# Supplementary material for: Morphological changes in response to environmental stresses in the fungal plant pathogen Zymoseptoria tritici
Source: Sci Rep. 2019 Jul 3;9:9642. doi: 10.1038/s41598-019-45994-3 (PMC6610121; doi:10.1038/s41598-019-45994-3)
Supplement: Supplementary file 2 — Table S1 [file 41598_2019_45994_MOESM2_ESM.xlsx]

## Sheet: Sheet1
Table S1. Overview of the transcriptomic data of four Zymoseptoria tritici strains obtained from two distinct growth phases (blastospore vs. mycelium).
					Mapped to the Z. tritici genomes
Strain	Growth condition	Morphology	Replicate	Total number of reads (millions)	No. Millions	Alignment rate
1A5	YSBa	blastospore	1	19.4	18.48	0.952181
	YSB		2	19.09	18.47	0.946306
	YSB		3	21.05	20.07	0.953552
	MMb	mycelium	1	16.52	15.37	0.930444
	MM		2	17.35	16.33	0.940858
	MM		3	14.97	14.25	0.951566
	Plantac		1	69.96	0.19	0.00274673
	Planta		2	67.05	0.52	0.00785751
	Planta		3	85.83	0.26	0.00312703
1E4	YSB	blastospore	1	19.59	18.25	0.931619
	YSB		2	14.77	13.79	0.933753
	YSB		3	19.86	18.52	0.932299
	MM	mycelium	1	14.09	13.34	0.946505
	MM		2	16.52	15.22	0.921162
	MM		3	18.06	17.15	0.949391
	Planta		1	80.31	0.51	0.00640397
	Planta		2	69.27	0.48	0.00705348
	Planta		3	99.87	0.8	0.00804217
3D1	YSB	blastospore	1	16.23	15.21	0.936895
	YSB		2	16.49	15.28	0.926524
	YSB		3	17.9	16.85	0.940985
	MM	mycelium	1	12.57	11.84	0.941566
	MM		2	12.21	11.51	0.942463
	MM		3	12.1	11.64	0.947563
	Planta		1	47.33	0.1	0.00212312
	Planta		2	47.22	0.106	0.00224766
	Planta		3	62.1	0.106	0.00170849
3D7	YSB	blastospore	1	19.06	17.9	0.939498
	YSB		2	10.44	9.91	0.949261
	YSB		3	11.37	10.79	0.949466
	MM	mycelium	1	16.85	16.02	0.950392
	MM		2	15.2	14.47	0.953271
	MM		3	13.71	13.06	0.952645
	Planta		1	56.24	0.6	0.0118023
	Planta		2	68.02	0.8	0.0121532
	Planta		3	69.63	0.58	0.00833028
a Yeast Sucrose Broth (YSB) - a nutrient-rich medium used to induce blastosporulation in the Zymoseptoria tritici strains
b Minimal medium (MM) without addition of carbon source - a nutrient-poor medium used to induce mycelial growth in the Zymoseptoria tritici strains
c Early wheat infection at 7 days post infection - a natural condition that induces mycelial growth in the Zymoseptoria tritici strains
