# Supplementary material for: Morphological changes in response to environmental stresses in the fungal plant pathogen Zymoseptoria tritici
Source: Sci Rep. 2019 Jul 3;9:9642. doi: 10.1038/s41598-019-45994-3 (PMC6610121; doi:10.1038/s41598-019-45994-3)
Supplement: Supplementary file 3 — Table S2 [file 41598_2019_45994_MOESM3_ESM.xlsx]

## Sheet: Sheet1
Table S2. Genes exclusively upregulated in blastospore growth (YSB medium) compared to mycelial growth (MM C-depleted medium) for each tested Zymoseptoria tritici strain.
For 1A5 strain		For 1E4 strain		For 3D1 strain		For 3D7 strain
Gene ID	Annotation	Gene ID	Annotation	Gene ID	Annotation	Gene ID	Annotation
1_00003	hypothetical protein	1_00019	hypothetical protein	1_00003	hypothetical protein	1_00003	hypothetical protein
1_00009	similar to 26s proteasome regulatory subunit	1_00025	hypothetical protein	1_00014	hypothetical protein	1_00016	hypothetical protein
1_00019	hypothetical protein	1_00029	hypothetical protein	1_00016	hypothetical protein	1_00019	hypothetical protein
1_00036	similar to 3-hydroxy-3-methylglutaryl-coenzyme a reductase	1_00036	similar to 3-hydroxy-3-methylglutaryl-coenzyme a reductase	1_00019	hypothetical protein	1_00025	hypothetical protein
1_00039	similar to histone deacetylase	1_00085	similar to NADP-dependent mannitol dehydrogenase	1_00028	similar to peptide methionine sulfoxide reductase	1_00039	similar to histone deacetylase
1_00085	similar to NADP-dependent mannitol dehydrogenase	1_00087	hypothetical protein	1_00036	similar to 3-hydroxy-3-methylglutaryl-coenzyme a reductase	1_00085	similar to NADP-dependent mannitol dehydrogenase
1_00111	hypothetical protein	1_00103	similar to C6 transcription factor	1_00057	similar to ABC bile acid transporter	1_00088	hypothetical protein
1_00113	similar to peptidyl-prolyl cis-trans isomerase	1_00111	hypothetical protein	1_00060	similar to major facilitator superfamily transporter	1_00095	similar to acyltransferase
1_00116	similar to membrane bound c2 domain protein	1_00112	similar to Golgi to endosome transport protein (Ent3)	1_00085	similar to NADP-dependent mannitol dehydrogenase	1_00111	hypothetical protein
1_00126	similar to cytochrome c oxidase subunit Vb	1_00113	similar to peptidyl-prolyl cis-trans isomerase	1_00087	hypothetical protein	1_00113	similar to peptidyl-prolyl cis-trans isomerase
1_00128	hypothetical protein	1_00126	similar to cytochrome c oxidase subunit Vb	1_00089	hypothetical protein	1_00116	similar to membrane bound c2 domain protein
1_00143	hypothetical protein	1_00154	similar to bax inhibitor family protein	1_00139	similar to calcium/calmodulin-dependent protein kinase	1_00121	similar to utp-glucose-1-phosphate uridylyltransferase
1_00146	similar to L-PSP endoribonuclease family protein (Hmf1)	1_00180	hypothetical protein	1_00146	similar to L-PSP endoribonuclease family protein (Hmf1)	1_00122	similar to heat shock protein sti1
1_00154	similar to bax inhibitor family protein	1_00201	similar to alkaline phosphatase	1_00154	similar to bax inhibitor family protein	1_00126	similar to cytochrome c oxidase subunit Vb
1_00163	hypothetical protein	1_00206	similar to glycoside hydrolase family 16 protein	1_00180	hypothetical protein	1_00143	hypothetical protein
1_00175	similar to kinesin family protein	1_00225	similar to glutamate carboxypeptidase	1_00189	similar to gamma-glutamyltranspeptidase	1_00146	similar to L-PSP endoribonuclease family protein (Hmf1)
1_00189	similar to gamma-glutamyltranspeptidase	1_00234	similar to mannosylphosphorylation protein	1_00201	similar to alkaline phosphatase	1_00154	similar to bax inhibitor family protein
1_00201	similar to alkaline phosphatase	1_00273	hypothetical protein	1_00206	similar to glycoside hydrolase family 16 protein	1_00169	similar to 60s ribosomal protein l34
1_00205	similar to 40s ribosomal protein s21	1_00314	hypothetical protein	1_00212	similar to cactin	1_00175	similar to kinesin family protein
1_00206	similar to glycoside hydrolase family 16 protein	1_00321	similar to arsenical-resistance protein	1_00239	hypothetical protein	1_00180	hypothetical protein
1_00252	similar to rna polymerase ii transcription mediator-like protein	1_00343	similar to serine carboxypeptidase	1_00259	similar to glutathione s-transferase	1_00182	hypothetical protein
1_00258	similar to D-isomer-specific 2-hydroxyacid dehydrogenase family protein	1_00366	hypothetical protein	1_00283	predicted protein	1_00189	similar to gamma-glutamyltranspeptidase
1_00274	similar to o-methyltransferase	1_00370	similar to aminopeptidase y	1_00297	hypothetical protein	1_00201	similar to alkaline phosphatase
1_00278	similar to TBC-domain-containing protein	1_00403	similar to ABC drug exporter AtrF	1_00303	similar to dead box RNA helicase	1_00205	similar to 40s ribosomal protein s21
1_00297	hypothetical protein	1_00432	similar to sh3 domain containing protein	1_00321	similar to arsenical-resistance protein	1_00237	predicted protein
1_00322	hypothetical protein	1_00434	similar to isocitrate dehydrogenase	1_00333	similar to aldehyde dehydrogenase (NAD+)	1_00265	hypothetical protein
1_00360	hypothetical protein	1_00436	similar to mitochondrial import receptor subunit tom-70	1_00365	similar to arrestin (or S-antigen)	1_00271	similar to 14-3-3 family protein
1_00370	similar to aminopeptidase y	1_00437	similar to glycoside hydrolase family 76 protein	1_00368	predicted protein	1_00303	similar to dead box RNA helicase
1_00376	hypothetical protein	1_00448	similar to Ras GTPase-activating protein	1_00370	similar to aminopeptidase y	1_00314	hypothetical protein
1_00393	hypothetical protein	1_00458	hypothetical protein	1_00399	similar to TPR repeat protein	1_00366	hypothetical protein
1_00406	hypothetical protein	1_00470	similar to serine/threonine-protein kinase KIN4	1_00406	hypothetical protein	1_00368	predicted protein
1_00434	similar to isocitrate dehydrogenase	1_00473	similar to cop9 signalosome subunit 7	1_00442	similar to sugar transporter	1_00370	similar to aminopeptidase y
1_00437	similar to glycoside hydrolase family 76 protein	1_00518	similar to maf-like protein	1_00458	hypothetical protein	1_00376	hypothetical protein
1_00440	hypothetical protein	1_00519	similar to MSF1-domain-containing protein	1_00494	hypothetical protein	1_00399	similar to TPR repeat protein
1_00450	similar to peptidyl-prolyl cis-trans isomerase D	1_00543	similar to short chain dehydrogenase	1_00518	similar to maf-like protein	1_00403	similar to ABC drug exporter AtrF
1_00451	hypothetical protein	1_00564	similar to dihydrodipicolinate synthetase	1_00519	similar to MSF1-domain-containing protein	1_00434	similar to isocitrate dehydrogenase
1_00454	similar to protein sly1	1_00579	similar to 3-oxoacyl-ACP reductase	1_00529	similar to RNA polymerase II transcription elongation factor Rtf1p	1_00436	similar to mitochondrial import receptor subunit tom-70
1_00470	similar to serine/threonine-protein kinase KIN4	1_00626	hypothetical protein	1_00542	similar to zinc-binding oxidoreductase CipB	1_00450	similar to peptidyl-prolyl cis-trans isomerase D
1_00484	hypothetical protein	1_00639	similar to enoyl-CoA hydratase/isomerase	1_00556	similar to short-chain dehydrogenase	1_00454	similar to protein sly1
1_00496	similar to putative map kinase kinase ste7 protein	1_00653	similar to lysyl-trna synthetase	1_00560	similar to type 11 methyltransferase	1_00473	similar to cop9 signalosome subunit 7
1_00509	similar to otu domain-containing protein 6b	1_00680	similar to ubiquitin-protein ligase	1_00564	similar to dihydrodipicolinate synthetase	1_00482	predicted protein
1_00522	similar to putative mitotic spindle checkpoint component mad2 protein	1_00695	similar to vesicle transport v-snare protein	1_00579	similar to 3-oxoacyl-ACP reductase	1_00498	similar to nadp-dependent alcohol dehydrogenase
1_00533	similar to carbohydrate-binding module family 48 protein	1_00723	similar to nadp-dependent alcohol dehydrogenase	1_00581	predicted protein	1_00533	similar to carbohydrate-binding module family 48 protein
1_00542	similar to zinc-binding oxidoreductase CipB	1_00729	similar to mitochondrial peroxiredoxin prx1	1_00585	hypothetical protein	1_00538	similar to 40s ribosomal protein s0
1_00543	similar to short chain dehydrogenase	1_00751	similar to GTP binding protein	1_00591	hypothetical protein	1_00542	similar to zinc-binding oxidoreductase CipB
1_00558	similar to dor1-like family protein	1_00756	similar to aromatic ring-opening dioxygenase LigB subunit	1_00593	hypothetical protein	1_00556	similar to short-chain dehydrogenase
1_00564	similar to dihydrodipicolinate synthetase	1_00763	hypothetical protein	1_00622	similar to nad-dependent 15-hydroxyprostaglandin dehydrogenase	1_00564	similar to dihydrodipicolinate synthetase
1_00566	similar to mitochondrial F1F0-ATP synthase	1_00795	similar to 2-methylcitrate dehydratase	1_00690	similar to RCC1/BLIP-II protein	1_00566	similar to mitochondrial F1F0-ATP synthase
1_00577	similar to cytosolic non-specific dipeptidase	1_00802	similar to farnesyl-diphosphate farnesyltransferase	1_00697	hypothetical protein	1_00570	hypothetical protein
1_00579	similar to 3-oxoacyl-ACP reductase	1_00811	similar to lipase/serine esterase	1_00700	similar to DUF1674-domain-containing protein	1_00585	hypothetical protein
1_00585	hypothetical protein	1_00817	similar to transketolase	1_00703	similar to mannose-6-phosphate isomerase	1_00621	hypothetical protein
1_00593	hypothetical protein	1_00879	similar to ankyrin repeat protein	1_00723	similar to nadp-dependent alcohol dehydrogenase	1_00626	hypothetical protein
1_00659	hypothetical protein	1_00901	similar to aldo/keto reductase	1_00727	similar to nonribosomal peptide synthetase 10	1_00680	similar to ubiquitin-protein ligase
1_00670	predicted protein	1_00908	similar to transcription factor homeobox	1_00729	similar to mitochondrial peroxiredoxin prx1	1_00695	similar to vesicle transport v-snare protein
1_00680	similar to ubiquitin-protein ligase	1_00917	similar to DUF1713 domain-containing protein	1_00751	similar to GTP binding protein	1_00703	similar to mannose-6-phosphate isomerase
1_00707	similar to kh domain-containing protein	1_00921	similar to prohibitin-1	1_00756	similar to aromatic ring-opening dioxygenase LigB subunit	1_00707	similar to kh domain-containing protein
1_00723	similar to nadp-dependent alcohol dehydrogenase	1_00950	similar to carbohydrate esterase family 1 protein	1_00764	similar to TIM-barrel enzyme family protein	1_00729	similar to mitochondrial peroxiredoxin prx1
1_00727	similar to nonribosomal peptide synthetase 10	1_00956	similar to eukaryotic translation initiation factor 3 subunit CLU1/TIF31	1_00765	hypothetical protein	1_00763	hypothetical protein
1_00730	hypothetical protein	1_00978	similar to acetoacetate-CoA ligase	1_00811	similar to lipase/serine esterase	1_00780	similar to 5'-methylthioadenosine phosphorylase
1_00762	hypothetical protein	1_00986	similar to alpha/beta-hydrolase	1_00837	similar to UV damage endonuclease UvdE	1_00803	hypothetical protein
1_00763	hypothetical protein	1_00992	similar to dihydrodipicolinate synthetase family protein	1_00840	hypothetical protein	1_00816	hypothetical protein
1_00767	similar to 3'(2'),5'-bisphosphate nucleotidase	1_00995	predicted protein	1_00841	hypothetical protein	1_00817	similar to transketolase
1_00784	hypothetical protein	1_01014	hypothetical protein	1_00843	similar to aldo/keto reductase	1_00834	similar to cytochrome p450
1_00793	similar to cytochrome p450	1_01015	similar to 26s protease regulatory subunit 7	1_00871	hypothetical protein	1_00841	hypothetical protein
1_00801	similar to kinesin family protein	1_01018	similar to DNA repair family protein	1_00906	hypothetical protein	1_00843	similar to aldo/keto reductase
1_00817	similar to transketolase	1_01025	similar to extracellular matrix protein	1_00924	predicted protein	1_00862	similar to 60s ribosomal protein l5
1_00821	similar to cell division control protein 14	1_01030	similar to ATP synthase subunit 4	1_00926	similar to putative rna polymerase ii elongator complex subunit protein	1_00883	hypothetical protein
1_00850	predicted protein	1_01035	predicted protein	1_00936	similar to phospho-2-dehydro-3-deoxyheptonate aldolase	1_00904	similar to ADP,ATP carrier protein
1_00865	hypothetical protein	1_01036	similar to mitochondrial ribosomal protein subunit L37	1_00942	similar to (S)-2-hydroxy-acid oxidase	1_00914	hypothetical protein
1_00868	similar to ANK-repeat protein MBP1 transcription factor/APSES transcription factor	1_01044	hypothetical protein	1_00950	similar to carbohydrate esterase family 1 protein	1_00921	similar to prohibitin-1
1_00873	similar to mage family protein	1_01056	similar to cytochrome c oxidase copper chaperone protein	1_00970	similar to d-xylulose kinase	1_00930	similar to nadh-ubiquinone oxidoreductase b18 subunit
1_00879	similar to ankyrin repeat protein	1_01065	hypothetical protein	1_00986	similar to alpha/beta-hydrolase	1_00932	similar to 60s ribosomal protein l16
1_00894	similar to 2-methylcitrate synthase	1_01099	hypothetical protein	1_00992	similar to dihydrodipicolinate synthetase family protein	1_00950	similar to carbohydrate esterase family 1 protein
1_00895	similar to isocitrate lyase	1_01106	hypothetical protein	1_01009	similar to F-box domain protein	1_00956	similar to eukaryotic translation initiation factor 3 subunit CLU1/TIF31
1_00908	similar to transcription factor homeobox	1_01171	similar to HMG box domain containing protein	1_01014	hypothetical protein	1_00988	similar to DNA mismatch repair protein msh6
1_00913	hypothetical protein	1_01178	similar to mitochondrial 54s ribosomal protein rml2	1_01018	similar to DNA repair family protein	1_00989	similar to oligosaccharyltransferase subunit ribophorin ii
1_00919	similar to actin-like protein 2	1_01185	predicted protein	1_01035	predicted protein	1_00991	similar to sphingolipid long chain base-responsive protein PIL1
1_00921	similar to prohibitin-1	1_01194	similar to mitochondrial co-chaperone GrpE/grpE	1_01036	similar to mitochondrial ribosomal protein subunit L37	1_00992	similar to dihydrodipicolinate synthetase family protein
1_00929	similar to nucleoporin (Nup184)	1_01200	predicted protein	1_01038	similar to alpha-acetolactate decarboxylase	1_00995	predicted protein
1_00949	similar to protein PNG1	1_01201	similar to sorbitol dehydrogenase-like protein	1_01056	similar to cytochrome c oxidase copper chaperone protein	1_01002	similar to nascent polypeptide-associated complex subunit beta
1_00956	similar to eukaryotic translation initiation factor 3 subunit CLU1/TIF31	1_01202	similar to 2-deoxy-d-gluconate 3-dehydrogenase	1_01071	similar to short-chain dehydrogenase	1_01014	hypothetical protein
1_00988	similar to DNA mismatch repair protein msh6	1_01214	similar to c2 domain protein	1_01083	hypothetical protein	1_01018	similar to DNA repair family protein
1_00992	similar to dihydrodipicolinate synthetase family protein	1_01218	similar to mitochondrial dicarboxylate carrier	1_01096	similar to serine/threonine-protein phosphatase 2A activator 1	1_01024	similar to putative GPI anchored protein
1_00995	predicted protein	1_01232	similar to ATP synthase subunit 5	1_01099	hypothetical protein	1_01025	similar to extracellular matrix protein
1_01000	hypothetical protein	1_01236	similar to geranylgeranyl pyrophosphate synthase	1_01106	hypothetical protein	1_01030	similar to ATP synthase subunit 4
1_01007	similar to phosphatidylserine decarboxylase	1_01238	hypothetical protein	1_01108	similar to glycerate dehydrogenase	1_01034	similar to glycoside hydrolase family 16 protein
1_01014	hypothetical protein	1_01242	hypothetical protein	1_01178	similar to mitochondrial 54s ribosomal protein rml2	1_01044	hypothetical protein
1_01015	similar to 26s protease regulatory subunit 7	1_01248	similar to pheromone-regulated membrane protein	1_01194	similar to mitochondrial co-chaperone GrpE/grpE	1_01084	similar to glucose-regulated-like protein
1_01025	similar to extracellular matrix protein	1_01252	similar to coatomer subunit epsilon	1_01198	similar to d-galacturonic acid reductase	1_01106	hypothetical protein
1_01030	similar to ATP synthase subunit 4	1_01282	similar to alpha-1,6-mannosyltransferase subunit	1_01201	similar to sorbitol dehydrogenase-like protein	1_01115	similar to ntf2 and rrm domain-containing protein
1_01044	hypothetical protein	1_01292	similar to proteasome subunit alpha type-2	1_01202	similar to 2-deoxy-d-gluconate 3-dehydrogenase	1_01127	similar to vacuolar protein sorting-associated protein 21
1_01057	similar to dolichyl pyrophosphate Man9GlcNAc2 alpha-1,3-glucosyltransferase	1_01405	similar to heat shock protein 78	1_01214	similar to c2 domain protein	1_01135	similar to 60s ribosomal protein l14
1_01078	hypothetical protein	1_01406	similar to aspartyl-trna synthetase	1_01241	similar to 4-carboxymuconolactone decarboxylase family protein	1_01136	similar to nascent polypeptide-associated complex
1_01084	similar to glucose-regulated-like protein	1_01416	similar to retinol dehydrogenase 12	1_01242	hypothetical protein	1_01137	similar to mitochondrial ATP synthase D chain
1_01097	hypothetical protein	1_01418	hypothetical protein	1_01248	similar to pheromone-regulated membrane protein	1_01162	hypothetical protein
1_01105	similar to glucan 1,3-beta-glucosidase	1_01438	similar to 5-azacytidine resistance protein azr1	1_01251	hypothetical protein	1_01166	similar to 60s ribosomal protein l22
1_01106	hypothetical protein	1_01459	similar to actin binding protein	1_01269	hypothetical protein	1_01168	similar to transport protein sec13
1_01108	similar to glycerate dehydrogenase	1_01495	hypothetical protein	1_01301	similar to cytochrome c oxidase assembly protein cox15	1_01178	similar to mitochondrial 54s ribosomal protein rml2
1_01124	hypothetical protein	1_01496	hypothetical protein	1_01302	hypothetical protein	1_01191	hypothetical protein
1_01137	similar to mitochondrial ATP synthase D chain	1_01502	similar to caffeine resistance protein 5	1_01303	similar to lysophospholipase	1_01194	similar to mitochondrial co-chaperone GrpE/grpE
1_01140	similar to exportin-t	1_01503	similar to serum paraoxonase arylesterase	1_01310	hypothetical protein	1_01198	similar to d-galacturonic acid reductase
1_01161	similar to GPI anchored cell wall protein	1_01509	similar to 26S proteasome regulatory subunit S5A	1_01332	hypothetical protein	1_01201	similar to sorbitol dehydrogenase-like protein
1_01162	hypothetical protein	1_01513	similar to branched-chain-amino-acid aminotransferase	1_01354	hypothetical protein	1_01202	similar to 2-deoxy-d-gluconate 3-dehydrogenase
1_01168	similar to transport protein sec13	1_01517	hypothetical protein	1_01383	hypothetical protein	1_01232	similar to ATP synthase subunit 5
1_01171	similar to HMG box domain containing protein	1_01526	hypothetical protein	1_01390	similar to short chain dehydrogenase/reductase	1_01238	hypothetical protein
1_01185	predicted protein	1_01541	similar to stomatin family protein	1_01406	similar to aspartyl-trna synthetase	1_01261	similar to replication factor C subunit 1
1_01202	similar to 2-deoxy-d-gluconate 3-dehydrogenase	1_01610	similar to cytochrome oxidase c subunit VIb	1_01416	similar to retinol dehydrogenase 12	1_01269	hypothetical protein
1_01232	similar to ATP synthase subunit 5	1_01646	similar to calcium channel subunit cch1	1_01426	hypothetical protein	1_01270	hypothetical protein
1_01236	similar to geranylgeranyl pyrophosphate synthase	1_01673	hypothetical protein	1_01432	similar to MFS transporter	1_01282	similar to alpha-1,6-mannosyltransferase subunit
1_01238	hypothetical protein	1_01684	hypothetical protein	1_01459	similar to actin binding protein	1_01286	hypothetical protein
1_01248	similar to pheromone-regulated membrane protein	1_01704	similar to acetyl-coenzyme a synthetase	1_01496	hypothetical protein	1_01303	similar to lysophospholipase
1_01252	similar to coatomer subunit epsilon	1_01722	similar to covalently-linked cell wall protein	1_01502	similar to caffeine resistance protein 5	1_01326	similar to small COPII coat GTPase sar1
1_01255	hypothetical protein	1_01743	similar to nuclear mrna splicing factor-associated protein	1_01526	hypothetical protein	1_01340	similar to nad dependent epimerase dehydratase family protein
1_01261	similar to replication factor C subunit 1	1_01773	predicted protein	1_01541	similar to stomatin family protein	1_01347	predicted protein
1_01269	hypothetical protein	1_01789	similar to alpha 1,3 glucan synthase	1_01548	hypothetical protein	1_01386	predicted protein
1_01286	hypothetical protein	1_01806	similar to DNA replication helicase Dna2	1_01550	hypothetical protein	1_01416	similar to retinol dehydrogenase 12
1_01292	similar to proteasome subunit alpha type-2	1_01816	similar to mitochondrial 2-oxodicarboxylate carrier protein	1_01558	similar to putative alpha beta-hydrolase protein	1_01418	hypothetical protein
1_01300	hypothetical protein	1_01830	similar to short-chain dehydrogenase	1_01566	hypothetical protein	1_01475	similar to 40s ribosomal protein s15
1_01303	similar to lysophospholipase	1_01844	similar to caffeine-induced death protein Cid2	1_01573	hypothetical protein	1_01478	hypothetical protein
1_01306	similar to selenoprotein domain protein	1_01847	similar to glycosyltransferase family 8 protein	1_01598	similar to pap2 domain containing protein	1_01479	similar to amino acid permease
1_01317	hypothetical protein	1_01888	similar to aldo/keto reductase	1_01600	similar to acetylornithine aminotransferase	1_01482	similar to 60s ribosomal protein l6
1_01326	similar to small COPII coat GTPase sar1	1_01952	hypothetical protein	1_01612	similar to agmatinase 1	1_01483	similar to 26S proteasome complex ubiquitin receptor
1_01337	similar to glutamate-cysteine ligase regulatory subunit	1_01978	similar to MFS multidrug transporter	1_01635	hypothetical protein	1_01496	hypothetical protein
1_01361	similar to methylene-fatty-acyl-phospholipid synthase	1_01984	similar to cell differentiation protein rcd1	1_01638	similar to epoxide hydrolase	1_01500	hypothetical protein
1_01368	similar to myo-inositol-1-phosphate synthase	1_02005	similar to aflatoxin B1 aldehyde reductase	1_01706	similar to DNA repair protein Rad7	1_01526	hypothetical protein
1_01405	similar to heat shock protein 78	1_02006	similar to tubulin gamma chain	1_01709	similar to NADP-dependent alcohol dehydrogenase	1_01529	hypothetical protein
1_01406	similar to aspartyl-trna synthetase	1_02031	hypothetical protein	1_01715	predicted protein	1_01530	similar to endosomal protein p24b
1_01408	similar to benzodiazepine receptor family protein	1_02072	similar to phosphoglycerate kinase	1_01720	similar to N-acetyltransferase GCN5	1_01539	hypothetical protein
1_01416	similar to retinol dehydrogenase 12	1_02091	similar to phosphatidylinositol phospholipase c	1_01753	similar to mitochondrial carrier protein	1_01541	similar to stomatin family protein
1_01418	hypothetical protein	1_02099	similar to alpha/beta-hydrolase	1_01758	similar to glutamate-cysteine ligase	1_01547	similar to 3' exoribonuclease family protein (Rrp42)
1_01431	similar to kinetochore protein spc25	1_02102	hypothetical protein	1_01765	predicted protein	1_01578	similar to DUF821 domain-containing protein
1_01438	similar to 5-azacytidine resistance protein azr1	10_00022	hypothetical protein	1_01784	similar to cytochrome P450	1_01585	similar to adenosylhomocysteinase
1_01459	similar to actin binding protein	10_00031	predicted protein	1_01820	similar to nadp:d-xylose dehydrogenase	1_01619	similar to signal peptidase complex component
1_01495	hypothetical protein	10_00043	similar to ubiquitin carboxyl-terminal hydrolase	1_01821	similar to DNA repair protein Pso2/Snm1	1_01623	similar to small glutamine-rich tetratricopeptide repeat-containing protein
1_01496	hypothetical protein	10_00048	similar to RSC complex subunit RSC8	1_01829	similar to NmrA-like family protein	1_01640	similar to Lipase B
1_01500	hypothetical protein	10_00074	similar to alpha/beta-hydrolase	1_01844	similar to caffeine-induced death protein Cid2	1_01646	similar to calcium channel subunit cch1
1_01516	similar to s-adenosyl-methionine-sterol-c-methyltransferase	10_00084	similar to amino acid permease	1_01847	similar to glycosyltransferase family 8 protein	1_01667	hypothetical protein
1_01529	hypothetical protein	10_00095	hypothetical protein	1_01864	similar to MFS transporter (Mch2)	1_01673	hypothetical protein
1_01546	similar to CMGC/RCK/MAK protein kinase	10_00096	similar to acyl CoA ligase-like protein	1_01867	hypothetical protein	1_01675	hypothetical protein
1_01550	hypothetical protein	10_00105	similar to nucleoside diphosphatase gda1	1_01868	similar to multicopper oxidase	1_01684	hypothetical protein
1_01578	similar to DUF821 domain-containing protein	10_00140	hypothetical protein	1_01869	hypothetical protein	1_01695	similar to mitochondrial ATP synthase alpha subunit
1_01584	hypothetical protein	10_00151	similar to ribonucleoside-diphosphate reductase small subunit	1_01888	similar to aldo/keto reductase	1_01709	similar to NADP-dependent alcohol dehydrogenase
1_01610	similar to cytochrome oxidase c subunit VIb	10_00153	similar to flavoprotein oxygenase	1_01905	similar to SET domain-containing protein	1_01713	hypothetical protein
1_01623	similar to small glutamine-rich tetratricopeptide repeat-containing protein	10_00166	hypothetical protein	1_01934	predicted protein	1_01716	similar to 60S ribosomal protein L3
1_01646	similar to calcium channel subunit cch1	10_00187	similar to ribosomal protein S4	1_01950	similar to Putative sterigmatocystin biosynthesis monooxygenase stcW	1_01721	hypothetical protein
1_01649	hypothetical protein	10_00224	similar to acetyl-CoA hydrolase	1_01966	similar to polyketide synthase	1_01722	similar to covalently-linked cell wall protein
1_01695	similar to mitochondrial ATP synthase alpha subunit	10_00229	similar to putative map kinase kinase protein	1_02004	hypothetical protein	1_01769	hypothetical protein
1_01703	similar to dolichyl-phosphate-mannose--protein mannosyltransferase	10_00251	hypothetical protein	1_02017	similar to cysteine desulfurase	1_01775	similar to mitochondrial inner membrane translocase subunit tim44
1_01713	hypothetical protein	10_00291	predicted protein	1_02023	hypothetical protein	1_01794	predicted protein
1_01721	hypothetical protein	10_00296	similar to isocitrate dehydrogenase	1_02025	similar to nadh oxidase	1_01806	similar to DNA replication helicase Dna2
1_01722	similar to covalently-linked cell wall protein	10_00302	hypothetical protein	1_02026	similar to srebp cleavage activating protein	1_01844	similar to caffeine-induced death protein Cid2
1_01724	similar to choline-sulfatase	10_00303	similar to pyruvate dehydrogenase complex	1_02030	similar to aldehyde reductase	1_01851	similar to 60s ribosomal protein l9
1_01743	similar to nuclear mrna splicing factor-associated protein	10_00374	similar to ABC transporter	1_02051	hypothetical protein	1_01865	hypothetical protein
1_01748	hypothetical protein	10_00382	similar to ubiquinol-cytochrome-c reductase complex core protein 2	1_02081	similar to RNA polymerase II Mediator complex subunit Sin4	1_01896	hypothetical protein
1_01784	similar to cytochrome P450	10_00411	similar to electron transfer flavoprotein subunit alpha	1_02082	hypothetical protein	1_01902	hypothetical protein
1_01806	similar to DNA replication helicase Dna2	10_00412	similar to mitogen-activated protein kinase hog1	1_02091	similar to phosphatidylinositol phospholipase c	1_01921	similar to glucan 1,3-beta-glucosidase
1_01816	similar to mitochondrial 2-oxodicarboxylate carrier protein	10_00431	hypothetical protein	1_02099	similar to alpha/beta-hydrolase	1_01938	similar to 60s ribosomal protein l35
1_01837	similar to O-acetylhomoserine/O-acetylserine sulfhydrylase	10_00512	similar to bar domain-containing protein	1_02100	similar to agmatinase	1_01945	similar to brct domain containing protein
1_01865	hypothetical protein	10_00536	hypothetical protein	1_02101	hypothetical protein	1_01952	hypothetical protein
1_01876	hypothetical protein	10_00541	hypothetical protein	10_00013	hypothetical protein	1_01993	hypothetical protein
1_01889	similar to protein kinase activator (Mob2)	11_00026	similar to ubiquitin carboxyl-terminal hydrolase	10_00015	similar to tricarboxylate transport protein	1_01994	hypothetical protein
1_01901	similar to tripeptidyl peptidase-like protein	11_00057	hypothetical protein	10_00043	similar to ubiquitin carboxyl-terminal hydrolase	1_01998	hypothetical protein
1_01921	similar to glucan 1,3-beta-glucosidase	11_00063	hypothetical protein	10_00060	similar to FAD binding domain protein	1_02004	hypothetical protein
1_01934	predicted protein	11_00093	hypothetical protein	10_00075	similar to pre-mRNA-splicing factor cwc21	1_02060	similar to sulfate transporter family protein
1_01994	hypothetical protein	11_00123	similar to 2-epi-5-epi-valiolone synthase	10_00139	similar to DUF1264-domain-containing protein	1_02063	hypothetical protein
1_01996	similar to vacuolar atp synthase 16 kda proteolipid subunit	11_00130	similar to zinc metalloproteinase	10_00142	similar to SNF2 family helicase/ATPase PasG	1_02084	hypothetical protein
1_02004	hypothetical protein	11_00131	hypothetical protein	10_00150	similar to duf890 domain containing protein	1_02094	hypothetical protein
1_02022	hypothetical protein	11_00135	similar to HCP-like protein	10_00153	similar to flavoprotein oxygenase	1_02101	hypothetical protein
1_02023	hypothetical protein	11_00177	hypothetical protein	10_00159	similar to glutathione-s-transferase	1_02102	hypothetical protein
1_02026	similar to srebp cleavage activating protein	11_00186	similar to 1,3,8-naphthalenetriol reductase	10_00163	similar to nmrA-like family protein	1_02116	predicted protein
1_02037	similar to chromodomain-helicase-DNA-binding protein 1	11_00199	similar to mitochondrial methylglutaconyl-CoA hydratase	10_00184	similar to mitochondrial escape protein 2	10_00027	similar to DnaJ-domain-containing protein
1_02044	similar to endosomal peripheral membrane protein	11_00200	predicted protein	10_00187	similar to ribosomal protein S4	10_00037	similar to mediator-RNA polymerase II transcription subunit 21
1_02047	hypothetical protein	11_00201	predicted protein	10_00220	hypothetical protein	10_00043	similar to ubiquitin carboxyl-terminal hydrolase
1_02059	hypothetical protein	11_00212	similar to phosphoglycerate mutase	10_00225	similar to methionine synthase	10_00048	similar to RSC complex subunit RSC8
1_02060	similar to sulfate transporter family protein	11_00221	similar to ABC transporter	10_00229	similar to putative map kinase kinase protein	10_00064	hypothetical protein
1_02064	hypothetical protein	11_00232	similar to glycoside hydrolase family 18	10_00244	similar to aspartic-type endopeptidase	10_00067	similar to tubulin alpha chain
1_02072	similar to phosphoglycerate kinase	11_00257	similar to protein disulfide isomerase	10_00256	similar to FAD dependent oxidoreductase	10_00094	predicted protein
1_02083	similar to dna repair protein rad51	11_00260	similar to alanine racemase domain protein	10_00260	similar to bicyclomycin resistance protein	10_00095	hypothetical protein
1_02084	hypothetical protein	11_00310	similar to TBPIP-domain-containing protein	10_00277	similar to peptidase inhibitor i9	10_00105	similar to nucleoside diphosphatase gda1
1_02088	similar to N-terminal acetyltransferase catalytic subunit Nat1	11_00358	hypothetical protein	10_00318	similar to DNA replication licensing factor mcm3	10_00111	similar to C2H2 finger domain protein
1_02116	predicted protein	11_00379	similar to nadh-ubiquinone oxidoreductase 213 kda subunit	10_00341	similar to oxidoreductase	10_00120	similar to protein disulfide-isomerase
10_00021	hypothetical protein	11_00439	similar to regulatory protein suaprga1	10_00346	hypothetical protein	10_00139	similar to DUF1264-domain-containing protein
10_00041	similar to phosphatidylinositol 4-kinase type II subunit alpha	11_00440	similar to beta-1,3-glucanosyltransferase	10_00367	similar to related to phosphatidylserine decarboxylase proenzyme 2 precursor	10_00140	hypothetical protein
10_00043	similar to ubiquitin carboxyl-terminal hydrolase	11_00441	similar to 1,3-beta-glucan synthase component	10_00370	similar to sucrase/ferredoxin-like family protein Fmi1	10_00142	similar to SNF2 family helicase/ATPase PasG
10_00045	similar to peanut-like protein 1 (cell division control like protein 1)	11_00449	similar to Sec7 domain-containing protein	10_00374	similar to ABC transporter	10_00151	similar to ribonucleoside-diphosphate reductase small subunit
10_00051	hypothetical protein	11_00477	similar to nicotinate-nucleotide pyrophosphorylase	10_00390	similar to amino acid transporter	10_00153	similar to flavoprotein oxygenase
10_00052	similar to pfkB family carbohydrate kinase (Mak32)	11_00489	similar to 20S cyclosome subunit (APC1/BimE)	10_00398	hypothetical protein	10_00159	similar to glutathione-s-transferase
10_00067	similar to tubulin alpha chain	12_00025	similar to Fe-S cluster assembly protein dre2	10_00403	similar to siderophore esterase IroE-like	10_00185	hypothetical protein
10_00088	similar to lipase/thioesterase family protein	12_00026	hypothetical protein	10_00412	similar to mitogen-activated protein kinase hog1	10_00186	predicted protein
10_00095	hypothetical protein	12_00071	similar to RAD52 DNA repair protein RADC	10_00414	hypothetical protein	10_00187	similar to ribosomal protein S4
10_00096	similar to acyl CoA ligase-like protein	12_00082	similar to oxidoreductase	10_00429	similar to alpha-1,2-mannosidase	10_00196	hypothetical protein
10_00105	similar to nucleoside diphosphatase gda1	12_00131	similar to amino acid adenylation protein	10_00431	hypothetical protein	10_00222	hypothetical protein
10_00111	similar to C2H2 finger domain protein	12_00149	similar to cytochrome b2	10_00447	similar to acetyl-CoA acetyltransferase	10_00234	similar to start control protein cdc10
10_00112	similar to cell division control protein Cdc25	12_00172	similar to glycerol-3-phosphate dehydrogenase	10_00458	predicted protein	10_00244	similar to aspartic-type endopeptidase
10_00141	hypothetical protein	12_00208	similar to tyrosinase precursor	10_00459	hypothetical protein	10_00251	hypothetical protein
10_00151	similar to ribonucleoside-diphosphate reductase small subunit	12_00247	hypothetical protein	10_00488	similar to phytanoyl-CoA dioxygenase	10_00275	similar to vesicle transport v-snare protein
10_00153	similar to flavoprotein oxygenase	12_00294	hypothetical protein	10_00508	similar to base excision dna repair protein	10_00280	predicted protein
10_00154	hypothetical protein	12_00339	similar to 3-oxoacyl-(acyl-carrier-protein) reductase	10_00534	similar to glutathione s-transferase	10_00285	similar to actin
10_00166	hypothetical protein	12_00351	hypothetical protein	10_00539	hypothetical protein	10_00292	similar to xenobiotic compound monooxygenase
10_00176	hypothetical protein	12_00418	hypothetical protein	10_00548	hypothetical protein	10_00298	similar to guanyl-nucleotide exchange factor (Sec7)
10_00185	hypothetical protein	12_00421	hypothetical protein	11_00011	hypothetical protein	10_00302	hypothetical protein
10_00234	similar to start control protein cdc10	12_00429	similar to ubx domain-containing protein	11_00013	similar to cystathionine gamma-synthase	10_00322	hypothetical protein
10_00251	hypothetical protein	12_00434	similar to monothiol glutaredoxin-5	11_00056	similar to short-chain dehydrogenase	10_00334	similar to eukaryotic translation initiation factor 5A
10_00254	hypothetical protein	12_00443	predicted protein	11_00062	similar to arad-like aldolase/epimerase	10_00336	similar to ubiquitin/60s ribosomal protein L40 fusion
10_00279	similar to signal recognition particle protein	13_00045	hypothetical protein	11_00063	hypothetical protein	10_00340	similar to mitochondrial import receptor subunit TOM40
10_00285	similar to actin	13_00048	similar to mitochondrial carrier protein rim2	11_00065	similar to oxidoreductase molybdopterin binding	10_00352	similar to ubiquitin-conjugating enzyme
10_00295	similar to exocyst complex component sec5	13_00070	hypothetical protein	11_00092	predicted protein	10_00381	similar to mitochondrial atp synthase epsilon chain domain-containing protein
10_00298	similar to guanyl-nucleotide exchange factor (Sec7)	13_00091	similar to phosphoadenosine phosphosulfate reductase	11_00093	hypothetical protein	10_00382	similar to ubiquinol-cytochrome-c reductase complex core protein 2
10_00302	hypothetical protein	13_00092	similar to sulfate adenylyltransferase	11_00114	similar to protein-l-isoaspartate o-methyltransferase	10_00393	hypothetical protein
10_00303	similar to pyruvate dehydrogenase complex	13_00166	similar to aminopeptidase y	11_00124	similar to ATP-grasp fold domain protein	10_00406	hypothetical protein
10_00318	similar to DNA replication licensing factor mcm3	13_00184	hypothetical protein	11_00125	hypothetical protein	10_00421	similar to siderophore iron transporter 1
10_00319	similar to rho-type GTPase-activating protein	13_00203	similar to deoxyribodipyrimidine photo-lyase	11_00131	hypothetical protein	10_00431	hypothetical protein
10_00322	hypothetical protein	13_00235	hypothetical protein	11_00132	similar to kelch domain-containing protein	10_00442	similar to cytokinesis protein
10_00333	similar to RNA polymerase I specific transcription initiation factor Rrn7	13_00252	similar to cox1 assembly protein	11_00135	similar to HCP-like protein	10_00452	similar to short chain dehydrogenase/reductase family protein
10_00338	similar to transcription factor tos4	13_00255	similar to 26s proteasome non-atpase regulatory subunit 12	11_00141	similar to MFS transporter	10_00489	similar to cytochrome P450
10_00347	similar to dihydroxyacetone kinase	13_00281	similar to HAD-superfamily hydrolase	11_00153	similar to zinc-binding oxidoreductase ToxD	10_00495	predicted protein
10_00352	similar to ubiquitin-conjugating enzyme	13_00293	similar to DNA polymerase zeta catalytic subunit	11_00198	hypothetical protein	10_00512	similar to bar domain-containing protein
10_00363	similar to heat repeat protein	13_00332	hypothetical protein	11_00199	similar to mitochondrial methylglutaconyl-CoA hydratase	10_00541	hypothetical protein
10_00373	similar to origin recognition complex subunit orc5	13_00337	hypothetical protein	11_00221	similar to ABC transporter	10_00548	hypothetical protein
10_00377	similar to spindle pole body component alp4	13_00359	similar to fad dependent oxidoreductase superfamily	11_00229	similar to aldose 1-epimerase	11_00029	hypothetical protein
10_00381	similar to mitochondrial atp synthase epsilon chain domain-containing protein	14_00002	hypothetical protein	11_00233	hypothetical protein	11_00043	similar to ribosomal protein S2
10_00382	similar to ubiquinol-cytochrome-c reductase complex core protein 2	15_00035	hypothetical protein	11_00249	hypothetical protein	11_00066	similar to l-lactate dehydrogenase
10_00389	hypothetical protein	15_00037	predicted protein	11_00260	similar to alanine racemase domain protein	11_00078	hypothetical protein
10_00403	similar to siderophore esterase IroE-like	15_00089	predicted protein	11_00262	hypothetical protein	11_00085	hypothetical protein
10_00410	similar to avl9 protein	16_00013	predicted protein	11_00280	similar to FAD/NAD(P)-binding domain-containing protein	11_00104	similar to DNA ligase I
10_00489	similar to cytochrome P450	16_00014	predicted protein	11_00354	similar to tubulin-specific chaperone c	11_00114	similar to protein-l-isoaspartate o-methyltransferase
10_00512	similar to bar domain-containing protein	16_00041	predicted protein	11_00358	hypothetical protein	11_00115	predicted protein
10_00536	hypothetical protein	16_00070	predicted protein	11_00359	hypothetical protein	11_00124	similar to ATP-grasp fold domain protein
10_00541	hypothetical protein	16_00071	predicted protein	11_00372	predicted protein	11_00131	hypothetical protein
10_00542	similar to mitochondrial carrier protein	16_00077	predicted protein	11_00394	similar to OTU-like cysteine protease	11_00132	similar to kelch domain-containing protein
10_00545	similar to carbohydrate esterase family 4 protein	16_00084	predicted protein	11_00405	predicted protein	11_00155	similar to carbohydrate-binding module family 50 protein
10_00546	similar to nadh:flavin oxidoreductase nadh oxidase family protein	16_00108	hypothetical protein	11_00408	similar to glutamate decarboxylase	11_00167	similar to 26s protease regulatory subunit 6b
10_00547	hypothetical protein	18_00029	hypothetical protein	11_00433	hypothetical protein	11_00188	hypothetical protein
10_00548	hypothetical protein	18_00030	predicted protein	11_00434	hypothetical protein	11_00221	similar to ABC transporter
11_00011	hypothetical protein	18_00062	predicted protein	11_00438	hypothetical protein	11_00233	hypothetical protein
11_00078	hypothetical protein	18_00069	predicted protein	11_00448	predicted protein	11_00237	similar to CBS/PB1 domain-containing protein
11_00082	similar to RecQ family helicase MusN	2_00005	similar to carbonyl reductase	11_00477	similar to nicotinate-nucleotide pyrophosphorylase	11_00238	similar to 40s ribosomal protein s26
11_00093	hypothetical protein	2_00018	similar to Ribosomal protein L9/RNase H1	11_00493	predicted protein	11_00255	predicted protein
11_00102	similar to uracil-dna glycosylase	2_00047	similar to outer membrane protein	11_00510	hypothetical protein	11_00257	similar to protein disulfide isomerase
11_00124	similar to ATP-grasp fold domain protein	2_00072	hypothetical protein	11_00515	similar to AN1-type zinc finger protein/ubiquitin-like protein	11_00275	similar to oxidation resistance protein 1
11_00140	hypothetical protein	2_00074	predicted protein	11_00517	similar to f-box domain-containing protein	11_00307	similar to membrane fusion mating protein FIG1
11_00167	similar to 26s protease regulatory subunit 6b	2_00078	similar to phosphoglucomutase	11_00518	similar to mitochondrial carrier protein	11_00312	hypothetical protein
11_00170	similar to DNA polymerase epsilon catalytic subunit A	2_00080	hypothetical protein	12_00019	similar to aldo/keto reductase	11_00328	similar to histone h1
11_00176	similar to NADH-ubiquinone oxidoreductase 40 kDa subunit	2_00103	similar to duf185 domain-containing protein	12_00025	similar to Fe-S cluster assembly protein dre2	11_00346	similar to wlm domain containing protein
11_00197	hypothetical protein	2_00117	hypothetical protein	12_00032	similar to heparan N-sulfatase	11_00353	similar to short chain dehydrogenase
11_00199	similar to mitochondrial methylglutaconyl-CoA hydratase	2_00139	hypothetical protein	12_00036	hypothetical protein	11_00368	similar to NADH dehydrogenase (ubiquinone) 1 beta subcomplex 9
11_00200	predicted protein	2_00151	hypothetical protein	12_00045	similar to DNA polymerase alpha subunit B	11_00371	similar to histone h2b
11_00221	similar to ABC transporter	2_00173	similar to 3-dehydroshikimate dehydratase	12_00049	similar to short chain dehydrogenase/reductase	11_00410	similar to t-complex protein 1 subunit eta
11_00230	hypothetical protein	2_00195	similar to Synaptobrevin like protein ykt6	12_00055	hypothetical protein	11_00434	hypothetical protein
11_00237	similar to CBS/PB1 domain-containing protein	2_00231	similar to DNA replication protein	12_00062	hypothetical protein	11_00435	predicted protein
11_00255	predicted protein	2_00232	similar to potassium/sodium efflux P-type ATPase	12_00068	similar to glutathione reductase	11_00439	similar to regulatory protein suaprga1
11_00257	similar to protein disulfide isomerase	2_00243	hypothetical protein	12_00082	similar to oxidoreductase	11_00440	similar to beta-1,3-glucanosyltransferase
11_00261	hypothetical protein	2_00275	similar to actin cytoskeleton-regulatory complex protein end3	12_00090	similar to MFS multidrug transporter	11_00441	similar to 1,3-beta-glucan synthase component
11_00307	similar to membrane fusion mating protein FIG1	2_00282	similar to RING finger ubiquitin ligase Tul1	12_00098	predicted protein	11_00446	similar to Carrier protein YMC1
11_00321	predicted protein	2_00289	similar to mitochondrial DNA replication protein YHM2	12_00109	similar to DUF1761-domain-containing protein	11_00476	similar to sec14 cytosolic factor
11_00323	hypothetical protein	2_00334	similar to citrate synthase	12_00131	similar to amino acid adenylation protein	11_00478	hypothetical protein
11_00328	similar to histone h1	2_00370	similar to methionine synthase	12_00132	hypothetical protein	11_00485	similar to sulfate permease
11_00332	similar to sam domain-containing protein	2_00371	similar to delta(12) fatty acid desaturase	12_00150	similar to hydrolase	11_00502	similar to glycoside hydrolase family 16 protein
11_00336	hypothetical protein	2_00401	similar to External alternative NADH-ubiquinone oxidoreductase	12_00163	predicted protein	11_00522	similar to zinc alcohol dehydrogenase
11_00350	similar to sam binding domain-containing protein containing protein	2_00404	similar to benzoate 4-monooxygenase cytochrome p450	12_00172	similar to glycerol-3-phosphate dehydrogenase	12_00007	hypothetical protein
11_00367	similar to 8-amino-7-oxononanoate synthase	2_00408	similar to trna isopentenyltransferase	12_00217	similar to integral membrane protein	12_00012	predicted protein
11_00369	similar to dihydrolipoamide succinyltransferase	2_00427	similar to DNA polymerase delta catalytic subunit	12_00267	hypothetical protein	12_00018	hypothetical protein
11_00370	similar to histone h2a	2_00428	similar to cop9 signalosome complex subunit 5	12_00285	similar to mfs transporter	12_00032	similar to heparan N-sulfatase
11_00371	similar to histone h2b	2_00432	similar to mitochondrial 54S ribosomal protein YmL6	12_00288	similar to nonspecific lipid-transfer protein	12_00049	similar to short chain dehydrogenase/reductase
11_00379	similar to nadh-ubiquinone oxidoreductase 213 kda subunit	2_00433	similar to mitochondrial 54S ribosomal protein YmL35	12_00290	similar to ph-response regulator protein pala rim20	12_00061	similar to cytochrome p450 alkane
11_00440	similar to beta-1,3-glucanosyltransferase	2_00454	similar to cell division control protein 48	12_00308	similar to FAD/NAD(P)-binding domain-containing protein	12_00068	similar to glutathione reductase
11_00441	similar to 1,3-beta-glucan synthase component	2_00498	similar to heat shock protein hsp98	12_00339	similar to 3-oxoacyl-(acyl-carrier-protein) reductase	12_00080	similar to transmembrane emp24 domain-containing protein 9
11_00476	similar to sec14 cytosolic factor	2_00538	similar to high-affinity iron transporter	12_00341	similar to rhamnolipids biosynthesis 3-oxoacyl-reductase	12_00082	similar to oxidoreductase
11_00478	hypothetical protein	2_00539	similar to iron transport multicopper oxidase fet3	12_00349	predicted protein	12_00088	hypothetical protein
11_00485	similar to sulfate permease	2_00563	hypothetical protein	12_00373	hypothetical protein	12_00109	similar to DUF1761-domain-containing protein
11_00488	hypothetical protein	2_00583	similar to malate dehydrogenase	12_00384	predicted protein	12_00124	similar to cholinephosphate cytidylyltransferase
11_00522	similar to zinc alcohol dehydrogenase	2_00588	similar to GTP-binding protein 1	12_00407	predicted protein	12_00125	predicted protein
12_00007	hypothetical protein	2_00591	predicted protein	12_00408	predicted protein	12_00126	hypothetical protein
12_00012	predicted protein	2_00611	similar to homoserine dehydrogenase	12_00429	similar to ubx domain-containing protein	12_00131	similar to amino acid adenylation protein
12_00025	similar to Fe-S cluster assembly protein dre2	2_00624	predicted protein	12_00434	similar to monothiol glutaredoxin-5	12_00166	similar to acetolactate synthase small subunit
12_00055	hypothetical protein	2_00632	similar to ERG25	12_00445	similar to meiotic recombination protein	12_00167	similar to ornithine carbamoyltransferase
12_00071	similar to RAD52 DNA repair protein RADC	2_00664	similar to 26s protease regulatory subunit 6a	13_00014	predicted protein	12_00172	similar to glycerol-3-phosphate dehydrogenase
12_00080	similar to transmembrane emp24 domain-containing protein 9	2_00684	similar to argininosuccinate synthase	13_00035	predicted protein	12_00174	predicted protein
12_00086	predicted protein	2_00698	similar to aldehyde reductase ii	13_00038	similar to short-chain dehydrogenase	12_00189	hypothetical protein
12_00095	predicted protein	2_00708	similar to cytochrome P450 sterol C-22 desaturase	13_00045	hypothetical protein	12_00208	similar to tyrosinase precursor
12_00124	similar to cholinephosphate cytidylyltransferase	2_00766	similar to chitin synthase	13_00076	hypothetical protein	12_00220	hypothetical protein
12_00125	predicted protein	2_00767	similar to chitin synthase	13_00087	similar to hippurate hydrolase	12_00255	similar to vacuolar transporter chaperone 1
12_00126	hypothetical protein	2_00782	hypothetical protein	13_00111	similar to transcription factor Zn cluster Rds2	12_00258	similar to poly(A)+ RNA export protein
12_00130	similar to ethanolamine-phosphate cytidylyltransferase	2_00797	hypothetical protein	13_00130	hypothetical protein	12_00270	hypothetical protein
12_00131	similar to amino acid adenylation protein	2_00821	similar to ubiquitin ligase subunit CulD	13_00138	similar to acetyltransferase	12_00282	similar to dna replication complex gins protein psf2
12_00149	similar to cytochrome b2	2_00857	similar to phosphatidylinositol n-acetylglucosaminyltransferase gpi3 subunit	13_00153	similar to short-chain dehydrogenase/reductase SDR	12_00287	similar to 40s ribosomal protein s23
12_00189	hypothetical protein	2_00873	similar to glycine cleavage system h protein	13_00163	predicted protein	12_00339	similar to 3-oxoacyl-(acyl-carrier-protein) reductase
12_00191	similar to mediator of RNA polymerase II transcription subunit 18	2_00875	hypothetical protein	13_00203	similar to deoxyribodipyrimidine photo-lyase	12_00342	similar to 5-methyltetrahydropteroyltriglutamate-homocysteine S-methyltransferase
12_00208	similar to tyrosinase precursor	2_00925	similar to UDP-glucose 4-epimerase	13_00252	similar to cox1 assembly protein	12_00357	similar to alanine-glyoxylate aminotransferase
12_00215	similar to polynucleotide kinase 3'-phosphatase	2_00947	hypothetical protein	13_00260	predicted protein	12_00362	similar to gtp-binding protein rhoa
12_00227	hypothetical protein	2_00952	similar to kinesin family protein	13_00266	similar to metallophosphoesterase domain-containing protein	12_00377	similar to 60s ribosomal protein l31
12_00253	similar to putative cruciform cutting endonuclease mitochondrial protein	2_00955	similar to translation elongation factor Tu	13_00288	hypothetical protein	12_00380	similar to dash complex subunit dad2
12_00256	similar to PAB1 binding protein Pbp1	2_00962	hypothetical protein	13_00293	similar to DNA polymerase zeta catalytic subunit	12_00429	similar to ubx domain-containing protein
12_00257	similar to actin-interacting protein (bud6 aip3)	2_00963	similar to cullin binding protein CanA	13_00296	similar to deoxyribose-phosphate aldolase	12_00433	hypothetical protein
12_00265	similar to transport protein sec23	2_00986	similar to oxidoreductase	13_00325	hypothetical protein	12_00434	similar to monothiol glutaredoxin-5
12_00294	hypothetical protein	2_01026	similar to histidine acid phosphatase	13_00337	hypothetical protein	12_00445	similar to meiotic recombination protein
12_00297	similar to ribonucleoside-diphosphate reductase large chain	2_01045	hypothetical protein	13_00359	similar to fad dependent oxidoreductase superfamily	12_00447	similar to cell division control protein 10
12_00351	hypothetical protein	2_01097	similar to phosphoglycerate dehydrogenase	13_00365	similar to related to carotenoid cleavage dioxygenase 1	13_00008	predicted protein
12_00358	hypothetical protein	2_01133	hypothetical protein	13_00368	hypothetical protein	13_00034	predicted protein
12_00362	similar to gtp-binding protein rhoa	2_01138	similar to inositolphosphorylceramide-b c-26 hydroxylase	14_00002	hypothetical protein	13_00043	hypothetical protein
12_00364	hypothetical protein	2_01168	similar to MFS monosaccharide transporter	14_00038	predicted protein	13_00045	hypothetical protein
12_00442	similar to potassium uptake protein	2_01173	similar to mRNA processing protein (Mss51)	15_00015	predicted protein	13_00048	similar to mitochondrial carrier protein rim2
12_00445	similar to meiotic recombination protein	2_01213	similar to dsDNA-dependent ATPase (Rad54b)	15_00030	predicted protein	13_00062	hypothetical protein
12_00449	similar to beta-glucosidase	2_01234	similar to mitochondrial hypoxia responsive domain containing protein	15_00037	predicted protein	13_00064	hypothetical protein
13_00011	hypothetical protein	2_01247	similar to lysine decarboxylase-like protein	15_00070	predicted protein	13_00090	similar to dsdna-binding protein pdcd5
13_00053	hypothetical protein	20_00024	predicted protein	15_00073	predicted protein	13_00091	similar to phosphoadenosine phosphosulfate reductase
13_00055	predicted protein	20_00057	hypothetical protein	15_00076	predicted protein	13_00092	similar to sulfate adenylyltransferase
13_00066	similar to major facilitator superfamily transporter	20_00062	predicted protein	15_00088	predicted protein	13_00112	hypothetical protein
13_00087	similar to hippurate hydrolase	20_00064	predicted protein	15_00089	predicted protein	13_00146	similar to dienelactone hydrolase
13_00090	similar to dsdna-binding protein pdcd5	3_00011	hypothetical protein	16_00004	similar to phosphotransferase enzyme family protein	13_00149	similar to 40s ribosomal protein s4
13_00091	similar to phosphoadenosine phosphosulfate reductase	3_00018	hypothetical protein	16_00019	predicted protein	13_00172	hypothetical protein
13_00092	similar to sulfate adenylyltransferase	3_00041	hypothetical protein	16_00021	predicted protein	13_00178	similar to Rho GTPase activator (Rgd1)
13_00105	hypothetical protein	3_00064	hypothetical protein	16_00047	predicted protein	13_00179	similar to pyridoxamine phosphate oxidase
13_00138	similar to acetyltransferase	3_00071	similar to Phospholipase D active site motif containing protein	16_00070	predicted protein	13_00235	hypothetical protein
13_00155	similar to tyrosinase central domain-containing protein	3_00092	similar to fggy-family carbohydrate kinase	16_00084	predicted protein	13_00255	similar to 26s proteasome non-atpase regulatory subunit 12
13_00161	similar to 2,3-dihydroxyphenylpropionate/2,3-dihydroxicinnamic acid 1,2-dioxygenase	3_00094	hypothetical protein	16_00093	predicted protein	13_00277	predicted protein
13_00172	hypothetical protein	3_00099	predicted protein	16_00108	hypothetical protein	13_00281	similar to HAD-superfamily hydrolase
13_00178	similar to Rho GTPase activator (Rgd1)	3_00139	similar to rds1 protein	17_00061	hypothetical protein	13_00287	similar to 40s ribosomal protein s9
13_00209	similar to anaphase-promoting complex subunit Apc5	3_00162	hypothetical protein	17_00084	predicted protein	13_00292	similar to 3-carboxymuconate cyclase
13_00241	similar to EF-hand calcium-binding domain protein	3_00165	hypothetical protein	18_00013	predicted protein	13_00293	similar to DNA polymerase zeta catalytic subunit
13_00243	similar to WD-repeat protein mip1	3_00207	similar to ATP synthase protein 9 precursor	18_00069	predicted protein	13_00294	similar to glycoside hydrolase family 31 protein
13_00261	hypothetical protein	3_00211	similar to superoxide dismutase	2_00005	similar to carbonyl reductase	13_00300	similar to gtp-binding protein rho3
13_00277	predicted protein	3_00213	similar to ferrochelatase	2_00018	similar to Ribosomal protein L9/RNase H1	13_00318	similar to 3-ketoacyl-acyl carrier protein reductase
13_00279	similar to 1,3-beta-glucanosyltransferase gel1	3_00230	predicted protein	2_00041	similar to cytochrome c heme lyase	13_00326	similar to translation initiation factor SUI1
13_00293	similar to DNA polymerase zeta catalytic subunit	3_00233	similar to dehydrodolichyl diphosphate synthase	2_00045	similar to mitochondrial trans-2-enoyl-CoA reductase	13_00337	hypothetical protein
13_00303	hypothetical protein	3_00243	similar to IQ and HECT domain-containing protein	2_00057	similar to thioredoxin reductase GliT	16_00004	similar to phosphotransferase enzyme family protein
14_00002	hypothetical protein	3_00258	similar to acetyltransferase	2_00072	hypothetical protein	16_00013	predicted protein
14_00067	hypothetical protein	3_00263	similar to dienelactone hydrolase family protein	2_00080	hypothetical protein	16_00025	predicted protein
15_00006	predicted protein	3_00303	hypothetical protein	2_00081	hypothetical protein	16_00030	predicted protein
15_00025	predicted protein	3_00325	hypothetical protein	2_00105	hypothetical protein	16_00084	predicted protein
15_00026	predicted protein	3_00326	hypothetical protein	2_00117	hypothetical protein	17_00005	hypothetical protein
15_00037	predicted protein	3_00336	hypothetical protein	2_00139	hypothetical protein	17_00044	predicted protein
15_00038	predicted protein	3_00351	similar to cofilin tropomyosin-type actin-binding protein	2_00165	hypothetical protein	17_00054	predicted protein
15_00051	hypothetical protein	3_00376	similar to F-box/WD-40 repeat-containing protein	2_00168	similar to catechol dioxygenase	17_00056	predicted protein
15_00064	predicted protein	3_00391	similar to succinyl-CoA:3-ketoacid-coenzyme A transferase	2_00169	similar to inositol monophosphatase QutG	17_00059	hypothetical protein
15_00067	predicted protein	3_00417	similar to dead deah box helicase	2_00177	hypothetical protein	17_00065	predicted protein
15_00069	predicted protein	3_00419	similar to EH domain binding protein epsin 2	2_00216	hypothetical protein	17_00068	hypothetical protein
15_00070	predicted protein	3_00428	predicted protein	2_00223	hypothetical protein	17_00083	predicted protein
15_00074	predicted protein	3_00468	predicted protein	2_00232	similar to potassium/sodium efflux P-type ATPase	19_00033	predicted protein
15_00076	predicted protein	3_00471	similar to sister chromatid cohesion protein eso1	2_00241	similar to ubiquitin-conjugating enzyme	19_00037	predicted protein
15_00078	predicted protein	3_00476	similar to mitochondrial 54S ribosomal protein YmL38/YmL34	2_00251	hypothetical protein	19_00038	predicted protein
15_00089	predicted protein	3_00510	similar to voltage-gated potassium channel beta-2 subunit	2_00264	similar to CoA-transferase family III (CaiB/BaiF)	19_00039	hypothetical protein
16_00004	similar to phosphotransferase enzyme family protein	3_00521	similar to endo-beta-1,3-glucanase	2_00370	similar to methionine synthase	2_00005	similar to carbonyl reductase
16_00013	predicted protein	3_00526	similar to lysosomal acid lipase/cholesteryl ester hydrolase	2_00401	similar to External alternative NADH-ubiquinone oxidoreductase	2_00015	similar to UMTA methyltransferase family protein
16_00076	predicted protein	3_00534	similar to fad binding domain-containing protein	2_00410	hypothetical protein	2_00047	similar to outer membrane protein
16_00084	predicted protein	3_00539	similar to siderophore iron transporter mirC	2_00415	hypothetical protein	2_00072	hypothetical protein
16_00093	predicted protein	3_00585	similar to 3-ketosteroid reductase	2_00420	similar to exopolyphosphatase	2_00074	predicted protein
16_00108	hypothetical protein	3_00589	similar to nad dependent epimerase dehydratase family protein	2_00428	similar to cop9 signalosome complex subunit 5	2_00078	similar to phosphoglucomutase
17_00059	hypothetical protein	3_00597	similar to d-arabinitol dehydrogenase	2_00432	similar to mitochondrial 54S ribosomal protein YmL6	2_00080	hypothetical protein
17_00061	hypothetical protein	3_00601	hypothetical protein	2_00433	similar to mitochondrial 54S ribosomal protein YmL35	2_00090	similar to fructosyl amino acid oxidasesarcosine oxidase
17_00068	hypothetical protein	3_00607	similar to putative haspin protein kinase protein	2_00505	predicted protein	2_00096	similar to dihydroxy-acid dehydratase
17_00084	predicted protein	3_00608	similar to NADH-cytochrome b5 reductase 1	2_00520	similar to alpha/beta hydrolase	2_00151	hypothetical protein
18_00013	predicted protein	3_00643	similar to 54S ribosomal protein L12	2_00535	predicted protein	2_00158	hypothetical protein
18_00033	predicted protein	3_00647	hypothetical protein	2_00539	similar to iron transport multicopper oxidase fet3	2_00173	similar to 3-dehydroshikimate dehydratase
18_00034	hypothetical protein	3_00661	hypothetical protein	2_00563	hypothetical protein	2_00190	similar to 40s ribosomal protein s16
18_00039	hypothetical protein	3_00667	hypothetical protein	2_00564	hypothetical protein	2_00195	similar to Synaptobrevin like protein ykt6
18_00068	predicted protein	3_00682	similar to mitochondrial 54S ribosomal protein YmL23	2_00569	hypothetical protein	2_00219	hypothetical protein
19_00003	hypothetical protein	3_00688	similar to 26s protease regulatory subunit 8	2_00574	predicted protein	2_00222	hypothetical protein
19_00004	hypothetical protein	3_00760	similar to 2-haloacid dehalogenase	2_00587	hypothetical protein	2_00231	similar to DNA replication protein
2_00005	similar to carbonyl reductase	3_00776	hypothetical protein	2_00593	similar to dihydroxy-acid dehydratase	2_00232	similar to potassium/sodium efflux P-type ATPase
2_00047	similar to outer membrane protein	3_00787	hypothetical protein	2_00611	similar to homoserine dehydrogenase	2_00259	similar to glycerol dehydrogenase (GldB)
2_00052	similar to ccr4-Not transcription complex subunit (NOT1)	3_00817	similar to mitochondrial phosphate carrier protein 2	2_00632	similar to ERG25	2_00292	hypothetical protein
2_00072	hypothetical protein	3_00831	similar to NADH pyrophosphatase	2_00633	similar to ATP synthase regulation protein nca2	2_00307	similar to ran-specific GTPase-activating protein 1
2_00122	similar to phosphatidylinositol 3-kinase	3_00858	hypothetical protein	2_00683	predicted protein	2_00345	hypothetical protein
2_00123	hypothetical protein	3_00889	similar to beige/BEACH domain-containing protein	2_00685	hypothetical protein	2_00354	similar to glyceraldehyde 3-phosphate dehydrogenase
2_00132	predicted protein	3_00890	similar to serine protease	2_00698	similar to aldehyde reductase ii	2_00367	hypothetical protein
2_00160	similar to non-histone chromosomal protein 6	3_00899	hypothetical protein	2_00708	similar to cytochrome P450 sterol C-22 desaturase	2_00369	hypothetical protein
2_00184	similar to kinesin family protein	3_00922	hypothetical protein	2_00716	similar to amino acid permease	2_00370	similar to methionine synthase
2_00201	hypothetical protein	3_00972	similar to NAD(P)-binding protein	2_00751	similar to tyrosinase central domain-containing protein	2_00371	similar to delta(12) fatty acid desaturase
2_00214	similar to chromatin remodeling complex subunit (Arp9)	3_01027	similar to 2-oxoglutarate dehydrogenase e1 component	2_00766	similar to chitin synthase	2_00397	similar to 40s ribosomal protein s25
2_00222	hypothetical protein	3_01052	predicted protein	2_00767	similar to chitin synthase	2_00404	similar to benzoate 4-monooxygenase cytochrome p450
2_00225	hypothetical protein	3_01058	hypothetical protein	2_00775	hypothetical protein	2_00410	hypothetical protein
2_00238	similar to cell division control protein (Cdc15)	3_01062	similar to AraC-like ligand binding domain protein	2_00797	hypothetical protein	2_00415	hypothetical protein
2_00243	hypothetical protein	3_01073	hypothetical protein	2_00836	similar to mitochondrial import receptor subunit tom22	2_00424	similar to RNA polymerase II Elongator subunit
2_00272	hypothetical protein	3_01079	hypothetical protein	2_00857	similar to phosphatidylinositol n-acetylglucosaminyltransferase gpi3 subunit	2_00428	similar to cop9 signalosome complex subunit 5
2_00291	hypothetical protein	3_01114	hypothetical protein	2_00867	similar to stress response RCI peptide	2_00432	similar to mitochondrial 54S ribosomal protein YmL6
2_00299	hypothetical protein	3_01119	similar to sister chromatid cohesion and DNA repair protein (BimD)	2_00925	similar to UDP-glucose 4-epimerase	2_00441	similar to fructose-bisphosphate aldolase
2_00334	similar to citrate synthase	3_01141	hypothetical protein	2_00939	similar to short-chain dehydrogenase	2_00476	similar to glutamate decarboxylase
2_00345	hypothetical protein	4_00002	hypothetical protein	2_00963	similar to cullin binding protein CanA	2_00478	similar to adenosine deaminase
2_00351	similar to hypercellular protein HypA	4_00004	similar to siderophore iron transporter	2_00964	predicted protein	2_00498	similar to heat shock protein hsp98
2_00362	similar to mitochondrial cytochrome b2	4_00008	similar to mitochondrial-processing peptidase subunit beta	2_00978	similar to chitin synthase export chaperone	2_00509	hypothetical protein
2_00371	similar to delta(12) fatty acid desaturase	4_00025	hypothetical protein	2_00986	similar to oxidoreductase	2_00512	similar to 3-isopropylmalate dehydrogenase
2_00398	similar to adp-ribosylation factor family protein	4_00040	hypothetical protein	2_00999	hypothetical protein	2_00515	similar to meiotic chromosome segregation protein
2_00401	similar to External alternative NADH-ubiquinone oxidoreductase	4_00061	similar to proteasome subunit alpha type-4	2_01008	hypothetical protein	2_00544	hypothetical protein
2_00404	similar to benzoate 4-monooxygenase cytochrome p450	4_00077	similar to glutamate decarboxylase	2_01012	hypothetical protein	2_00563	hypothetical protein
2_00408	similar to trna isopentenyltransferase	4_00086	similar to 1-phosphatidylinositol-3-phosphate 5-kinase FAB1	2_01017	similar to cellulase (glycoside hydrolase family 5) protein	2_00564	hypothetical protein
2_00410	hypothetical protein	4_00096	hypothetical protein	2_01020	similar to short chain dehydrogenase/reductase	2_00571	similar to prefoldin subunit 4
2_00415	hypothetical protein	4_00115	similar to beta-1,3-glucan-binding protein	2_01023	similar to phenylacetaldoxime dehydratase	2_00583	similar to malate dehydrogenase
2_00426	hypothetical protein	4_00116	similar to very long-chain acyl-CoA synthetase/fatty acid transporter	2_01043	hypothetical protein	2_00611	similar to homoserine dehydrogenase
2_00427	similar to DNA polymerase delta catalytic subunit	4_00117	similar to alpha/beta-hydrolase	2_01067	similar to alcohol dehydrogenase	2_00616	similar to putative topoisomerase 1-associated factor 1 protein
2_00428	similar to cop9 signalosome complex subunit 5	4_00152	predicted protein	2_01093	similar to thioredoxin peroxidase/alkyl hydroperoxide reductase	2_00632	similar to ERG25
2_00454	similar to cell division control protein 48	4_00177	similar to chromo domain-containing protein	2_01094	hypothetical protein	2_00638	hypothetical protein
2_00463	similar to acetoacetyl-CoA synthase	4_00196	similar to nadh-dependent flavin oxidoreductase	2_01096	similar to tpr domain protein	2_00664	similar to 26s protease regulatory subunit 6a
2_00476	similar to glutamate decarboxylase	4_00201	similar to WD repeat protein	2_01097	similar to phosphoglycerate dehydrogenase	2_00669	similar to 40s ribosomal protein s14
2_00498	similar to heat shock protein hsp98	4_00235	predicted protein	2_01138	similar to inositolphosphorylceramide-b c-26 hydroxylase	2_00684	similar to argininosuccinate synthase
2_00512	similar to 3-isopropylmalate dehydrogenase	4_00241	similar to ran-binding protein	2_01139	hypothetical protein	2_00708	similar to cytochrome P450 sterol C-22 desaturase
2_00538	similar to high-affinity iron transporter	4_00249	predicted protein	2_01150	similar to glycogen debranching protein	2_00713	similar to homoaconitase
2_00539	similar to iron transport multicopper oxidase fet3	4_00250	similar to shwachman-bodian-diamond syndrome protein	2_01161	hypothetical protein	2_00761	predicted protein
2_00543	hypothetical protein	4_00254	similar to nadh-cytochrome b5 reductase	2_01168	similar to MFS monosaccharide transporter	2_00766	similar to chitin synthase
2_00544	hypothetical protein	4_00281	similar to formamidase	2_01173	similar to mRNA processing protein (Mss51)	2_00767	similar to chitin synthase
2_00563	hypothetical protein	4_00299	similar to G1/S regulator NimO	2_01181	similar to YdiU domain-containing protein	2_00771	similar to 60s ribosomal protein l17
2_00566	similar to S-M checkpoint control protein rad4	4_00331	similar to Vacuolar protein sorting-associated VPS28	2_01234	similar to mitochondrial hypoxia responsive domain containing protein	2_00779	similar to Bet v1-like protein
2_00575	hypothetical protein	4_00336	similar to xylitol dehydrogenase	20_00024	predicted protein	2_00788	similar to 40s ribosomal protein s5
2_00580	hypothetical protein	4_00346	similar to NAD dependent epimerase/dehydratase	20_00035	predicted protein	2_00818	similar to translation initiation factor 4B
2_00585	similar to TGF beta receptor associated protein 1	4_00349	similar to STE/STE20/PAKA protein kinase	20_00075	predicted protein	2_00824	hypothetical protein
2_00606	hypothetical protein	4_00350	hypothetical protein	21_00048	predicted protein	2_00836	similar to mitochondrial import receptor subunit tom22
2_00610	predicted protein	4_00353	similar to SNF2 family domain-containing protein	3_00001	similar to caleosin domain-containing protein	2_00845	similar to fasciclin domain-containing protein
2_00623	similar to leucine-rich repeat-containing protein	4_00396	similar to short-chain dehydrogenase	3_00011	hypothetical protein	2_00873	similar to glycine cleavage system h protein
2_00632	similar to ERG25	4_00398	similar to N-acetyl-gamma-glutamyl-phosphate reductase/acetylglutamate kinase	3_00026	similar to DNA polymerase III subunit delta'	2_00875	hypothetical protein
2_00664	similar to 26s protease regulatory subunit 6a	4_00417	hypothetical protein	3_00038	hypothetical protein	2_00892	similar to 40s ribosomal protein s18
2_00708	similar to cytochrome P450 sterol C-22 desaturase	4_00426	hypothetical protein	3_00043	hypothetical protein	2_00898	hypothetical protein
2_00716	similar to amino acid permease	4_00436	similar to homoisocitrate dehydrogenase	3_00044	predicted protein	2_00929	hypothetical protein
2_00719	similar to chromosome transmission fidelity protein	4_00484	similar to acyl-CoA dehydrogenase	3_00064	hypothetical protein	2_00963	similar to cullin binding protein CanA
2_00734	similar to proteasome subunit alpha	4_00501	similar to 3-isopropylmalate dehydrogenase	3_00092	similar to fggy-family carbohydrate kinase	2_00986	similar to oxidoreductase
2_00751	similar to tyrosinase central domain-containing protein	4_00511	similar to DUF21 and CBS domain-containing protein	3_00094	hypothetical protein	2_01003	similar to dna repair protein rad5
2_00766	similar to chitin synthase	4_00540	similar to vacuolar protein sorting-associated protein vps5	3_00099	predicted protein	2_01007	hypothetical protein
2_00767	similar to chitin synthase	4_00558	similar to nucleotide binding protein	3_00110	similar to alcohol dehydrogenase	2_01025	hypothetical protein
2_00772	similar to phosphoglycerate mutase family protein	4_00573	hypothetical protein	3_00123	similar to amino acid amidase	2_01040	hypothetical protein
2_00774	similar to 3-beta-hydroxysteroid-Delta(8),Delta(7)-isomerase	4_00589	similar to sis domain-containing protein	3_00128	similar to 6-phosphofructokinase	2_01045	hypothetical protein
2_00797	hypothetical protein	4_00596	similar to NADH-ubiquinone oxidoreductase 30.4 kDa subunit	3_00139	similar to rds1 protein	2_01051	hypothetical protein
2_00808	similar to microtubule associated protein Ase1	4_00598	similar to short-chain dehydrogenase	3_00145	predicted protein	2_01054	hypothetical protein
2_00814	similar to WD domain-containing protein	4_00626	hypothetical protein	3_00162	hypothetical protein	2_01060	similar to adenosine kinase
2_00824	hypothetical protein	4_00627	similar to DNA excision repair protein	3_00166	hypothetical protein	2_01084	predicted protein
2_00847	hypothetical protein	4_00630	similar to putative mitochondrial inner membrane aaa protease yta12 protein	3_00196	similar to glycerol kinase	2_01087	similar to monooxygenase flavin binding domain protein
2_00848	similar to DUF1760-domain-containing protein	4_00653	similar to C2HC5 finger protein	3_00199	similar to DUF1295-domain-containing protein	2_01097	similar to phosphoglycerate dehydrogenase
2_00857	similar to phosphatidylinositol n-acetylglucosaminyltransferase gpi3 subunit	4_00657	similar to phosphoinositide phosphatase (Sac1)	3_00211	similar to superoxide dismutase	2_01100	hypothetical protein
2_00858	similar to putative dna replication factor a subunit ssb3 protein	4_00666	hypothetical protein	3_00239	hypothetical protein	2_01108	hypothetical protein
2_00872	hypothetical protein	4_00686	similar to plasma membrane SNARE protein (Sec9)	3_00303	hypothetical protein	2_01111	hypothetical protein
2_00873	similar to glycine cleavage system h protein	4_00719	hypothetical protein	3_00326	hypothetical protein	2_01134	similar to mitochondrial dynamin GTPase Msp1
2_00898	hypothetical protein	4_00725	hypothetical protein	3_00328	similar to cyclin like protein	2_01145	similar to mitochondrial-processing peptidase subunit alpha
2_00901	hypothetical protein	4_00736	similar to rab GDP-dissociation inhibitor	3_00336	hypothetical protein	2_01164	similar to mitochondrial phosphate carrier protein
2_00902	similar to hd domain-containing protein	4_00739	similar to vacuolar sorting protein	3_00352	similar to carboxy-cis,cis-muconate cyclase	2_01199	hypothetical protein
2_00917	similar to chromosome segregation protein Cse1	4_00752	similar to minor allergen alt a 7	3_00374	hypothetical protein	2_01204	similar to ATP synthase subunit beta
2_00922	similar to RNA-binding protein	4_00759	hypothetical protein	3_00390	hypothetical protein	2_01213	similar to dsDNA-dependent ATPase (Rad54b)
2_00925	similar to UDP-glucose 4-epimerase	4_00762	similar to tyrosinase precursor	3_00396	similar to magnesium-dependent phosphatase-1	2_01233	hypothetical protein
2_00946	similar to nuclear and cytoplasmic polyadenylated rna-binding protein pub1	4_00780	similar to succinate-semialdehyde dehydrogenase	3_00409	hypothetical protein	2_01234	similar to mitochondrial hypoxia responsive domain containing protein
2_00952	similar to kinesin family protein	4_00791	hypothetical protein	3_00417	similar to dead deah box helicase	2_01235	similar to pre-rRNA processing protein
2_00962	hypothetical protein	4_00814	similar to mandelate racemase muconate lactonizing enzyme family protein	3_00426	hypothetical protein	20_00016	predicted protein
2_00963	similar to cullin binding protein CanA	4_00822	similar to protein phosphatase 2C	3_00428	predicted protein	20_00028	predicted protein
2_00986	similar to oxidoreductase	4_00853	similar to replication factor C subunit 2	3_00435	hypothetical protein	20_00029	predicted protein
2_01003	similar to dna repair protein rad5	4_00865	hypothetical protein	3_00510	similar to voltage-gated potassium channel beta-2 subunit	20_00036	predicted protein
2_01005	hypothetical protein	4_00867	similar to cystathionine beta-synthase	3_00531	similar to dicarboxylic amino acid permease	20_00061	predicted protein
2_01006	hypothetical protein	4_00870	similar to NADPH:quinone reductase	3_00532	hypothetical protein	20_00062	predicted protein
2_01007	hypothetical protein	4_00874	similar to 2-hydroxyacid dehydrogenase	3_00534	similar to fad binding domain-containing protein	20_00064	predicted protein
2_01025	hypothetical protein	4_00876	hypothetical protein	3_00547	similar to d-amino-acid oxidase	20_00071	hypothetical protein
2_01026	similar to histidine acid phosphatase	4_00891	hypothetical protein	3_00585	similar to 3-ketosteroid reductase	20_00074	predicted protein
2_01051	hypothetical protein	5_00027	similar to tRNA-splicing endonuclease/tRNA-splicing endonuclease	3_00589	similar to nad dependent epimerase dehydratase family protein	3_00011	hypothetical protein
2_01057	hypothetical protein	5_00030	similar to alpha-glucosidase	3_00600	hypothetical protein	3_00013	hypothetical protein
2_01097	similar to phosphoglycerate dehydrogenase	5_00033	hypothetical protein	3_00649	hypothetical protein	3_00040	similar to related to NPL3-nucleolar protein
2_01108	hypothetical protein	5_00088	hypothetical protein	3_00661	hypothetical protein	3_00041	hypothetical protein
2_01109	hypothetical protein	5_00094	similar to syntaxin 1B/2/3	3_00667	hypothetical protein	3_00046	hypothetical protein
2_01138	similar to inositolphosphorylceramide-b c-26 hydroxylase	5_00099	hypothetical protein	3_00693	similar to THO complex subunit Tho1	3_00064	hypothetical protein
2_01154	similar to DNA polymerase subunit alpha B	5_00106	hypothetical protein	3_00701	similar to short-chain dehydrogenase	3_00084	similar to mitochondrial f1f0 atp synthase subunit atp14
2_01199	hypothetical protein	5_00111	similar to glycoside hydrolase family 63	3_00753	predicted protein	3_00092	similar to fggy-family carbohydrate kinase
2_01204	similar to ATP synthase subunit beta	5_00141	similar to putative phytochrome-like histidine kinase phy1p protein	3_00760	similar to 2-haloacid dehalogenase	3_00094	hypothetical protein
2_01213	similar to dsDNA-dependent ATPase (Rad54b)	5_00149	similar to glycosyltransferase family 31 protein	3_00787	hypothetical protein	3_00125	similar to serine/threonine protein kinase
2_01234	similar to mitochondrial hypoxia responsive domain containing protein	5_00171	hypothetical protein	3_00817	similar to mitochondrial phosphate carrier protein 2	3_00139	similar to rds1 protein
2_01235	similar to pre-rRNA processing protein	5_00210	similar to opsin 1 protein	3_00843	similar to aldo/keto reductase	3_00168	similar to pyruvate dehydrogenase e1 component beta subunit
20_00024	predicted protein	5_00222	similar to raffinose synthase protein Sip1	3_00859	similar to fructose-bisphosphate aldolase	3_00189	similar to putative transcription factor (snd1 p100) protein
20_00029	predicted protein	5_00245	similar to ATP-dependent dna helicase	3_00890	similar to serine protease	3_00196	similar to glycerol kinase
20_00061	predicted protein	5_00258	similar to 26S proteasome regulatory subunit rpn2	3_00892	similar to glutathione s-transferase ii	3_00207	similar to ATP synthase protein 9 precursor
20_00064	predicted protein	5_00341	hypothetical protein	3_00897	similar to catalase	3_00211	similar to superoxide dismutase
20_00074	predicted protein	5_00359	hypothetical protein	3_00899	hypothetical protein	3_00212	hypothetical protein
21_00016	hypothetical protein	5_00375	similar to Golgi complex component (Vps8)	3_00931	similar to adp-ribose pyrophosphatase	3_00230	predicted protein
21_00035	predicted protein	5_00430	hypothetical protein	3_00936	hypothetical protein	3_00234	hypothetical protein
21_00037	predicted protein	5_00441	hypothetical protein	3_00937	hypothetical protein	3_00303	hypothetical protein
21_00040	predicted protein	5_00456	similar to acyl CoA binding protein	3_00965	similar to putative class ii aldolase adducin protein	3_00312	predicted protein
21_00041	predicted protein	5_00475	similar to peptidyl-prolyl cis-trans isomerase-like 1	3_00972	similar to NAD(P)-binding protein	3_00324	hypothetical protein
21_00048	predicted protein	5_00511	similar to MFS transporter	3_00974	similar to mrh4/ATP-dependent RNA helicase	3_00328	similar to cyclin like protein
21_00049	hypothetical protein	5_00559	similar to nuclear protein localization protein 4	3_01010	similar to protein kinase activator Atg17	3_00336	hypothetical protein
21_00050	hypothetical protein	5_00584	hypothetical protein	3_01028	similar to histidine acid phosphatase	3_00350	similar to CAF1 family ribonuclease
21_00055	predicted protein	5_00588	similar to class II aldolase/adducin domain containing protein	3_01063	similar to pectate lyase	3_00370	similar to lectin family integral membrane protein
21_00063	predicted protein	5_00604	similar to dpy-30 domain-containing protein	3_01073	hypothetical protein	3_00374	hypothetical protein
21_00065	predicted protein	5_00605	similar to sn-1,2-diacylglycerol cholinephosphotransferase	3_01084	hypothetical protein	3_00409	hypothetical protein
3_00011	hypothetical protein	5_00679	similar to serine/threonine protein kinase	3_01094	hypothetical protein	3_00410	similar to adenylosuccinate lyase
3_00030	similar to lysophospholipase nte1	5_00689	similar to nucleoporin non repetitive	3_01106	similar to ubiquinol-cytochrome c chaperone	3_00413	similar to nuclear cap binding protein subunit 2
3_00046	hypothetical protein	5_00715	hypothetical protein	3_01108	similar to MFS multidrug transporter	3_00418	similar to 60s ribosomal protein l8
3_00064	hypothetical protein	5_00731	predicted protein	3_01114	hypothetical protein	3_00436	similar to GTPase-binding protein rid1
3_00084	similar to mitochondrial f1f0 atp synthase subunit atp14	5_00775	similar to NEDD8-activating enzyme E1 catalytic subunit	3_01136	similar to poly(adp-ribose) glycohydrolase	3_00466	similar to neutral protease 2
3_00094	hypothetical protein	5_00820	similar to type 11 methyltransferase	4_00002	hypothetical protein	3_00476	similar to mitochondrial 54S ribosomal protein YmL38/YmL34
3_00099	predicted protein	5_00827	hypothetical protein	4_00004	similar to siderophore iron transporter	3_00491	similar to gdsl lipase acylhydrolase family protein
3_00112	similar to aminopeptidase y	5_00850	hypothetical protein	4_00006	similar to MFS sugar transporter	3_00492	hypothetical protein
3_00118	hypothetical protein	6_00035	similar to membrane protein	4_00009	similar to MFS amine transporter	3_00510	similar to voltage-gated potassium channel beta-2 subunit
3_00125	similar to serine/threonine protein kinase	6_00050	similar to alcohol dehydrogenase-like protein	4_00010	predicted protein	3_00523	similar to 3-ketoacyl-acyl carrier protein reductase
3_00126	similar to phosphatidylinositol 3-and 4-kinase/protein kinase rad3	6_00090	similar to Protein transport protein sec24	4_00013	predicted protein	3_00549	similar to 60s ribosomal protein l43
3_00128	similar to 6-phosphofructokinase	6_00092	similar to uroporphyrinogen-iii synthase	4_00018	similar to glycoside hydrolase family 43 protein	3_00572	similar to calmodulin
3_00133	similar to hec ndc80p family protein	6_00106	similar to DNA mismatch repair protein msh-2	4_00020	similar to bleomycin hydrolase	3_00583	similar to alpha-amylase
3_00139	similar to rds1 protein	6_00122	predicted protein	4_00025	hypothetical protein	3_00597	similar to d-arabinitol dehydrogenase
3_00152	similar to enoyl-CoA hydratase/isomerase	6_00134	similar to ubiquitin carboxyl-terminal hydrolase	4_00030	hypothetical protein	3_00601	hypothetical protein
3_00156	similar to MFS peptide transporter Ptr2	6_00138	predicted protein	4_00037	similar to Aminotransferase class V/Cysteine desulfurase	3_00604	similar to NAD(P)H-dependent D-xylose reductase
3_00159	similar to choline oxidase	6_00139	predicted protein	4_00040	hypothetical protein	3_00607	similar to putative haspin protein kinase protein
3_00168	similar to pyruvate dehydrogenase e1 component beta subunit	6_00160	predicted protein	4_00055	similar to aromatic-l-amino-acid decarboxylase	3_00622	predicted protein
3_00211	similar to superoxide dismutase	6_00162	predicted protein	4_00058	predicted protein	3_00626	similar to mitochondrial metalloendopeptidase oma1
3_00223	similar to glutathione s-transferase	6_00172	similar to dil and ankyrin domain containing protein	4_00066	hypothetical protein	3_00643	similar to 54S ribosomal protein L12
3_00254	similar to l-psp endoribonuclease family protein	6_00181	predicted protein	4_00076	similar to cryptochrome dash	3_00671	similar to HIT/MYND zinc finger-like protein
3_00263	similar to dienelactone hydrolase family protein	6_00193	similar to s-adenosylmethionine synthetase	4_00078	similar to fasciclin domain family protein	3_00688	similar to 26s protease regulatory subunit 8
3_00287	hypothetical protein	6_00209	similar to metaphase-anaphase transition protein mlo2	4_00087	similar to DNA damage response protein RcaA	3_00715	hypothetical protein
3_00302	similar to vacuolar protein sorting-associated protein vps13	6_00246	similar to propionyl-CoA carboxylase	4_00088	similar to purine permease	3_00733	similar to 60s ribosomal protein l13
3_00303	hypothetical protein	6_00268	similar to coatomer subunit alpha	4_00095	similar to 3-methylitaconate isomerase	3_00739	similar to sterol 24-c-methyltransferase
3_00306	similar to chromosome segregation protein suda	6_00297	hypothetical protein	4_00099	similar to threonine dehydratase	3_00752	hypothetical protein
3_00313	hypothetical protein	6_00320	similar to glycoside hydrolase family 20 protein	4_00101	similar to short chain dehydrogenase/reductase	3_00753	predicted protein
3_00319	predicted protein	6_00323	hypothetical protein	4_00108	similar to DUF1295-domain-containing protein	3_00756	similar to 60s ribosomal protein l7
3_00330	predicted protein	6_00333	hypothetical protein	4_00115	similar to beta-1,3-glucan-binding protein	3_00769	predicted protein
3_00334	similar to dolichyl-diphosphooligosaccharide-protein glycosyltransferase subunit	6_00334	hypothetical protein	4_00152	predicted protein	3_00770	hypothetical protein
3_00336	hypothetical protein	6_00359	similar to glycoside hydrolase family 128 protein	4_00165	predicted protein	3_00783	hypothetical protein
3_00345	similar to myosin type ii heavy chain	6_00370	hypothetical protein	4_00179	similar to MFS multidrug transporter	3_00796	hypothetical protein
3_00350	similar to CAF1 family ribonuclease	6_00402	similar to heat shock protein 30	4_00186	hypothetical protein	3_00833	similar to RNA interference and gene silencing protein (Qde2)
3_00353	hypothetical protein	6_00421	similar to vacuolar protease a	4_00196	similar to nadh-dependent flavin oxidoreductase	3_00854	similar to nuclear protein Qri2/Nse4
3_00369	predicted protein	6_00453	similar to 26S proteasome non-ATPase regulatory subunit Nin1/mts3 family protein	4_00249	predicted protein	3_00857	hypothetical protein
3_00384	similar to proteasome activator subunit 4	6_00479	similar to quinone oxidoreductase	4_00250	similar to shwachman-bodian-diamond syndrome protein	3_00861	similar to fatty-acid amide hydrolase
3_00392	hypothetical protein	6_00492	similar to similar to JmjC domain-containing histone demethylation protein 1	4_00254	similar to nadh-cytochrome b5 reductase	3_00874	hypothetical protein
3_00414	similar to nuclear pore complex protein an-nup82	6_00514	similar to copper amine oxidase	4_00275	similar to peptidyl-prolyl cis-trans isomerase pin4	3_00889	similar to beige/BEACH domain-containing protein
3_00417	similar to dead deah box helicase	6_00525	similar to dihydrolipoyl dehydrogenase	4_00281	similar to formamidase	3_00900	predicted protein
3_00423	hypothetical protein	6_00565	similar to udp-glucose:glycoprotein glucosyltransferase	4_00320	hypothetical protein	3_00910	similar to oxidoreductase
3_00428	predicted protein	6_00568	hypothetical protein	4_00321	hypothetical protein	3_00922	hypothetical protein
3_00436	similar to GTPase-binding protein rid1	6_00569	hypothetical protein	4_00325	hypothetical protein	3_00941	hypothetical protein
3_00453	hypothetical protein	6_00573	similar to Kinetochore protein mis14	4_00344	similar to mitochondrial import inner membrane translocase subunit tim-17	3_00996	similar to aldehyde dehydrogenase
3_00458	hypothetical protein	6_00578	similar to mitochondrial ATPase inhibitor	4_00346	similar to NAD dependent epimerase/dehydratase	3_01027	similar to 2-oxoglutarate dehydrogenase e1 component
3_00468	predicted protein	6_00598	similar to 6-phosphogluconate dehydrogenase decarboxylating	4_00353	similar to SNF2 family domain-containing protein	3_01028	similar to histidine acid phosphatase
3_00481	similar to actin binding protein	6_00610	hypothetical protein	4_00366	similar to Aromatic peroxygenase Short=AaP	3_01039	hypothetical protein
3_00523	similar to 3-ketoacyl-acyl carrier protein reductase	6_00621	predicted protein	4_00395	similar to cytochrome p450	3_01043	similar to 40s ribosomal protein s24
3_00574	hypothetical protein	6_00636	similar to wd repeat-containing protein 2	4_00396	similar to short-chain dehydrogenase	3_01053	similar to h k atpase alpha
3_00576	predicted protein	6_00639	hypothetical protein	4_00406	predicted protein	3_01058	hypothetical protein
3_00581	similar to tafazzin	6_00649	hypothetical protein	4_00417	hypothetical protein	3_01108	similar to MFS multidrug transporter
3_00583	similar to alpha-amylase	6_00664	hypothetical protein	4_00426	hypothetical protein	3_01111	hypothetical protein
3_00589	similar to nad dependent epimerase dehydratase family protein	6_00677	hypothetical protein	4_00452	hypothetical protein	3_01112	similar to glycosyl transferase
3_00603	similar to Protein transport protein Sec61 subunit beta	6_00680	similar to vesicular-fusion protein sec18	4_00471	similar to oxysterol-binding protein	3_01114	hypothetical protein
3_00607	similar to putative haspin protein kinase protein	6_00691	similar to DNA repair helicase rad15	4_00475	similar to short-chain dehydrogenase	3_01119	similar to sister chromatid cohesion and DNA repair protein (BimD)
3_00608	similar to NADH-cytochrome b5 reductase 1	6_00698	similar to 26s proteasome non-atpase regulatory subunit 11	4_00482	similar to MYND finger	4_00006	similar to MFS sugar transporter
3_00634	predicted protein	7_00003	hypothetical protein	4_00484	similar to acyl-CoA dehydrogenase	4_00008	similar to mitochondrial-processing peptidase subunit beta
3_00652	hypothetical protein	7_00042	similar to ap-3 complex subunit delta	4_00501	similar to 3-isopropylmalate dehydrogenase	4_00010	predicted protein
3_00658	similar to enoyl-CoA hydratase	7_00046	similar to phosphatidylinositol 4-kinase	4_00547	similar to glycoside hydrolase family 3 protein	4_00017	similar to nucleoporin Nsp1
3_00688	similar to 26s protease regulatory subunit 8	7_00048	hypothetical protein	4_00549	hypothetical protein	4_00018	similar to glycoside hydrolase family 43 protein
3_00696	similar to nadh-ubiquinone oxidoreductase 21 kda subunit	7_00056	hypothetical protein	4_00556	hypothetical protein	4_00045	similar to t-complex protein 1
3_00701	similar to short-chain dehydrogenase	7_00102	similar to proteasome component pup3	4_00571	hypothetical protein	4_00066	hypothetical protein
3_00710	hypothetical protein	7_00103	predicted protein	4_00576	similar to carbon catabolite repression protein CreD	4_00067	hypothetical protein
3_00732	similar to DNA polymerase alpha catalytic subunit	7_00106	similar to nucleoside-diphosphate-sugar epimerase	4_00589	similar to sis domain-containing protein	4_00077	similar to glutamate decarboxylase
3_00787	hypothetical protein	7_00108	hypothetical protein	4_00598	similar to short-chain dehydrogenase	4_00106	similar to SAP domain protein
3_00796	hypothetical protein	7_00121	similar to mitochondrial presequence protease	4_00603	similar to PHD finger domain protein	4_00112	similar to 40s ribosomal protein s7
3_00817	similar to mitochondrial phosphate carrier protein 2	7_00125	similar to ABC transporter family protein	4_00617	hypothetical protein	4_00123	similar to Peptidase_C50-domain-containing protein
3_00827	similar to filament-forming protein	7_00126	predicted protein	4_00630	similar to putative mitochondrial inner membrane aaa protease yta12 protein	4_00124	hypothetical protein
3_00831	similar to NADH pyrophosphatase	7_00157	similar to telomerase reverse transcriptase	4_00631	similar to cdk-activating kinase assembly factor mat1	4_00126	similar to pyruvate kinase
3_00833	similar to RNA interference and gene silencing protein (Qde2)	7_00166	similar to proteasome component pre3	4_00638	hypothetical protein	4_00136	similar to WD40 repeat-like protein
3_00841	similar to nucleoporin sonb	7_00167	similar to bem46 family protein	4_00653	similar to C2HC5 finger protein	4_00152	predicted protein
3_00857	hypothetical protein	7_00172	hypothetical protein	4_00717	hypothetical protein	4_00193	similar to 40S ribosomal protein S10
3_00858	hypothetical protein	7_00180	predicted protein	4_00727	similar to fatty acid desaturase	4_00196	similar to nadh-dependent flavin oxidoreductase
3_00861	similar to fatty-acid amide hydrolase	7_00187	similar to glutathione S-transferase C-terminal-like protein	4_00752	similar to minor allergen alt a 7	4_00203	predicted protein
3_00870	hypothetical protein	7_00195	hypothetical protein	4_00754	predicted protein	4_00209	hypothetical protein
3_00871	similar to beta-glucosidase g	7_00203	similar to transcription factor C2H2 Seb1	4_00755	similar to 4-coumarate-CoA ligase	4_00223	hypothetical protein
3_00889	similar to beige/BEACH domain-containing protein	7_00207	similar to proteasome component c5	4_00757	similar to transcription regulator PAB1642	4_00250	similar to shwachman-bodian-diamond syndrome protein
3_00890	similar to serine protease	7_00213	similar to ubx domain-containing protein	4_00760	hypothetical protein	4_00254	similar to nadh-cytochrome b5 reductase
3_00892	similar to glutathione s-transferase ii	7_00254	hypothetical protein	4_00764	similar to short-chain dehydrogenase	4_00259	similar to wd repeat-containing protein slp1
3_00922	hypothetical protein	7_00264	similar to alcohol dehydrogenase GroES-like domain-containing protein	4_00806	similar to cytosine deaminase	4_00282	similar to Ferritin/ribonucleotide reductase-like protein
3_00941	hypothetical protein	7_00298	similar to tartrate dehydrogenase	4_00814	similar to mandelate racemase muconate lactonizing enzyme family protein	4_00299	similar to G1/S regulator NimO
3_00970	hypothetical protein	7_00306	similar to serine threonine-protein kinase	4_00841	hypothetical protein	4_00306	hypothetical protein
3_00991	similar to Nitrogen assimilation transcription factor nit-4	7_00307	similar to igr protein domain-containing protein	4_00863	hypothetical protein	4_00325	hypothetical protein
3_00996	similar to aldehyde dehydrogenase	7_00317	similar to enolase	4_00865	hypothetical protein	4_00334	similar to metalloreductase transmembrane component
3_01000	similar to 3-carboxy-cis,cis-muconate cycloisomerase	7_00328	similar to ubiquinone biosynthesis methyltransferase UbiE	4_00867	similar to cystathionine beta-synthase	4_00344	similar to mitochondrial import inner membrane translocase subunit tim-17
3_01007	similar to glycosyltransferase family 8 protein	7_00343	similar to catechol o-methyltransferase	4_00874	similar to 2-hydroxyacid dehydrogenase	4_00350	hypothetical protein
3_01010	similar to protein kinase activator Atg17	7_00366	similar to oxidoreductase	4_00876	hypothetical protein	4_00396	similar to short-chain dehydrogenase
3_01027	similar to 2-oxoglutarate dehydrogenase e1 component	7_00367	similar to high-affinity nicotinic acid transporter	4_00891	hypothetical protein	4_00399	similar to ATP-dependent RNA helicase mss116
3_01028	similar to histidine acid phosphatase	7_00368	hypothetical protein	4_00892	similar to f-actin capping protein beta subunit	4_00416	predicted protein
3_01058	hypothetical protein	7_00472	similar to actin cytoskeleton-regulatory complex protein pan1	5_00007	similar to epoxide hydrolase	4_00436	similar to homoisocitrate dehydrogenase
3_01062	similar to AraC-like ligand binding domain protein	7_00490	predicted protein	5_00014	hypothetical protein	4_00466	similar to NADH:ubiquinone oxidoreductase 20.1kD subunit
3_01073	hypothetical protein	7_00508	similar to similar to diacylglycerol O-acyltransferase 2B	5_00018	predicted protein	4_00485	similar to inner centromere protein
3_01094	hypothetical protein	7_00577	predicted protein	5_00020	similar to fungal specific transcription factor domain protein	4_00511	similar to DUF21 and CBS domain-containing protein
3_01111	hypothetical protein	7_00587	hypothetical protein	5_00025	hypothetical protein	4_00512	predicted protein
3_01119	similar to sister chromatid cohesion and DNA repair protein (BimD)	8_00027	similar to NADH-ubiquinone oxidoreductase	5_00027	similar to tRNA-splicing endonuclease/tRNA-splicing endonuclease	4_00528	similar to 40s ribosomal protein s11
3_01135	predicted protein	8_00032	similar to D-lactate dehydrogenase 2	5_00030	similar to alpha-glucosidase	4_00535	similar to heat shock protein 90
4_00008	similar to mitochondrial-processing peptidase subunit beta	8_00033	similar to proteasome component pre6	5_00060	hypothetical protein	4_00538	similar to ATP synthase delta chain
4_00016	similar to ubiquitin-conjugating enzyme	8_00065	similar to replication factor c subunit 3	5_00061	similar to MFS transporter	4_00549	hypothetical protein
4_00025	hypothetical protein	8_00070	similar to origin recognition complex subunit 2	5_00086	hypothetical protein	4_00556	hypothetical protein
4_00050	predicted protein	8_00080	similar to 26s protease regulatory subunit 4	5_00091	similar to AMP-binding enzyme	4_00563	similar to ser/Thr protein phosphatase
4_00061	similar to proteasome subunit alpha type-4	8_00093	hypothetical protein	5_00103	similar to trna wybutosine-synthesizing protein	4_00580	hypothetical protein
4_00066	hypothetical protein	8_00102	similar to glucose-6-phosphate 1-dehydrogenase	5_00111	similar to glycoside hydrolase family 63	4_00596	similar to NADH-ubiquinone oxidoreductase 30.4 kDa subunit
4_00077	similar to glutamate decarboxylase	8_00117	hypothetical protein	5_00115	predicted protein	4_00598	similar to short-chain dehydrogenase
4_00078	similar to fasciclin domain family protein	8_00128	hypothetical protein	5_00130	hypothetical protein	4_00605	similar to translation elongation factor 1-alpha
4_00096	hypothetical protein	8_00130	similar to nadh pyrophosphatase	5_00141	similar to putative phytochrome-like histidine kinase phy1p protein	4_00623	similar to mitochondrial peroxiredoxin prx1
4_00106	similar to SAP domain protein	8_00175	similar to catechol dioxygenase	5_00192	similar to alcohol dehydrogenase	4_00631	similar to cdk-activating kinase assembly factor mat1
4_00116	similar to very long-chain acyl-CoA synthetase/fatty acid transporter	8_00177	similar to arsenic resistance protein ArsH	5_00194	similar to glyoxalase bleomycin resistance protein dioxygenase superfamily	4_00633	hypothetical protein
4_00124	hypothetical protein	8_00238	hypothetical protein	5_00222	similar to raffinose synthase protein Sip1	4_00661	similar to delta(14)-sterol reductase
4_00151	similar to nuclear pore complex subunit nup85	8_00250	hypothetical protein	5_00243	similar to similar to chaperone/heat shock protein Hsp12	4_00672	hypothetical protein
4_00152	predicted protein	8_00258	hypothetical protein	5_00265	hypothetical protein	4_00675	similar to peroxisomal matrix protein
4_00157	predicted protein	8_00262	similar to nucleoside diphosphate kinase	5_00280	similar to Peptidase M20 domain-containing protein 2	4_00695	similar to arf gtpase-activating protein
4_00177	similar to chromo domain-containing protein	8_00289	similar to adenylosuccinate synthetase	5_00301	similar to acid phosphatase	4_00719	hypothetical protein
4_00179	similar to MFS multidrug transporter	8_00303	similar to mitochondrial ribosomal protein	5_00307	similar to px domain containing protein	4_00725	hypothetical protein
4_00184	hypothetical protein	8_00308	hypothetical protein	5_00323	similar to 6-phosphogluconate dehydrogenase	4_00733	hypothetical protein
4_00190	hypothetical protein	8_00319	similar to cyclopropane-fatty-acyl-phospholipid synthase/SAM-dependent methyltransferase	5_00325	similar to cystathionine beta-synthase	4_00737	similar to carboxypeptidase s
4_00201	similar to WD repeat protein	8_00325	similar to forkhead box protein	5_00354	predicted protein	4_00752	similar to minor allergen alt a 7
4_00204	similar to MFS transporter	8_00354	similar to succinyl-CoA ligase subunit alpha	5_00358	similar to 2,3-diketo-5-methylthio-1-phosphopentane phosphatase	4_00754	predicted protein
4_00209	hypothetical protein	8_00355	similar to serine/threonine-protein phosphatase 2B catalytic subunit	5_00383	similar to glutamyl-tRNA(Gln) amidotransferase subunit A	4_00759	hypothetical protein
4_00229	similar to urease	8_00373	similar to GTP-binding protein	5_00391	hypothetical protein	4_00762	similar to tyrosinase precursor
4_00249	predicted protein	8_00382	similar to saccharopine dehydrogenase	5_00394	similar to CoA binding domain-containing protein	4_00764	similar to short-chain dehydrogenase
4_00250	similar to shwachman-bodian-diamond syndrome protein	8_00394	similar to cipc-like antibiotic response protein	5_00412	similar to short chain dehydrogenase	4_00791	hypothetical protein
4_00259	similar to wd repeat-containing protein slp1	8_00395	similar to phospholipase/Carboxylesterase superfamily protein	5_00415	hypothetical protein	4_00792	similar to SH3-domain-containing protein
4_00261	hypothetical protein	8_00397	predicted protein	5_00418	similar to chitin synthase 4	4_00801	similar to MFS drug transporter
4_00277	similar to 2-dehydropantoate 2-reductase	8_00400	similar to disease resistance protein Aig2	5_00438	similar to 2,2-dialkylglycine decarboxylase	4_00802	similar to calnexin
4_00306	hypothetical protein	8_00402	hypothetical protein	5_00444	predicted protein	4_00814	similar to mandelate racemase muconate lactonizing enzyme family protein
4_00316	hypothetical protein	8_00441	similar to methyltransferase domain-containing protein	5_00445	similar to triosephosphate isomerase	4_00863	hypothetical protein
4_00325	hypothetical protein	8_00442	similar to SET domain-containing protein	5_00456	similar to acyl CoA binding protein	4_00865	hypothetical protein
4_00344	similar to mitochondrial import inner membrane translocase subunit tim-17	8_00450	similar to malate dehydrogenase	5_00460	hypothetical protein	4_00870	similar to NADPH:quinone reductase
4_00346	similar to NAD dependent epimerase/dehydratase	8_00473	similar to mfs transporter	5_00492	hypothetical protein	4_00876	hypothetical protein
4_00349	similar to STE/STE20/PAKA protein kinase	8_00479	hypothetical protein	5_00510	similar to putative snare protein syntaxin 18 ufe1 protein	4_00884	similar to alcohol dehydrogenase
4_00350	hypothetical protein	8_00481	similar to cytochrome c oxidase subunit VI	5_00532	hypothetical protein	5_00025	hypothetical protein
4_00369	hypothetical protein	8_00492	similar to SH3 domain-containing protein cyk3	5_00559	similar to nuclear protein localization protein 4	5_00027	similar to tRNA-splicing endonuclease/tRNA-splicing endonuclease
4_00370	similar to guanine nucleotide exchange factor synembryn	8_00494	similar to aromatic amino acid aminotransferase	5_00577	hypothetical protein	5_00033	hypothetical protein
4_00380	hypothetical protein	8_00515	similar to WSC domain containing protein	5_00588	similar to class II aldolase/adducin domain containing protein	5_00088	hypothetical protein
4_00398	similar to N-acetyl-gamma-glutamyl-phosphate reductase/acetylglutamate kinase	8_00531	similar to SNF2-family ATP dependent chromatin remodeling factor snf21	5_00607	similar to membrane protein	5_00093	similar to elongation factor G
4_00399	similar to ATP-dependent RNA helicase mss116	8_00536	hypothetical protein	5_00619	hypothetical protein	5_00094	similar to syntaxin 1B/2/3
4_00416	predicted protein	8_00537	similar to ATP-dependent bile acid permease	5_00650	predicted protein	5_00096	similar to 40s ribosomal protein s2
4_00417	hypothetical protein	8_00590	similar to THO complex protein subunit 2	5_00656	similar to zinc-binding alcohol dehydrogenase	5_00099	hypothetical protein
4_00422	similar to choline dehydrogenase	8_00605	similar to serine carboxypeptidase	5_00667	similar to mrs7 family protein	5_00100	similar to 40s ribosomal protein s3
4_00439	similar to MIND kinetochore complex component Nnf1	8_00612	similar to GARP complex component (Vps54)	5_00702	predicted protein	5_00107	similar to ATP-dependent rna helicase sub2
4_00459	similar to aquaporin-like protein	8_00616	similar to cellulose-binding protein	5_00713	predicted protein	5_00108	similar to 60s ribosomal protein l24
4_00466	similar to NADH:ubiquinone oxidoreductase 20.1kD subunit	8_00618	similar to fibronectin type iii domain-containing protein	5_00715	hypothetical protein	5_00111	similar to glycoside hydrolase family 63
4_00468	hypothetical protein	8_00623	similar to WD domain-containing protein	5_00719	similar to dihydroxyacetone synthase	5_00122	similar to cytochrome c
4_00485	similar to inner centromere protein	8_00647	similar to 50s ribosomal protein l27	5_00731	predicted protein	5_00130	hypothetical protein
4_00488	hypothetical protein	8_00689	similar to heat shock protein 60	5_00742	similar to ATP-dependent protease la	5_00134	predicted protein
4_00512	predicted protein	8_00708	similar to rnase iii domain-containing protein	5_00743	predicted protein	5_00148	similar to PAB-dependent poly(A)-specific ribonuclease subunit pan2
4_00519	similar to dna primase large subunit	8_00709	similar to DNA damage response protein Rtt109	5_00762	hypothetical protein	5_00149	similar to glycosyltransferase family 31 protein
4_00536	hypothetical protein	8_00727	hypothetical protein	5_00766	similar to putative 3-oxo-5-alpha-steroid 4-dehydrogenase protein	5_00152	predicted protein
4_00537	hypothetical protein	9_00028	similar to NADH-ubiquinone oxidoreductase 64 kDa subunit	5_00770	hypothetical protein	5_00171	hypothetical protein
4_00538	similar to ATP synthase delta chain	9_00053	similar to alpha-1,3/alpha-1,6-mannosyltransferase	5_00792	similar to short-chain dehydrogenase	5_00180	predicted protein
4_00554	predicted protein	9_00069	similar to oxidoreductase	5_00796	similar to oxalate decarboxylase	5_00210	similar to opsin 1 protein
4_00557	similar to beta-glucosidase	9_00100	similar to ubiquitin-activating enzyme E1	5_00798	predicted protein	5_00215	predicted protein
4_00558	similar to nucleotide binding protein	9_00106	similar to UV damaged DNA binding protein	5_00805	similar to lysosomal cobalamin transporter	5_00228	hypothetical protein
4_00561	similar to BTB domain and ankyrin repeat containing protein	9_00131	hypothetical protein	5_00821	similar to catalase	5_00243	similar to similar to chaperone/heat shock protein Hsp12
4_00563	similar to ser/Thr protein phosphatase	9_00177	similar to oxidoreductase	5_00850	hypothetical protein	5_00274	hypothetical protein
4_00580	hypothetical protein	9_00185	similar to ap-3 adaptor complex subunit beta	6_00050	similar to alcohol dehydrogenase-like protein	5_00323	similar to 6-phosphogluconate dehydrogenase
4_00607	hypothetical protein	9_00207	hypothetical protein	6_00055	predicted protein	5_00342	similar to inorganic pyrophosphatase
4_00621	similar to MFS multidrug transporter	9_00264	similar to mitochondrial 2-oxoglutarate/malate carrier protein	6_00056	predicted protein	5_00391	hypothetical protein
4_00632	similar to biotin synthase	9_00273	hypothetical protein	6_00072	hypothetical protein	5_00437	similar to alpha-hydroxyacid dehydrogenase
4_00666	hypothetical protein	9_00318	hypothetical protein	6_00087	predicted protein	5_00438	similar to 2,2-dialkylglycine decarboxylase
4_00672	hypothetical protein	9_00319	hypothetical protein	6_00100	similar to o-acetyltransferase	5_00456	similar to acyl CoA binding protein
4_00675	similar to peroxisomal matrix protein	9_00334	similar to zinc-containing alcohol dehydrogenase	6_00106	similar to DNA mismatch repair protein msh-2	5_00460	hypothetical protein
4_00693	similar to methylmalonate-semialdehyde dehydrogenase	9_00355	similar to serine/threonine-protein phosphatase PP2A catalytic subunit	6_00131	predicted protein	5_00475	similar to peptidyl-prolyl cis-trans isomerase-like 1
4_00725	hypothetical protein	9_00360	similar to cyclopropane-fatty-acyl-phospholipid synthase	6_00134	similar to ubiquitin carboxyl-terminal hydrolase	5_00490	similar to endoplasmic reticulum-golgi intermediate compartment protein 3
4_00733	hypothetical protein	9_00377	predicted protein	6_00151	hypothetical protein	5_00492	hypothetical protein
4_00736	similar to rab GDP-dissociation inhibitor	9_00383	hypothetical protein	6_00152	similar to aldehyde dehydrogenase	5_00502	hypothetical protein
4_00737	similar to carboxypeptidase s	9_00387	hypothetical protein	6_00155	predicted protein	5_00522	hypothetical protein
4_00739	similar to vacuolar sorting protein	9_00390	similar to phosphatidylethanolamine n-methyltransferase	6_00160	predicted protein	5_00559	similar to nuclear protein localization protein 4
4_00752	similar to minor allergen alt a 7	9_00396	similar to 3-hydroxyisobutyrate dehydrogenase	6_00171	similar to serine/threonine protein kinase	5_00573	hypothetical protein
4_00762	similar to tyrosinase precursor	9_00397	similar to type 11 methyltransferase	6_00173	similar to allantoicase	5_00597	hypothetical protein
4_00769	similar to acyl-CoA desaturase	9_00414	hypothetical protein	6_00186	similar to serine hydroxymethyltransferase	5_00598	similar to carbamoyl-phosphate synthase arginine-specific large chain
4_00780	similar to succinate-semialdehyde dehydrogenase	9_00425	similar to Monooxygenase FAD-binding protein	6_00189	hypothetical protein	5_00606	similar to heat shock protein
4_00802	similar to calnexin	9_00437	similar to vacuolar protein sorting protein VPS11	6_00195	hypothetical protein	5_00609	similar to ATP synthase gamma chain
4_00814	similar to mandelate racemase muconate lactonizing enzyme family protein	9_00461	similar to udp-glucose 4-epimerase	6_00209	similar to metaphase-anaphase transition protein mlo2	5_00620	similar to TOS1 protein
4_00822	similar to protein phosphatase 2C	9_00473	similar to HET-C domain protein	6_00210	similar to FAD binding domain containing protein	5_00644	similar to mitotic check point protein
4_00853	similar to replication factor C subunit 2	9_00484	similar to nadph-cytochrome p450 reductase	6_00221	hypothetical protein	5_00653	similar to 40s ribosomal protein s17
4_00866	hypothetical protein	9_00491	hypothetical protein	6_00253	similar to nad-binding rossmann fold oxidoreductase family protein	5_00654	similar to Heat shock protein Hsp70
4_00891	hypothetical protein	9_00498	similar to dicer-like protein 1	6_00270	hypothetical protein	5_00660	hypothetical protein
5_00020	similar to fungal specific transcription factor domain protein	9_00501	similar to 26s proteasome regulatory subunit rpn-1	6_00276	hypothetical protein	5_00688	hypothetical protein
5_00027	similar to tRNA-splicing endonuclease/tRNA-splicing endonuclease	9_00519	similar to tripeptidyl peptidase-like protein	6_00320	similar to glycoside hydrolase family 20 protein	5_00704	similar to nadh-ubiquinone oxidoreductase kda subunit
5_00033	hypothetical protein	9_00558	similar to actin-related protein 2/3 complex subunit ARP3	6_00359	similar to glycoside hydrolase family 128 protein	5_00716	similar to methylenetetrahydrofolate reductase
5_00053	predicted protein	9_00592	similar to siderophore iron transporter	6_00360	similar to ammonium transporter	5_00731	predicted protein
5_00088	hypothetical protein	9_00595	similar to dynein heavy chain	6_00415	hypothetical protein	5_00777	similar to DUF1445 domain protein
5_00091	similar to AMP-binding enzyme	9_00605	hypothetical protein	6_00441	hypothetical protein	5_00796	similar to oxalate decarboxylase
5_00097	similar to Spc7-domain-containing protein	9_00606	similar to 20S proteasome maturation protein Ump1	6_00453	similar to 26S proteasome non-ATPase regulatory subunit Nin1/mts3 family protein	5_00804	similar to 40s ribosomal protein s13
5_00111	similar to glycoside hydrolase family 63	9_00625	hypothetical protein	6_00476	similar to autophagy-related protein 9	5_00821	similar to catalase
5_00115	predicted protein			6_00478	similar to putative calpain family cysteine protease protein	5_00822	hypothetical protein
5_00119	similar to anthranilate synthase component I			6_00492	similar to similar to JmjC domain-containing histone demethylation protein 1	5_00850	hypothetical protein
5_00120	predicted protein			6_00507	similar to zinc metalloproteinase	6_00035	similar to membrane protein
5_00150	predicted protein			6_00514	similar to copper amine oxidase	6_00062	similar to putative zinc finger phd-type protein
5_00152	predicted protein			6_00523	hypothetical protein	6_00092	similar to uroporphyrinogen-iii synthase
5_00153	predicted protein			6_00577	similar to hexokinase	6_00095	hypothetical protein
5_00169	hypothetical protein			6_00578	similar to mitochondrial ATPase inhibitor	6_00121	hypothetical protein
5_00171	hypothetical protein			6_00633	hypothetical protein	6_00122	predicted protein
5_00175	similar to arginine-tRNA-protein transferase			6_00637	similar to transcription initiation factor TFIID subunit A	6_00129	similar to udp-galactopyranose mutase
5_00190	predicted protein			6_00639	hypothetical protein	6_00134	similar to ubiquitin carboxyl-terminal hydrolase
5_00210	similar to opsin 1 protein			6_00649	hypothetical protein	6_00155	predicted protein
5_00212	hypothetical protein			6_00670	similar to DUF453 domain protein	6_00160	predicted protein
5_00245	similar to ATP-dependent dna helicase			6_00677	hypothetical protein	6_00162	predicted protein
5_00258	similar to 26S proteasome regulatory subunit rpn2			6_00689	similar to deoxyhypusine synthase	6_00165	similar to deoxycytidylate deaminase
5_00273	hypothetical protein			6_00691	similar to DNA repair helicase rad15	6_00169	hypothetical protein
5_00278	hypothetical protein			6_00704	hypothetical protein	6_00181	predicted protein
5_00280	similar to Peptidase M20 domain-containing protein 2			6_00714	predicted protein	6_00189	hypothetical protein
5_00287	similar to kh domain rna-binding protein			7_00003	hypothetical protein	6_00193	similar to s-adenosylmethionine synthetase
5_00301	similar to acid phosphatase			7_00006	similar to norsolorinic acid reductase	6_00195	hypothetical protein
5_00311	hypothetical protein			7_00025	hypothetical protein	6_00208	similar to 60S ribosomal protein L28
5_00325	similar to cystathionine beta-synthase			7_00030	hypothetical protein	6_00209	similar to metaphase-anaphase transition protein mlo2
5_00342	similar to inorganic pyrophosphatase			7_00041	hypothetical protein	6_00226	hypothetical protein
5_00358	similar to 2,3-diketo-5-methylthio-1-phosphopentane phosphatase			7_00048	hypothetical protein	6_00256	similar to histone h4
5_00359	hypothetical protein			7_00056	hypothetical protein	6_00265	hypothetical protein
5_00369	similar to acetyl-CoA acetyltransferase			7_00069	predicted protein	6_00285	hypothetical protein
5_00370	similar to u5 small nuclear ribonucleoprotein component			7_00106	similar to nucleoside-diphosphate-sugar epimerase	6_00295	similar to transcriptional coactivator hfi1
5_00377	similar to coatomer subunit beta'			7_00107	similar to cobW-domain-containing protein	6_00297	hypothetical protein
5_00391	hypothetical protein			7_00122	hypothetical protein	6_00298	similar to 26s proteasome non-atpase regulatory subunit 3
5_00424	similar to endoplasmic oxidoreductin-1			7_00125	similar to ABC transporter family protein	6_00299	similar to dash complex subunit spc34
5_00427	similar to calcium/calmodulin-dependent protein kinase			7_00126	predicted protein	6_00307	hypothetical protein
5_00430	hypothetical protein			7_00140	similar to formyltetrahydrofolate deformylase	6_00323	hypothetical protein
5_00438	similar to 2,2-dialkylglycine decarboxylase			7_00154	similar to MFS transporter	6_00327	hypothetical protein
5_00456	similar to acyl CoA binding protein			7_00172	hypothetical protein	6_00329	similar to 60s ribosomal protein l27
5_00458	similar to 3-isopropylmalate dehydratase			7_00177	hypothetical protein	6_00359	similar to glycoside hydrolase family 128 protein
5_00460	hypothetical protein			7_00206	similar to FK506 suppressor Sfk1	6_00370	hypothetical protein
5_00475	similar to peptidyl-prolyl cis-trans isomerase-like 1			7_00213	similar to ubx domain-containing protein	6_00379	similar to DNA repair and recombination protein rad54
5_00476	hypothetical protein			7_00249	similar to UBX domain-containing protein	6_00401	hypothetical protein
5_00498	similar to coiled-coil domain-containing protein mtmr15			7_00264	similar to alcohol dehydrogenase GroES-like domain-containing protein	6_00402	similar to heat shock protein 30
5_00505	similar to potassium channel			7_00298	similar to tartrate dehydrogenase	6_00413	similar to acyl carrier protein
5_00507	similar to myosin regulatory light chain cdc4			7_00309	similar to aldo-keto reductase	6_00414	similar to vacuolar protein sorting-associated protein 74
5_00536	similar to oxidase			7_00310	similar to methylthioribose-1-phosphate isomerase	6_00415	hypothetical protein
5_00557	similar to metallopeptidase MepB			7_00311	hypothetical protein	6_00419	similar to translational activator gcn1
5_00584	hypothetical protein			7_00312	hypothetical protein	6_00421	similar to vacuolar protease a
5_00588	similar to class II aldolase/adducin domain containing protein			7_00328	similar to ubiquinone biosynthesis methyltransferase UbiE	6_00422	hypothetical protein
5_00592	similar to nuclear pore protein Seh1			7_00342	similar to F1F0 ATP synthase assembly protein Atp11	6_00424	hypothetical protein
5_00599	similar to cellular morphogenesis protein			7_00343	similar to catechol o-methyltransferase	6_00444	similar to dna replication regulator sld2
5_00642	similar to hard surface induced protein			7_00345	hypothetical protein	6_00452	hypothetical protein
5_00658	predicted protein			7_00350	similar to geranylgeranyl transferase type i beta subunit	6_00453	similar to 26S proteasome non-ATPase regulatory subunit Nin1/mts3 family protein
5_00668	predicted protein			7_00356	similar to cyclase/dehydrase family protein	6_00460	similar to 60s ribosomal protein l18
5_00677	hypothetical protein			7_00372	similar to S-adenosyl-L-methionine-dependent methyltransferase	6_00461	similar to phosphoribosylaminoimidazole carboxylase
5_00680	hypothetical protein			7_00384	similar to adenosine deaminase	6_00487	similar to 60s ribosomal protein l10
5_00682	similar to hydrolase-HD superfamily protein			7_00386	similar to deoxyuridine 5'-triphosphate nucleotidohydrolase	6_00503	similar to nadh-ubiquinone oxidoreductase 24 kda subunit
5_00705	similar to protein disulfide-isomerase			7_00418	similar to molybdenum cofactor sulfurase protein	6_00518	similar to DNA-repair protein Rad2
5_00715	hypothetical protein			7_00447	similar to t-complex protein 1	6_00523	hypothetical protein
5_00716	similar to methylenetetrahydrofolate reductase			7_00470	similar to dienelactone hydrolase	6_00525	similar to dihydrolipoyl dehydrogenase
5_00731	predicted protein			7_00471	similar to amino acid permease	6_00538	similar to prohibitin-2
5_00732	hypothetical protein			7_00472	similar to actin cytoskeleton-regulatory complex protein pan1	6_00548	similar to N-acetyltransferase GCN5
5_00764	hypothetical protein			7_00488	hypothetical protein	6_00573	similar to Kinetochore protein mis14
5_00767	hypothetical protein			7_00489	similar to glutamine-dependent nad(+) synthetase	6_00577	similar to hexokinase
5_00775	similar to NEDD8-activating enzyme E1 catalytic subunit			7_00519	similar to tRNA methyltransferase subunit GCD14	6_00578	similar to mitochondrial ATPase inhibitor
5_00776	similar to telomere length regulation protein			7_00532	similar to MFS multidrug transporter	6_00598	similar to 6-phosphogluconate dehydrogenase decarboxylating
5_00796	similar to oxalate decarboxylase			7_00548	predicted protein	6_00639	hypothetical protein
5_00797	similar to 56kDa selenium binding protein (SBP56)			7_00584	similar to alcohol dehydrogenase	6_00648	hypothetical protein
5_00821	similar to catalase			7_00851	similar to peptidase s15	6_00664	hypothetical protein
5_00823	similar to thymidylate synthase			8_00006	similar to mitochondrial 37S ribosomal protein RSM27	6_00680	similar to vesicular-fusion protein sec18
5_00843	similar to glucose-6-phosphate isomerase			8_00015	similar to MFS monosaccharide transporter	6_00685	similar to DNA repair protein rad8
5_00850	hypothetical protein			8_00018	similar to MFS transporter of unkown specificity	6_00696	similar to putative pre-mrna splicing factor protein
6_00006	hypothetical protein			8_00019	hypothetical protein	6_00698	similar to 26s proteasome non-atpase regulatory subunit 11
6_00037	similar to golgi transport complex subunit Cog4			8_00024	similar to cytochrome p450	6_00700	predicted protein
6_00055	predicted protein			8_00032	similar to D-lactate dehydrogenase 2	7_00003	hypothetical protein
6_00083	similar to putative mfs multidrug transporter protein			8_00033	similar to proteasome component pre6	7_00006	similar to norsolorinic acid reductase
6_00092	similar to uroporphyrinogen-iii synthase			8_00065	similar to replication factor c subunit 3	7_00010	hypothetical protein
6_00095	hypothetical protein			8_00068	hypothetical protein	7_00031	similar to DNA mismatch repair protein msh3
6_00102	similar to nuclear migration protein			8_00075	similar to methylated-DNA-	7_00046	similar to phosphatidylinositol 4-kinase
6_00106	similar to DNA mismatch repair protein msh-2			8_00080	similar to 26s protease regulatory subunit 4	7_00053	hypothetical protein
6_00129	similar to udp-galactopyranose mutase			8_00090	hypothetical protein	7_00056	hypothetical protein
6_00134	similar to ubiquitin carboxyl-terminal hydrolase			8_00092	similar to importin 13	7_00073	similar to isocitrate dehydrogenase subunit 1
6_00155	predicted protein			8_00108	hypothetical protein	7_00087	similar to methionyl-trna synthetase
6_00156	predicted protein			8_00117	hypothetical protein	7_00102	similar to proteasome component pup3
6_00181	predicted protein			8_00120	similar to s1 p1 nuclease	7_00103	predicted protein
6_00189	hypothetical protein			8_00129	similar to mitochondrial 54S ribosomal protein MRPL1	7_00106	similar to nucleoside-diphosphate-sugar epimerase
6_00193	similar to s-adenosylmethionine synthetase			8_00130	similar to nadh pyrophosphatase	7_00121	similar to mitochondrial presequence protease
6_00204	hypothetical protein			8_00132	similar to poly(p)/ATP NAD kinase	7_00126	predicted protein
6_00209	similar to metaphase-anaphase transition protein mlo2			8_00141	similar to rai1 protein	7_00134	similar to 60s ribosomal protein l38
6_00226	hypothetical protein			8_00147	similar to ribokinase	7_00138	similar to phosphatidate cytidylyltransferase
6_00251	similar to px domain-containing protein			8_00203	similar to mosc domain containing protein	7_00189	similar to bifunctional purine biosynthesis protein ADE17
6_00257	similar to histone H3.3			8_00232	similar to ubiquitin fusion degradation protein Ufd1	7_00190	similar to CaaX farnesyltransferase alpha subunit Ram2
6_00268	similar to coatomer subunit alpha			8_00250	hypothetical protein	7_00203	similar to transcription factor C2H2 Seb1
6_00283	similar to oligomeric Golgi complex subunit 6			8_00258	hypothetical protein	7_00207	similar to proteasome component c5
6_00286	hypothetical protein			8_00262	similar to nucleoside diphosphate kinase	7_00209	similar to 60s ribosomal protein l36
6_00288	similar to cop9 signalosome complex subunit 12			8_00290	similar to DUF1671 domain-containing protein	7_00213	similar to ubx domain-containing protein
6_00292	similar to WEE protein kinase			8_00292	similar to flavin reductase	7_00214	similar to thioredoxin
6_00295	similar to transcriptional coactivator hfi1			8_00294	similar to Ubiquitin/SUMO-activating enzyme E1	7_00223	similar to 14-3-3 protein
6_00297	hypothetical protein			8_00299	hypothetical protein	7_00253	similar to actin related protein 2 3 complex subunit
6_00307	hypothetical protein			8_00371	similar to Methyltransferase type 11	7_00254	hypothetical protein
6_00320	similar to glycoside hydrolase family 20 protein			8_00382	similar to saccharopine dehydrogenase	7_00269	hypothetical protein
6_00327	hypothetical protein			8_00383	predicted protein	7_00298	similar to tartrate dehydrogenase
6_00330	hypothetical protein			8_00394	similar to cipc-like antibiotic response protein	7_00299	hypothetical protein
6_00352	similar to RTA1 protein			8_00406	similar to major facilitator superfamily transporter	7_00307	similar to igr protein domain-containing protein
6_00357	similar to dna primase small subunit			8_00411	hypothetical protein	7_00309	similar to aldo-keto reductase
6_00362	hypothetical protein			8_00441	similar to methyltransferase domain-containing protein	7_00310	similar to methylthioribose-1-phosphate isomerase
6_00366	similar to allantoinase			8_00444	hypothetical protein	7_00312	hypothetical protein
6_00379	similar to DNA repair and recombination protein rad54			8_00479	hypothetical protein	7_00317	similar to enolase
6_00402	similar to heat shock protein 30			8_00494	similar to aromatic amino acid aminotransferase	7_00322	similar to branched-chain-amino-acid aminotransferase
6_00415	hypothetical protein			8_00534	hypothetical protein	7_00328	similar to ubiquinone biosynthesis methyltransferase UbiE
6_00421	similar to vacuolar protease a			8_00536	hypothetical protein	7_00330	hypothetical protein
6_00433	similar to RNA Polymerase II CTD phosphatase Fcp1			8_00579	similar to indoleamine 2,3-dioxygenase	7_00338	hypothetical protein
6_00440	similar to replication factor-a protein 1			8_00580	similar to kynureninase	7_00348	hypothetical protein
6_00441	hypothetical protein			8_00590	similar to THO complex protein subunit 2	7_00368	hypothetical protein
6_00447	similar to aureobasidin resistance protein aur1			8_00591	similar to DNA excision repair protein Rad16	7_00378	similar to 60s ribosomal protein l11
6_00453	similar to 26S proteasome non-ATPase regulatory subunit Nin1/mts3 family protein			8_00618	similar to fibronectin type iii domain-containing protein	7_00388	similar to integral membrane protein
6_00469	predicted protein			8_00619	predicted protein	7_00420	similar to aaa family atpase
6_00471	similar to cop9 signalosome complex subunit 3			8_00620	predicted protein	7_00421	hypothetical protein
6_00483	similar to DUF907 domain-containing protein			8_00640	similar to major facilitator superfamily transporter	7_00424	similar to FK506-binding protein/peptidyl-prolyl cis-trans isomerase
6_00484	similar to metallophosphoesterase			8_00643	predicted protein	7_00428	predicted protein
6_00503	similar to nadh-ubiquinone oxidoreductase 24 kda subunit			8_00647	similar to 50s ribosomal protein l27	7_00431	similar to zinc alcohol dehydrogenase
6_00513	similar to condensin complex subunit 1			8_00649	hypothetical protein	7_00447	similar to t-complex protein 1
6_00525	similar to dihydrolipoyl dehydrogenase			8_00657	predicted protein	7_00457	similar to cell division control protein Cdc6
6_00530	similar to oligosaccharyltransferase subunit alpha			8_00708	similar to rnase iii domain-containing protein	7_00472	similar to actin cytoskeleton-regulatory complex protein pan1
6_00534	hypothetical protein			8_00712	similar to d-3-phosphoglycerate dehydrogenase	7_00484	hypothetical protein
6_00538	similar to prohibitin-2			8_00746	similar to inner membrane protein OXA1	7_00490	predicted protein
6_00551	similar to putative dna replication licensing factor mcm4 protein			9_00015	similar to molybdenum cofactor biosynthesis protein Gephyrin	7_00531	similar to leucine rich repeat domain protein
6_00556	similar to proteasome component pre2			9_00028	similar to NADH-ubiquinone oxidoreductase 64 kDa subunit	7_00537	similar to NmrA-like family domain-containing protein 1
6_00565	similar to udp-glucose:glycoprotein glucosyltransferase			9_00038	similar to hydrophobin	7_00543	predicted protein
6_00577	similar to hexokinase			9_00058	similar to molybdopterin binding domain-containing protein	7_00548	predicted protein
6_00582	hypothetical protein			9_00069	similar to oxidoreductase	7_00564	predicted protein
6_00603	similar to putative dna replication licensing factor mcm2 protein			9_00071	predicted protein	7_00578	similar to urease accessory protein ureg
6_00622	similar to RNA recognition domain-containing protein			9_00077	predicted protein	8_00027	similar to NADH-ubiquinone oxidoreductase
6_00648	hypothetical protein			9_00108	similar to aldehyde dehydrogenase (NAD+)	8_00033	similar to proteasome component pre6
6_00664	hypothetical protein			9_00122	predicted protein	8_00080	similar to 26s protease regulatory subunit 4
6_00673	similar to sec23 sec24 family protein			9_00123	hypothetical protein	8_00087	similar to 60S ribosomal protein L28e
6_00677	hypothetical protein			9_00130	similar to cysteine proteinase	8_00092	similar to importin 13
6_00680	similar to vesicular-fusion protein sec18			9_00150	similar to protein bcp1	8_00093	hypothetical protein
6_00685	similar to DNA repair protein rad8			9_00155	similar to topoisomerase II-associated protein PAT1	8_00102	similar to glucose-6-phosphate 1-dehydrogenase
6_00696	similar to putative pre-mrna splicing factor protein			9_00156	hypothetical protein	8_00103	similar to 60S ribosomal protein L33
6_00698	similar to 26s proteasome non-atpase regulatory subunit 11			9_00176	similar to quinone oxidoreductase	8_00130	similar to nadh pyrophosphatase
6_00714	predicted protein			9_00185	similar to ap-3 adaptor complex subunit beta	8_00149	similar to cell division control protein 12
7_00003	hypothetical protein			9_00227	similar to MFS monosaccharide transporter	8_00150	similar to WD domain protein
7_00026	similar to phosphoribosylglycinamide formyltransferase			9_00228	similar to glutathione S-transferase	8_00167	similar to transformation/transcription domain-associated protein
7_00056	hypothetical protein			9_00276	similar to high-affinity nicotinic acid plasma membrane permease	8_00169	similar to c-5 sterol desaturase
7_00073	similar to isocitrate dehydrogenase subunit 1			9_00306	similar to 5'-nucleotidase	8_00201	similar to RNA polymerase II transcription elongation factor (Ctr9)
7_00087	similar to methionyl-trna synthetase			9_00319	hypothetical protein	8_00212	similar to 60s ribosomal protein l25
7_00089	similar to glucosamine-fructose-6-phosphate aminotransferase			9_00332	hypothetical protein	8_00216	similar to ABC1-domain-containing protein
7_00102	similar to proteasome component pup3			9_00334	similar to zinc-containing alcohol dehydrogenase	8_00258	hypothetical protein
7_00108	hypothetical protein			9_00335	similar to lipase/ esterase	8_00262	similar to nucleoside diphosphate kinase
7_00126	predicted protein			9_00345	predicted protein	8_00283	similar to protein hob3
7_00137	similar to mannosyl-oligosaccharide alpha-1,2-mannosidase			9_00349	similar to putative dna replication licensing factor mcm6 protein	8_00303	similar to mitochondrial ribosomal protein
7_00138	similar to phosphatidate cytidylyltransferase			9_00366	similar to mRNA cleavage factor complex II protein Clp1	8_00308	hypothetical protein
7_00157	similar to telomerase reverse transcriptase			9_00412	similar to double-strand break repair protein MRE11	8_00317	similar to histone acetyltransferase type B subunit 2
7_00164	similar to alpha,alpha-trehalose phosphate synthase subunit Tps3			9_00414	hypothetical protein	8_00319	similar to cyclopropane-fatty-acyl-phospholipid synthase/SAM-dependent methyltransferase
7_00172	hypothetical protein			9_00460	predicted protein	8_00325	similar to forkhead box protein
7_00203	similar to transcription factor C2H2 Seb1			9_00465	similar to DNA polymerase delta subunit 4	8_00361	similar to BAR-domain-containing protein
7_00207	similar to proteasome component c5			9_00473	similar to HET-C domain protein	8_00362	similar to 60s ribosomal protein l2
7_00213	similar to ubx domain-containing protein			9_00479	similar to NADH flavin oxidoreductase	8_00368	similar to 60s ribosomal protein l4
7_00222	similar to clathrin heavy chain			9_00483	hypothetical protein	8_00369	similar to nmrA-like family protein
7_00223	similar to 14-3-3 protein			9_00492	hypothetical protein	8_00373	similar to GTP-binding protein
7_00254	hypothetical protein			9_00507	similar to tpt-domain-containing protein	8_00394	similar to cipc-like antibiotic response protein
7_00262	similar to small nuclear ribonucleoprotein B and B'			9_00519	similar to tripeptidyl peptidase-like protein	8_00395	similar to phospholipase/Carboxylesterase superfamily protein
7_00288	hypothetical protein			9_00542	similar to d-amino-acid oxidase	8_00396	similar to STE/STE20/YSK protein kinase
7_00298	similar to tartrate dehydrogenase			9_00586	similar to aspartic-type endopeptidase (OpsB)	8_00397	predicted protein
7_00299	hypothetical protein			9_00592	similar to siderophore iron transporter	8_00411	hypothetical protein
7_00310	similar to methylthioribose-1-phosphate isomerase			9_00601	similar to duf323 domain protein	8_00414	hypothetical protein
7_00316	similar to 26s protease regulatory subunit s10b			9_00605	hypothetical protein	8_00440	similar to isoflavone reductase family protein (CipA)
7_00317	similar to enolase					8_00442	similar to SET domain-containing protein
7_00345	hypothetical protein					8_00444	hypothetical protein
7_00360	similar to DNA replication licensing factor mcm7					8_00452	hypothetical protein
7_00387	hypothetical protein					8_00479	hypothetical protein
7_00388	similar to integral membrane protein					8_00533	hypothetical protein
7_00395	hypothetical protein					8_00536	hypothetical protein
7_00418	similar to molybdenum cofactor sulfurase protein					8_00557	similar to 40s ribosomal protein s1
7_00424	similar to FK506-binding protein/peptidyl-prolyl cis-trans isomerase					8_00575	hypothetical protein
7_00428	predicted protein					8_00589	hypothetical protein
7_00430	similar to aspartyl aminopeptidase					8_00590	similar to THO complex protein subunit 2
7_00472	similar to actin cytoskeleton-regulatory complex protein pan1					8_00607	similar to nap family protein
7_00484	hypothetical protein					8_00622	similar to elongation of fatty acids protein 3
7_00487	hypothetical protein					8_00647	similar to 50s ribosomal protein l27
7_00490	predicted protein					8_00649	hypothetical protein
7_00502	similar to beta-fructofuranosidase					8_00689	similar to heat shock protein 60
7_00518	similar to glycogen debranching enzyme					8_00698	hypothetical protein
7_00525	predicted protein					8_00726	hypothetical protein
7_00543	predicted protein					8_00727	hypothetical protein
7_00558	predicted protein					8_00749	hypothetical protein
8_00012	hypothetical protein					8_00750	similar to beta-lactamase family protein
8_00027	similar to NADH-ubiquinone oxidoreductase					9_00027	similar to aldehyde dehydrogenase
8_00033	similar to proteasome component pre6					9_00028	similar to NADH-ubiquinone oxidoreductase 64 kDa subunit
8_00034	hypothetical protein					9_00069	similar to oxidoreductase
8_00046	similar to cell differentiation and development protein Fsr1/Pro11					9_00078	similar to 60s ribosomal protein l26
8_00051	hypothetical protein					9_00100	similar to ubiquitin-activating enzyme E1
8_00070	similar to origin recognition complex subunit 2					9_00127	similar to kinase-like protein
8_00080	similar to 26s protease regulatory subunit 4					9_00131	hypothetical protein
8_00092	similar to importin 13					9_00151	similar to ubiquinol-cytochrome c reductase iron-sulfur subunit
8_00093	hypothetical protein					9_00155	similar to topoisomerase II-associated protein PAT1
8_00102	similar to glucose-6-phosphate 1-dehydrogenase					9_00177	similar to oxidoreductase
8_00133	similar to metallo-beta-lactamase family protein					9_00239	similar to 1,3-beta-glucanosyltransferase gel2
8_00147	similar to ribokinase					9_00250	similar to RHO protein GDP dissociation inhibitor
8_00149	similar to cell division control protein 12					9_00253	similar to 3' exoribonuclease family protein
8_00150	similar to WD domain protein					9_00270	similar to GMP synthase
8_00169	similar to c-5 sterol desaturase					9_00277	similar to heat shock protein
8_00182	similar to membrane biogenesis protein (Yop1)					9_00288	similar to ubiquitin-like activating enzyme
8_00201	similar to RNA polymerase II transcription elongation factor (Ctr9)					9_00299	similar to possible replication factor-a protein
8_00262	similar to nucleoside diphosphate kinase					9_00318	hypothetical protein
8_00263	similar to glucosidase ii alpha subunit					9_00338	similar to mitochondrial import receptor subunit tom-20
8_00269	similar to peroxidase/catalase					9_00381	similar to t-complex protein 1
8_00287	similar to mfs transporter					9_00383	hypothetical protein
8_00294	similar to Ubiquitin/SUMO-activating enzyme E1					9_00387	hypothetical protein
8_00309	similar to Cleavage/polyadenylation specificity factor subunit 5					9_00397	similar to type 11 methyltransferase
8_00324	predicted protein					9_00401	predicted protein
8_00325	similar to forkhead box protein					9_00412	similar to double-strand break repair protein MRE11
8_00354	similar to succinyl-CoA ligase subunit alpha					9_00431	similar to aspartic endopeptidase pep1
8_00371	similar to Methyltransferase type 11					9_00432	hypothetical protein
8_00372	similar to 2 dehydropantoate 2 reductase					9_00437	similar to vacuolar protein sorting protein VPS11
8_00377	similar to ssDNA-binding protein					9_00438	hypothetical protein
8_00393	similar to ydg sra domain-containing protein					9_00461	similar to udp-glucose 4-epimerase
8_00394	similar to cipc-like antibiotic response protein					9_00473	similar to HET-C domain protein
8_00395	similar to phospholipase/Carboxylesterase superfamily protein					9_00501	similar to 26s proteasome regulatory subunit rpn-1
8_00396	similar to STE/STE20/YSK protein kinase					9_00506	hypothetical protein
8_00397	predicted protein					9_00507	similar to tpt-domain-containing protein
8_00399	hypothetical protein					9_00510	similar to NADH-ubiquinone oxidoreductase 21 kDa subunit
8_00400	similar to disease resistance protein Aig2					9_00543	similar to COPI-coated vesicle protein
8_00402	hypothetical protein					9_00547	similar to hsp90-binding co-chaperone
8_00406	similar to major facilitator superfamily transporter					9_00592	similar to siderophore iron transporter
8_00442	similar to SET domain-containing protein					9_00595	similar to dynein heavy chain
8_00444	hypothetical protein					9_00606	similar to 20S proteasome maturation protein Ump1
8_00452	hypothetical protein					9_00625	hypothetical protein
8_00461	similar to endosomal cargo receptor (Erp3)
8_00467	predicted protein
8_00477	similar to DUF636 domain protein
8_00479	hypothetical protein
8_00484	hypothetical protein
8_00492	similar to SH3 domain-containing protein cyk3
8_00513	similar to microsomal signal peptidase subunit
8_00515	similar to WSC domain containing protein
8_00533	hypothetical protein
8_00537	similar to ATP-dependent bile acid permease
8_00572	hypothetical protein
8_00590	similar to THO complex protein subunit 2
8_00593	predicted protein
8_00605	similar to serine carboxypeptidase
8_00612	similar to GARP complex component (Vps54)
8_00613	similar to dna replication licensing factor mcm5
8_00617	hypothetical protein
8_00618	similar to fibronectin type iii domain-containing protein
8_00619	predicted protein
8_00620	predicted protein
8_00668	similar to gtp cyclohydrolase ii
8_00684	similar to filamentation protein
8_00689	similar to heat shock protein 60
8_00709	similar to DNA damage response protein Rtt109
8_00726	hypothetical protein
8_00727	hypothetical protein
9_00008	similar to rpp14 protein family
9_00038	similar to hydrophobin
9_00077	predicted protein
9_00080	similar to histidine kinase group protein
9_00106	similar to UV damaged DNA binding protein
9_00155	similar to topoisomerase II-associated protein PAT1
9_00172	similar to DNA polymerase subunit cdc27
9_00177	similar to oxidoreductase
9_00250	similar to RHO protein GDP dissociation inhibitor
9_00255	hypothetical protein
9_00264	similar to mitochondrial 2-oxoglutarate/malate carrier protein
9_00273	hypothetical protein
9_00299	similar to possible replication factor-a protein
9_00318	hypothetical protein
9_00334	similar to zinc-containing alcohol dehydrogenase
9_00338	similar to mitochondrial import receptor subunit tom-20
9_00374	similar to Ras-related protein Rab-6A
9_00384	similar to postreplication repair E3 ubiquitin-protein ligase rad18
9_00390	similar to phosphatidylethanolamine n-methyltransferase
9_00396	similar to 3-hydroxyisobutyrate dehydrogenase
9_00407	similar to sec7 domain-containing protein
9_00408	similar to mannan polymerase II complex ANP1 subunit Anp1
9_00412	similar to double-strand break repair protein MRE11
9_00414	hypothetical protein
9_00427	similar to l-serine ammonia-lyase
9_00432	hypothetical protein
9_00437	similar to vacuolar protein sorting protein VPS11
9_00447	hypothetical protein
9_00458	hypothetical protein
9_00461	similar to udp-glucose 4-epimerase
9_00469	similar to DUF1716-domain-containing protein
9_00491	hypothetical protein
9_00506	hypothetical protein
9_00507	similar to tpt-domain-containing protein
9_00519	similar to tripeptidyl peptidase-like protein
9_00522	similar to pentatricopeptide repeat protein
9_00544	hypothetical protein
9_00554	similar to transcription factor C6
9_00558	similar to actin-related protein 2/3 complex subunit ARP3
9_00577	hypothetical protein
9_00595	similar to dynein heavy chain
9_00625	hypothetical protein
