# Supplementary material for: Morphological changes in response to environmental stresses in the fungal plant pathogen Zymoseptoria tritici
Source: Sci Rep. 2019 Jul 3;9:9642. doi: 10.1038/s41598-019-45994-3 (PMC6610121; doi:10.1038/s41598-019-45994-3)
Supplement: Supplementary file 4 — Table S3 [file 41598_2019_45994_MOESM4_ESM.xlsx]

## Sheet: Sheet1
Table S3. Genes exclusively upregulated in blastospore growth (YSB medium) compared to mycelial growth (wheat infection at 7 dpi) for each tested Zymoseptoria tritici strain.
For 1A5 strain		For 1E4 strain		For 3D1 strain		For 3D7 strain
Gene ID	Annotation	Gene ID	Annotation	Gene ID	Annotation	Gene ID	Annotation
1_00020	similar to fmn-dependent dehydrogenase family protein	1_00005	hypothetical protein	1_00005	hypothetical protein	1_00005	hypothetical protein
1_00021	predicted protein	1_00020	similar to fmn-dependent dehydrogenase family protein	1_00062	similar to nucleoside transporter	1_00020	similar to fmn-dependent dehydrogenase family protein
1_00022	hypothetical protein	1_00026	hypothetical protein	1_00091	similar to isochorismatase family hydrolase	1_00021	predicted protein
1_00061	similar to putative metallo-hydrolase oxidoreductase protein	1_00048	similar to proline oxidase	1_00097	similar to protein cgi121	1_00022	hypothetical protein
1_00091	similar to isochorismatase family hydrolase	1_00061	similar to putative metallo-hydrolase oxidoreductase protein	1_00112	similar to Golgi to endosome transport protein (Ent3)	1_00048	similar to proline oxidase
1_00104	similar to acid phosphatase	1_00062	similar to nucleoside transporter	1_00116	similar to membrane bound c2 domain protein	1_00052	predicted protein
1_00123	predicted protein	1_00079	hypothetical protein	1_00122	similar to heat shock protein sti1	1_00059	hypothetical protein
1_00138	similar to dihydroxy-acid dehydratase	1_00091	similar to isochorismatase family hydrolase	1_00123	predicted protein	1_00091	similar to isochorismatase family hydrolase
1_00144	similar to aldo-keto reductase	1_00097	similar to protein cgi121	1_00125	hypothetical protein	1_00096	similar to plasma membrane zinc ion transporter
1_00172	hypothetical protein	1_00098	hypothetical protein	1_00138	similar to dihydroxy-acid dehydratase	1_00097	similar to protein cgi121
1_00187	similar to cytochrome P450	1_00116	similar to membrane bound c2 domain protein	1_00148	similar to IQ domain-containing protein containing GTPase activating protein	1_00098	hypothetical protein
1_00222	hypothetical protein	1_00123	predicted protein	1_00172	hypothetical protein	1_00105	predicted protein
1_00234	similar to mannosylphosphorylation protein	1_00131	predicted protein	1_00175	similar to kinesin family protein	1_00138	similar to dihydroxy-acid dehydratase
1_00272	similar to ubiquitin conjugating enzyme	1_00147	hypothetical protein	1_00187	similar to cytochrome P450	1_00144	similar to aldo-keto reductase
1_00300	similar to serine/threonine protein kinase	1_00152	hypothetical protein	1_00202	hypothetical protein	1_00160	similar to amidase signature enzyme
1_00301	predicted protein	1_00170	similar to zinc finger domain-containing protein	1_00203	hypothetical protein	1_00203	hypothetical protein
1_00302	hypothetical protein	1_00172	hypothetical protein	1_00214	similar to nucleoside-diphosphate-sugar epimerase	1_00209	similar to WD domain containing protein
1_00316	similar to adenosine deaminase family protein	1_00187	similar to cytochrome P450	1_00222	hypothetical protein	1_00222	hypothetical protein
1_00339	similar to enoyl-CoA hydratase/isomerase family protein	1_00198	hypothetical protein	1_00224	hypothetical protein	1_00223	hypothetical protein
1_00349	similar to d-lactate dehydrogenase	1_00203	hypothetical protein	1_00234	similar to mannosylphosphorylation protein	1_00227	similar to phenylalanyl-trna synthetase alpha chain
1_00363	similar to oxidoreductase	1_00207	similar to alpha/beta-hydrolase	1_00236	similar to carbon catabolite derepressing protein kinase Snf1	1_00240	similar to duf218 domain protein
1_00381	hypothetical protein	1_00209	similar to WD domain containing protein	1_00265	hypothetical protein	1_00246	predicted protein
1_00405	similar to Ferlin/Peroxisome membrane	1_00211	hypothetical protein	1_00272	similar to ubiquitin conjugating enzyme	1_00266	hypothetical protein
1_00413	similar to vacuolar atp synthase subunit d	1_00214	similar to nucleoside-diphosphate-sugar epimerase	1_00273	hypothetical protein	1_00275	similar to flavin-containing amine oxidase
1_00425	similar to fungal specific transcription factor domain containing protein	1_00218	similar to zinc-binding alcohol dehydrogenase	1_00278	similar to TBC-domain-containing protein	1_00277	similar to pyridoxal-phosphate dependent enzyme
1_00430	hypothetical protein	1_00222	hypothetical protein	1_00294	hypothetical protein	1_00280	hypothetical protein
1_00460	predicted protein	1_00226	hypothetical protein	1_00300	similar to serine/threonine protein kinase	1_00295	similar to isoleucyl-tRNA synthetase
1_00482	predicted protein	1_00266	hypothetical protein	1_00306	hypothetical protein	1_00298	hypothetical protein
1_00486	hypothetical protein	1_00294	hypothetical protein	1_00313	similar to oxidoreductase domain containing protein	1_00300	similar to serine/threonine protein kinase
1_00487	hypothetical protein	1_00300	similar to serine/threonine protein kinase	1_00315	hypothetical protein	1_00306	hypothetical protein
1_00500	similar to CCR4-NOT transcription complex	1_00301	predicted protein	1_00316	similar to adenosine deaminase family protein	1_00313	similar to oxidoreductase domain containing protein
1_00512	similar to Mg2+ transporter protein CorA-like/Zinc transport protein ZntB	1_00306	hypothetical protein	1_00317	similar to 1-phosphatidylinositol-4,5-bisphosphate phosphodiesterase gamma 2	1_00316	similar to adenosine deaminase family protein
1_00514	similar to carboxylesterase	1_00315	hypothetical protein	1_00318	similar to BcpB protein	1_00317	similar to 1-phosphatidylinositol-4,5-bisphosphate phosphodiesterase gamma 2
1_00535	similar to glyoxalase family protein	1_00317	similar to 1-phosphatidylinositol-4,5-bisphosphate phosphodiesterase gamma 2	1_00319	hypothetical protein	1_00332	similar to two-component histidine kinase
1_00545	similar to serine/threonine-protein phosphatase PP-Z	1_00325	hypothetical protein	1_00332	similar to two-component histidine kinase	1_00339	similar to enoyl-CoA hydratase/isomerase family protein
1_00555	similar to amidohydrolase family protein	1_00332	similar to two-component histidine kinase	1_00338	hypothetical protein	1_00349	similar to d-lactate dehydrogenase
1_00561	similar to MFS monocarboxylate transporter	1_00339	similar to enoyl-CoA hydratase/isomerase family protein	1_00339	similar to enoyl-CoA hydratase/isomerase family protein	1_00392	similar to mitogen-activated protein kinase
1_00582	hypothetical protein	1_00360	hypothetical protein	1_00356	hypothetical protein	1_00421	similar to seryl-trna synthetase
1_00586	hypothetical protein	1_00374	hypothetical protein	1_00380	similar to lipoxygenase	1_00425	similar to fungal specific transcription factor domain containing protein
1_00590	similar to 5'-nucleotidase	1_00375	similar to AB hydrolase superfamily protein B1A11.02	1_00396	similar to helicase MOV-10	1_00438	similar to glutathione s-transferase
1_00591	hypothetical protein	1_00379	hypothetical protein	1_00421	similar to seryl-trna synthetase	1_00444	similar to chitin synthase 2
1_00594	similar to swi-snf complex subunit	1_00380	similar to lipoxygenase	1_00425	similar to fungal specific transcription factor domain containing protein	1_00459	similar to phosphoglycerate mutase family protein
1_00597	similar to putative mitochondrial inheritance component mdm12 protein	1_00424	similar to MFS multidrug transporter	1_00430	hypothetical protein	1_00460	predicted protein
1_00605	similar to osomolarity two-component system	1_00425	similar to fungal specific transcription factor domain containing protein	1_00432	similar to sh3 domain containing protein	1_00462	similar to F-box and wd40 domain protein
1_00610	similar to ap-3 adaptor complex subunit mu	1_00430	hypothetical protein	1_00437	similar to glycoside hydrolase family 76 protein	1_00492	similar to DUF1014-domain-containing protein
1_00612	similar to IFRD-domain-containing protein	1_00444	similar to chitin synthase 2	1_00449	hypothetical protein	1_00495	similar to alpha amylase
1_00618	hypothetical protein	1_00465	similar to ww domain-containing oxidoreductase	1_00454	similar to protein sly1	1_00500	similar to CCR4-NOT transcription complex
1_00625	hypothetical protein	1_00475	hypothetical protein	1_00475	hypothetical protein	1_00503	similar to proteasome subunit alpha type-6
1_00626	hypothetical protein	1_00486	hypothetical protein	1_00477	similar to intracellular protein transport UsoA	1_00511	similar to caib baif family enzyme
1_00627	predicted protein	1_00495	similar to alpha amylase	1_00481	similar to DNA topoisomerase II	1_00513	similar to dihydroorotase
1_00633	hypothetical protein	1_00500	similar to CCR4-NOT transcription complex	1_00492	similar to DUF1014-domain-containing protein	1_00514	similar to carboxylesterase
1_00657	hypothetical protein	1_00508	predicted protein	1_00493	similar to frg1-like family protein	1_00527	similar to phosphoglycerate mutase family protein
1_00686	hypothetical protein	1_00511	similar to caib baif family enzyme	1_00497	similar to transcription elongation factor spt6	1_00534	similar to hydantoin utilization protein a
1_00689	similar to stress responsive a b barrel domain containing protein	1_00514	similar to carboxylesterase	1_00500	similar to CCR4-NOT transcription complex	1_00544	hypothetical protein
1_00705	similar to DUF1741-domain-containing protein	1_00535	similar to glyoxalase family protein	1_00503	similar to proteasome subunit alpha type-6	1_00545	similar to serine/threonine-protein phosphatase PP-Z
1_00745	similar to ubiquitin-conjugating enzyme e2	1_00545	similar to serine/threonine-protein phosphatase PP-Z	1_00507	predicted protein	1_00549	similar to oxidoreductase
1_00755	similar to nadh-ubiquinone oxidoreductase 105 kda subunit	1_00546	similar to protoheme IX farnesyltransferase	1_00513	similar to dihydroorotase	1_00552	similar to triacylglycerol lipase
1_00813	similar to RNA exonuclease Rex3	1_00561	similar to MFS monocarboxylate transporter	1_00514	similar to carboxylesterase	1_00573	similar to short-chain dehydrogenase/reductase family protein
1_00823	similar to glutathione S-transferase	1_00586	hypothetical protein	1_00517	similar to spindle pole body component alp6	1_00586	hypothetical protein
1_00833	similar to hydroxymethylglutaryl-CoA lyase	1_00591	hypothetical protein	1_00527	similar to phosphoglycerate mutase family protein	1_00591	hypothetical protein
1_00835	hypothetical protein	1_00594	similar to swi-snf complex subunit	1_00534	similar to hydantoin utilization protein a	1_00594	similar to swi-snf complex subunit
1_00856	similar to guanine nucleotide-binding protein subunit alpha	1_00603	similar to fungal specific transcription factor domain-containing protein	1_00545	similar to serine/threonine-protein phosphatase PP-Z	1_00595	similar to zinc metallopeptidase
1_00858	similar to Mis12-Mtw1 family protein	1_00605	similar to osomolarity two-component system	1_00546	similar to protoheme IX farnesyltransferase	1_00597	similar to putative mitochondrial inheritance component mdm12 protein
1_00869	similar to anthranilate synthase component 2	1_00619	similar to duf124 domain containing protein	1_00548	similar to pyruvate dehydrogenase protein x component	1_00603	similar to fungal specific transcription factor domain-containing protein
1_00876	similar to mediator of rna polymerase ii transcription subunit 31	1_00622	similar to nad-dependent 15-hydroxyprostaglandin dehydrogenase	1_00549	similar to oxidoreductase	1_00605	similar to osomolarity two-component system
1_00903	similar to folylpolyglutamate synthase	1_00625	hypothetical protein	1_00553	similar to V-type ATPase	1_00614	hypothetical protein
1_00912	similar to mitochondrial import inner membrane translocase subunit tim9	1_00627	predicted protein	1_00561	similar to MFS monocarboxylate transporter	1_00615	hypothetical protein
1_00923	similar to nicotinamide N-methyltransferase Nnt1	1_00670	predicted protein	1_00582	hypothetical protein	1_00618	hypothetical protein
1_00928	hypothetical protein	1_00675	similar to phosphotransferase enzyme family protein	1_00586	hypothetical protein	1_00622	similar to nad-dependent 15-hydroxyprostaglandin dehydrogenase
1_00978	similar to acetoacetate-CoA ligase	1_00697	hypothetical protein	1_00594	similar to swi-snf complex subunit	1_00639	similar to enoyl-CoA hydratase/isomerase
1_00986	similar to alpha/beta-hydrolase	1_00716	predicted protein	1_00603	similar to fungal specific transcription factor domain-containing protein	1_00667	similar to phytanoyl-CoA dioxygenase family protein
1_00994	hypothetical protein	1_00743	similar to carbohydrate esterase family 1 protein	1_00605	similar to osomolarity two-component system	1_00682	similar to fructose-2,6-bisphosphatase
1_00997	similar to calcium homeostasis protein Regucalcin	1_00750	hypothetical protein	1_00610	similar to ap-3 adaptor complex subunit mu	1_00689	similar to stress responsive a b barrel domain containing protein
1_01017	similar to cell cycle checkpoint protein rad17	1_00755	similar to nadh-ubiquinone oxidoreductase 105 kda subunit	1_00612	similar to IFRD-domain-containing protein	1_00690	similar to RCC1/BLIP-II protein
1_01031	similar to 2OG-Fe(II) oxygenase superfamily protein	1_00764	similar to TIM-barrel enzyme family protein	1_00633	hypothetical protein	1_00697	hypothetical protein
1_01033	hypothetical protein	1_00765	hypothetical protein	1_00653	similar to lysyl-trna synthetase	1_00706	similar to nicotinamide riboside kinase 1
1_01064	similar to DNA repair protein	1_00771	predicted protein	1_00654	hypothetical protein	1_00716	predicted protein
1_01067	hypothetical protein	1_00785	similar to serine/threonine-protein phosphatase PP1	1_00682	similar to fructose-2,6-bisphosphatase	1_00717	hypothetical protein
1_01068	hypothetical protein	1_00806	similar to aminotransferase	1_00686	hypothetical protein	1_00730	hypothetical protein
1_01098	hypothetical protein	1_00813	similar to RNA exonuclease Rex3	1_00705	similar to DUF1741-domain-containing protein	1_00742	similar to histidinol-phosphate aminotransferase
1_01101	similar to methyltransferase	1_00820	similar to ATP binding protein	1_00716	predicted protein	1_00750	hypothetical protein
1_01147	similar to similar to oxidoreductase NAD-binding domain-containing protein 1	1_00831	similar to exocyst complex component sec6	1_00718	hypothetical protein	1_00753	hypothetical protein
1_01148	hypothetical protein	1_00832	similar to fungal specific transcription factor domain-containing protein	1_00720	hypothetical protein	1_00759	similar to glutamine synthetase
1_01212	similar to WD repeat protein	1_00833	similar to hydroxymethylglutaryl-CoA lyase	1_00743	similar to carbohydrate esterase family 1 protein	1_00765	hypothetical protein
1_01218	similar to mitochondrial dicarboxylate carrier	1_00856	similar to guanine nucleotide-binding protein subunit alpha	1_00754	hypothetical protein	1_00770	similar to GPI transamidase component Gpi16
1_01220	similar to pyruvate dehydrogenase kinase	1_00858	similar to Mis12-Mtw1 family protein	1_00755	similar to nadh-ubiquinone oxidoreductase 105 kda subunit	1_00785	similar to serine/threonine-protein phosphatase PP1
1_01222	similar to sister chromatid cohesion protein Ctf8	1_00869	similar to anthranilate synthase component 2	1_00759	similar to glutamine synthetase	1_00789	similar to 4-nitrophenylphosphatase
1_01288	similar to hsp70 protein	1_00871	hypothetical protein	1_00770	similar to GPI transamidase component Gpi16	1_00806	similar to aminotransferase
1_01313	hypothetical protein	1_00876	similar to mediator of rna polymerase ii transcription subunit 31	1_00785	similar to serine/threonine-protein phosphatase PP1	1_00813	similar to RNA exonuclease Rex3
1_01315	similar to duf858 domain protein	1_00877	similar to Pal1 cell morphology protein	1_00789	similar to 4-nitrophenylphosphatase	1_00832	similar to fungal specific transcription factor domain-containing protein
1_01325	hypothetical protein	1_00884	similar to integral membrane protein	1_00795	similar to 2-methylcitrate dehydratase	1_00833	similar to hydroxymethylglutaryl-CoA lyase
1_01342	similar to Fe-containing alcohol dehydrogenase	1_00893	similar to secretory pathway protein Sec39	1_00801	similar to kinesin family protein	1_00835	hypothetical protein
1_01396	hypothetical protein	1_00897	hypothetical protein	1_00802	similar to farnesyl-diphosphate farnesyltransferase	1_00856	similar to guanine nucleotide-binding protein subunit alpha
1_01397	hypothetical protein	1_00910	similar to COPII-coated vesicle protein (Erv41)	1_00804	similar to thiosulfate sulfurtransferase	1_00858	similar to Mis12-Mtw1 family protein
1_01398	similar to elmo ced-12 family protein	1_00923	similar to nicotinamide N-methyltransferase Nnt1	1_00813	similar to RNA exonuclease Rex3	1_00869	similar to anthranilate synthase component 2
1_01399	hypothetical protein	1_00941	hypothetical protein	1_00821	similar to cell division control protein 14	1_00870	hypothetical protein
1_01414	similar to cytoplasmic dynein 1 intermediate chain 2	1_00975	similar to c-x8-c-x5-c-x3-h type zinc finger protein	1_00833	similar to hydroxymethylglutaryl-CoA lyase	1_00876	similar to mediator of rna polymerase ii transcription subunit 31
1_01434	similar to acetolactate synthase	1_00979	similar to udp-glc gal endoplasmic reticulum nucleotide sugar transporter	1_00847	similar to MFS glucose transporter	1_00879	similar to ankyrin repeat protein
1_01466	similar to ubiquitin-conjugating enzyme	1_00987	similar to folylpolyglutamate synthase	1_00856	similar to guanine nucleotide-binding protein subunit alpha	1_00901	similar to aldo/keto reductase
1_01498	similar to glycoside hydrolase	1_01006	hypothetical protein	1_00858	similar to Mis12-Mtw1 family protein	1_00907	similar to flavin containing amine oxidase
1_01499	similar to aldo-keto reductase	1_01007	similar to phosphatidylserine decarboxylase	1_00869	similar to anthranilate synthase component 2	1_00909	similar to phenylacetaldoxime dehydratase
1_01503	similar to serum paraoxonase arylesterase	1_01012	hypothetical protein	1_00875	similar to serine/threonine-protein kinase	1_00910	similar to COPII-coated vesicle protein (Erv41)
1_01512	similar to phytanoyl-CoA dioxygenase	1_01020	similar to 54S ribosomal protein L49	1_00893	similar to secretory pathway protein Sec39	1_00923	similar to nicotinamide N-methyltransferase Nnt1
1_01515	similar to protein kinase Scy1	1_01031	similar to 2OG-Fe(II) oxygenase superfamily protein	1_00895	similar to isocitrate lyase	1_00924	predicted protein
1_01520	hypothetical protein	1_01033	hypothetical protein	1_00899	hypothetical protein	1_00969	hypothetical protein
1_01524	similar to alkaline ceramidase family protein	1_01034	similar to glycoside hydrolase family 16 protein	1_00903	similar to folylpolyglutamate synthase	1_00975	similar to c-x8-c-x5-c-x3-h type zinc finger protein
1_01527	similar to MFS sugar transporter	1_01040	similar to oligosaccharyl transferase subunit Stt3	1_00910	similar to COPII-coated vesicle protein (Erv41)	1_00976	similar to dna photolyase
1_01530	similar to endosomal protein p24b	1_01041	similar to cytidine deaminase	1_00919	similar to actin-like protein 2	1_00978	similar to acetoacetate-CoA ligase
1_01532	hypothetical protein	1_01053	similar to serine carboxypeptidase s28	1_00923	similar to nicotinamide N-methyltransferase Nnt1	1_00979	similar to udp-glc gal endoplasmic reticulum nucleotide sugar transporter
1_01553	similar to dihydroorotate dehydrogenase	1_01054	similar to di-trans,poly-cis-decaprenylcistransferase	1_00927	predicted protein	1_00986	similar to alpha/beta-hydrolase
1_01561	similar to xanthine dehydrogenase	1_01067	hypothetical protein	1_00929	similar to nucleoporin (Nup184)	1_00987	similar to folylpolyglutamate synthase
1_01563	similar to beta-glucan synthesis-associated protein KRE6	1_01086	hypothetical protein	1_00930	similar to nadh-ubiquinone oxidoreductase b18 subunit	1_01001	similar to tyrosyl-trna synthetase
1_01570	similar to dipeptidyl-aminopeptidase B	1_01090	hypothetical protein	1_00941	hypothetical protein	1_01003	similar to retinol dehydrogenase
1_01571	similar to lactonohydrolase	1_01091	predicted protein	1_00960	similar to MesA	1_01012	hypothetical protein
1_01593	hypothetical protein	1_01097	hypothetical protein	1_00961	similar to EF-hand	1_01013	similar to phospholipase C
1_01603	hypothetical protein	1_01119	hypothetical protein	1_00969	hypothetical protein	1_01017	similar to cell cycle checkpoint protein rad17
1_01618	predicted protein	1_01121	similar to nuclear movement protein nudc	1_00976	similar to dna photolyase	1_01031	similar to 2OG-Fe(II) oxygenase superfamily protein
1_01621	hypothetical protein	1_01123	similar to c3hc zinc finger domain-containing protein	1_00994	hypothetical protein	1_01033	hypothetical protein
1_01637	similar to intermediate filament protein Mdm1	1_01125	hypothetical protein	1_00997	similar to calcium homeostasis protein Regucalcin	1_01036	similar to mitochondrial ribosomal protein subunit L37
1_01645	hypothetical protein	1_01140	similar to exportin-t	1_01001	similar to tyrosyl-trna synthetase	1_01041	similar to cytidine deaminase
1_01647	similar to hydantoin racemase (Dcg1)	1_01160	similar to RNAse III	1_01007	similar to phosphatidylserine decarboxylase	1_01052	similar to exocyst complex component sec10
1_01656	predicted protein	1_01181	hypothetical protein	1_01008	similar to px domain-containing protein	1_01054	similar to di-trans,poly-cis-decaprenylcistransferase
1_01659	similar to coatomer subunit beta	1_01190	similar to metallo-beta-lactamase superfamily protein	1_01013	similar to phospholipase C	1_01064	similar to DNA repair protein
1_01675	hypothetical protein	1_01206	predicted protein	1_01017	similar to cell cycle checkpoint protein rad17	1_01067	hypothetical protein
1_01689	similar to adenylyl-sulfate kinase	1_01216	hypothetical protein	1_01022	similar to vacuolar protein sorting protein	1_01068	hypothetical protein
1_01694	similar to duf962 domain-containing protein	1_01222	similar to sister chromatid cohesion protein Ctf8	1_01026	similar to rho-GTPase-activating protein	1_01086	hypothetical protein
1_01717	similar to hormone-sensitive lipase	1_01287	similar to vesicular-fusion protein sec17	1_01028	similar to serine/threonine-protein kinase	1_01101	similar to methyltransferase
1_01727	hypothetical protein	1_01297	similar to MFS multidrug transporter	1_01033	hypothetical protein	1_01102	hypothetical protein
1_01736	similar to HIT finger domain protein	1_01308	similar to flavin-binding monooxygenase	1_01040	similar to oligosaccharyl transferase subunit Stt3	1_01112	predicted protein
1_01761	hypothetical protein	1_01311	hypothetical protein	1_01047	similar to checkpoint protein kinase	1_01126	similar to oxidoreductase
1_01764	predicted protein	1_01313	hypothetical protein	1_01052	similar to exocyst complex component sec10	1_01172	similar to binuclear zinc transcription factor
1_01772	predicted protein	1_01315	similar to duf858 domain protein	1_01065	hypothetical protein	1_01181	hypothetical protein
1_01783	similar to cytochrome p450	1_01327	hypothetical protein	1_01068	hypothetical protein	1_01184	hypothetical protein
1_01785	hypothetical protein	1_01328	hypothetical protein	1_01072	similar to lactoylglutathione lyase	1_01190	similar to metallo-beta-lactamase superfamily protein
1_01790	similar to aldehyde dehydrogenase	1_01343	similar to arogenate dehydratase	1_01073	similar to nicotinamide mononucleotide adenylyl transferase	1_01210	similar to alpha/beta hydrolase fold protein
1_01824	similar to anhydro-N-acetylmuramic acid kinase	1_01366	similar to progesterone binding protein	1_01090	hypothetical protein	1_01220	similar to pyruvate dehydrogenase kinase
1_01825	hypothetical protein	1_01391	predicted protein	1_01091	predicted protein	1_01231	similar to ap-3 adaptor complex subunit sigma
1_01826	similar to MFS monosaccharide transporter	1_01398	similar to elmo ced-12 family protein	1_01117	hypothetical protein	1_01287	similar to vesicular-fusion protein sec17
1_01866	hypothetical protein	1_01399	hypothetical protein	1_01119	hypothetical protein	1_01288	similar to hsp70 protein
1_01868	similar to multicopper oxidase	1_01412	similar to amp deaminase	1_01120	hypothetical protein	1_01289	hypothetical protein
1_01871	hypothetical protein	1_01458	hypothetical protein	1_01121	similar to nuclear movement protein nudc	1_01297	similar to MFS multidrug transporter
1_01872	similar to salicylate hydroxylase/monooxygenase extracellular	1_01466	similar to ubiquitin-conjugating enzyme	1_01124	hypothetical protein	1_01311	hypothetical protein
1_01879	predicted protein	1_01485	similar to misfolded glycoproteins degradation protein Yos9	1_01132	similar to 26s proteasome regulatory subunit rpn7	1_01312	hypothetical protein
1_01892	hypothetical protein	1_01510	hypothetical protein	1_01133	hypothetical protein	1_01313	hypothetical protein
1_01907	similar to protein phosphatase pp2a regulatory subunit b	1_01520	hypothetical protein	1_01138	similar to carbohydrate esterase family 9 protein	1_01314	hypothetical protein
1_01919	similar to SET domain-containing protein	1_01524	similar to alkaline ceramidase family protein	1_01147	similar to similar to oxidoreductase NAD-binding domain-containing protein 1	1_01315	similar to duf858 domain protein
1_01937	similar to vesicle transport v-SNARE protein Gos1	1_01527	similar to MFS sugar transporter	1_01160	similar to RNAse III	1_01319	similar to ap-1 complex subunit gamma-1
1_01948	hypothetical protein	1_01534	hypothetical protein	1_01167	similar to RNA methylase family protein	1_01343	similar to arogenate dehydratase
1_01955	hypothetical protein	1_01553	similar to dihydroorotate dehydrogenase	1_01177	similar to g2 mitotic-specific cyclin-b	1_01346	predicted protein
1_01956	similar to dynamin GTPase Dnm1	1_01559	similar to short chain dehydrogenase	1_01179	similar to pre-mRNA splicing factor CLF1	1_01374	similar to coiled-coil domain-containing protein 25
1_01965	similar to 3-ketoacyl-ACP reductase	1_01567	hypothetical protein	1_01180	similar to anthranilate phosphoribosyltransferase	1_01375	similar to 3-ketosphinganine reductase/TSC10
1_01992	similar to MFS transporter	1_01577	similar to glycosyltransferase family 31 protein	1_01181	hypothetical protein	1_01396	hypothetical protein
1_02008	hypothetical protein	1_01603	hypothetical protein	1_01182	similar to sphingosine kinase	1_01398	similar to elmo ced-12 family protein
1_02018	similar to vacuolar atp synthase subunit h	1_01627	similar to prolyl-trna synthetase	1_01212	similar to WD repeat protein	1_01399	hypothetical protein
1_02021	similar to DNA-binding protein smubp-2	1_01633	similar to casein kinase II subunit beta-2	1_01217	similar to transport protein SEC61 subunit alpha	1_01412	similar to amp deaminase
1_02058	hypothetical protein	1_01637	similar to intermediate filament protein Mdm1	1_01220	similar to pyruvate dehydrogenase kinase	1_01414	similar to cytoplasmic dynein 1 intermediate chain 2
1_02065	similar to mitotic-spindle organizing protein 1	1_01672	hypothetical protein	1_01228	similar to plasma membrane fusion protein prm1	1_01415	similar to threonine aldolase
1_02076	similar to acetyltransferase	1_01680	similar to glycoside hydrolase family 79 protein	1_01231	similar to ap-3 adaptor complex subunit sigma	1_01420	similar to transmembrane protein 32
1_02092	similar to amid-like mitochondrial oxidoreductase	1_01685	hypothetical protein	1_01232	similar to ATP synthase subunit 5	1_01434	similar to acetolactate synthase
1_02103	predicted protein	1_01694	similar to duf962 domain-containing protein	1_01244	similar to tyrosine-protein phosphatase cdc14	1_01441	similar to HCP-like protein
10_00016	predicted protein	1_01703	similar to dolichyl-phosphate-mannose--protein mannosyltransferase	1_01252	similar to coatomer subunit epsilon	1_01444	similar to origin recognition complex subunit 1
10_00023	hypothetical protein	1_01727	hypothetical protein	1_01287	similar to vesicular-fusion protein sec17	1_01447	similar to peptidyl prolyl cis-trans isomerase cyclophilin
10_00033	predicted protein	1_01737	similar to cytochrome c oxidase assembly protein cox11	1_01288	similar to hsp70 protein	1_01450	similar to oxidoreductase
10_00039	similar to thermotolerance protein	1_01739	similar to glycoside hydrolase family 39 protein	1_01294	similar to cell wall biogenesis protein phosphatase Ssd1	1_01452	predicted protein
10_00053	similar to adenylyl cyclase-associated protein	1_01761	hypothetical protein	1_01306	similar to selenoprotein domain protein	1_01455	similar to putative histone acetylase complex subunit mrg15-2 protein
10_00063	similar to lectin C-type domain-containing protein	1_01765	predicted protein	1_01308	similar to flavin-binding monooxygenase	1_01460	similar to protein kinase
10_00069	hypothetical protein	1_01770	similar to cyclopentanone 1,2-monooxygenase	1_01311	hypothetical protein	1_01461	similar to d-aminopeptidase
10_00097	predicted protein	1_01785	hypothetical protein	1_01315	similar to duf858 domain protein	1_01466	similar to ubiquitin-conjugating enzyme
10_00107	similar to glycoside hydrolase family 12 protein	1_01790	similar to aldehyde dehydrogenase	1_01319	similar to ap-1 complex subunit gamma-1	1_01489	hypothetical protein
10_00118	similar to short chain dehydrogenase reductase	1_01825	hypothetical protein	1_01325	hypothetical protein	1_01510	hypothetical protein
10_00126	similar to hsp70-like protein	1_01854	similar to branched-chain alpha-keto acid dehydrogenase E2 component	1_01327	hypothetical protein	1_01512	similar to phytanoyl-CoA dioxygenase
10_00149	similar to glycolipid transfer protein HET-C2	1_01858	similar to haloacid dehalogenase	1_01334	similar to putative negative regulation of gluconeogenesis protein	1_01514	hypothetical protein
10_00184	similar to mitochondrial escape protein 2	1_01870	hypothetical protein	1_01337	similar to glutamate-cysteine ligase regulatory subunit	1_01515	similar to protein kinase Scy1
10_00192	hypothetical protein	1_01871	hypothetical protein	1_01338	similar to d-3-phosphoglycerate dehydrogenase	1_01520	hypothetical protein
10_00216	predicted protein	1_01891	similar to ubiquitin conjugating enzyme	1_01341	similar to ubiquitin-protein ligase	1_01527	similar to MFS sugar transporter
10_00217	similar to ferric reductase like transmembrane component	1_01892	hypothetical protein	1_01343	similar to arogenate dehydratase	1_01532	hypothetical protein
10_00236	similar to catalase	1_01907	similar to protein phosphatase pp2a regulatory subunit b	1_01356	similar to cytoskeleton assembly control protein sla1	1_01548	hypothetical protein
10_00262	similar to aminotransferase family protein	1_01917	similar to mechanosensitive ion channel family	1_01361	similar to methylene-fatty-acyl-phospholipid synthase	1_01551	hypothetical protein
10_00272	similar to glycosyltransferase family 71 protein	1_01927	similar to cord and cs domain containing protein	1_01374	similar to coiled-coil domain-containing protein 25	1_01552	similar to m protein repeat protein
10_00288	hypothetical protein	1_01934	predicted protein	1_01396	hypothetical protein	1_01553	similar to dihydroorotate dehydrogenase
10_00297	hypothetical protein	1_01937	similar to vesicle transport v-SNARE protein Gos1	1_01397	hypothetical protein	1_01554	similar to hydrolase
10_00299	predicted protein	1_01945	similar to brct domain containing protein	1_01398	similar to elmo ced-12 family protein	1_01559	similar to short chain dehydrogenase
10_00301	predicted protein	1_01949	hypothetical protein	1_01399	hypothetical protein	1_01564	similar to diphthamide biosynthesis protein 1
10_00310	similar to glycoside hydrolase family 16 protein	1_01955	hypothetical protein	1_01405	similar to heat shock protein 78	1_01565	similar to u6 snrna-associated sm-like protein lsm2
10_00332	hypothetical protein	1_01958	hypothetical protein	1_01407	similar to arsenite resistance protein ars2	1_01567	hypothetical protein
10_00341	similar to oxidoreductase	1_02012	hypothetical protein	1_01412	similar to amp deaminase	1_01620	similar to duf850 domain protein
10_00368	hypothetical protein	1_02014	similar to DSBA-like thioredoxin domain protein	1_01413	similar to mitochondrial ATPase	1_01621	hypothetical protein
10_00376	predicted protein	1_02021	similar to DNA-binding protein smubp-2	1_01423	similar to DUF1000-domain-containing protein	1_01628	similar to U1 zinc finger domain protein
10_00378	similar to proteasome component pup2	1_02027	hypothetical protein	1_01447	similar to peptidyl prolyl cis-trans isomerase cyclophilin	1_01629	similar to histone transcription regulator Hir1
10_00380	similar to amino-acid N-acetyltransferase subunit Mak10	1_02045	similar to ribonuclease p protein subunit	1_01448	similar to transport protein SEC31	1_01633	similar to casein kinase II subunit beta-2
10_00390	similar to amino acid transporter	1_02046	similar to COPII-coated vesicle protein SurF4/Erv29	1_01460	similar to protein kinase	1_01637	similar to intermediate filament protein Mdm1
10_00394	hypothetical protein	1_02065	similar to mitotic-spindle organizing protein 1	1_01466	similar to ubiquitin-conjugating enzyme	1_01642	similar to RTA1 domain protein
10_00398	hypothetical protein	1_02081	similar to RNA polymerase II Mediator complex subunit Sin4	1_01478	hypothetical protein	1_01647	similar to hydantoin racemase (Dcg1)
10_00413	similar to Guanine nucleotide binding protein (G-protein) alpha subunit	1_02082	hypothetical protein	1_01494	hypothetical protein	1_01663	similar to monooxygenase
10_00414	hypothetical protein	1_02095	similar to alkaline dihydroceramidase	1_01509	similar to 26S proteasome regulatory subunit S5A	1_01685	hypothetical protein
10_00429	similar to alpha-1,2-mannosidase	1_02103	predicted protein	1_01510	hypothetical protein	1_01690	similar to tRNA (guanine-N(7)-)-methyltransferase
10_00441	similar to checkpoint protein hus1	1_02109	similar to beta-glucosidase	1_01512	similar to phytanoyl-CoA dioxygenase	1_01694	similar to duf962 domain-containing protein
10_00458	predicted protein	10_00023	hypothetical protein	1_01517	hypothetical protein	1_01698	hypothetical protein
10_00465	hypothetical protein	10_00033	predicted protein	1_01520	hypothetical protein	1_01708	similar to ribonuclease h family protein
10_00490	similar to MFS transporter	10_00039	similar to thermotolerance protein	1_01527	similar to MFS sugar transporter	1_01717	similar to hormone-sensitive lipase
10_00514	hypothetical protein	10_00060	similar to FAD binding domain protein	1_01530	similar to endosomal protein p24b	1_01763	similar to SAGA complex component Sgf29
10_00526	similar to cut9 interacting protein Scn1	10_00061	similar to UDP-N-acetylglucosaminyltransferase	1_01532	hypothetical protein	1_01764	predicted protein
10_00533	similar to UMTA methyltransferase family protein	10_00062	similar to trichome differentiation protein GL1	1_01543	similar to serine/threonine protein kinase	1_01772	predicted protein
11_00004	hypothetical protein	10_00069	hypothetical protein	1_01559	similar to short chain dehydrogenase	1_01785	hypothetical protein
11_00015	predicted protein	10_00093	hypothetical protein	1_01570	similar to dipeptidyl-aminopeptidase B	1_01790	similar to aldehyde dehydrogenase
11_00020	similar to prenylcysteine lyase	10_00097	predicted protein	1_01574	similar to transcription initiation factor tfiid subunit 7	1_01805	similar to heterokaryon incompatibility protein
11_00022	similar to acyl-CoA N-acyltransferase	10_00100	similar to 4-coumarate-CoA ligase	1_01578	similar to DUF821 domain-containing protein	1_01817	hypothetical protein
11_00034	hypothetical protein	10_00118	similar to short chain dehydrogenase reductase	1_01603	hypothetical protein	1_01825	hypothetical protein
11_00042	hypothetical protein	10_00125	similar to poly(A) polymerase	1_01607	similar to sh3 domain containing protein	1_01831	similar to 2-hydroxychromene-2-carboxylate isomerase
11_00052	similar to prefoldin subunit 6	10_00126	similar to hsp70-like protein	1_01608	similar to sphingosine-1-phosphate lyase	1_01852	hypothetical protein
11_00067	similar to RAS small monomeric GTPase	10_00127	hypothetical protein	1_01620	similar to duf850 domain protein	1_01853	similar to vacuolar protein sorting-associated protein 26
11_00072	hypothetical protein	10_00167	hypothetical protein	1_01627	similar to prolyl-trna synthetase	1_01854	similar to branched-chain alpha-keto acid dehydrogenase E2 component
11_00075	similar to cyclopentanone 1,2-monooxygenase	10_00169	similar to chromosome segregation protein SepB	1_01628	similar to U1 zinc finger domain protein	1_01878	hypothetical protein
11_00122	similar to acetyl-CoA synthetase-like protein	10_00179	hypothetical protein	1_01631	hypothetical protein	1_01879	predicted protein
11_00125	hypothetical protein	10_00191	similar to phosphatidate cytidylyltransferase	1_01637	similar to intermediate filament protein Mdm1	1_01891	similar to ubiquitin conjugating enzyme
11_00126	similar to fatty acid oxygenase	10_00206	similar to NAD binding Rossmann fold oxidoreductase	1_01646	similar to calcium channel subunit cch1	1_01892	hypothetical protein
11_00151	similar to DSBA oxidoreductase	10_00210	similar to dead deah box helicase	1_01647	similar to hydantoin racemase (Dcg1)	1_01907	similar to protein phosphatase pp2a regulatory subunit b
11_00168	similar to GTP-binding protein 2	10_00213	similar to DUF300-domain-containing protein	1_01659	similar to coatomer subunit beta	1_01911	similar to transcription initiation factor iif
11_00169	hypothetical protein	10_00214	similar to cytochrome P450	1_01665	hypothetical protein	1_01919	similar to SET domain-containing protein
11_00184	similar to polyketide synthase	10_00219	similar to GNAT family acetyltransferase	1_01668	hypothetical protein	1_01925	similar to DNA polymerase Pol4
11_00265	hypothetical protein	10_00243	similar to replication factor c subunit 4	1_01673	hypothetical protein	1_01927	similar to cord and cs domain containing protein
11_00279	similar to golgi transport complex component Cog5	10_00247	hypothetical protein	1_01679	hypothetical protein	1_01928	similar to 2,4-dihydroxyhept-2-ene-1,7-dioic acid aldolase
11_00281	hypothetical protein	10_00262	similar to aminotransferase family protein	1_01685	hypothetical protein	1_01929	hypothetical protein
11_00284	hypothetical protein	10_00270	similar to glycosyltransferase family 32 protein	1_01686	similar to vacuolar ATP synthase subunit c	1_01937	similar to vesicle transport v-SNARE protein Gos1
11_00303	similar to CCCH zinc finger domain protein	10_00271	similar to acyltransferase	1_01693	hypothetical protein	1_01940	hypothetical protein
11_00344	hypothetical protein	10_00272	similar to glycosyltransferase family 71 protein	1_01694	similar to duf962 domain-containing protein	1_01949	hypothetical protein
11_00345	similar to ATP-dependent RNA helicase	10_00287	hypothetical protein	1_01703	similar to dolichyl-phosphate-mannose--protein mannosyltransferase	1_01955	hypothetical protein
11_00397	similar to calpain-like protease palB	10_00288	hypothetical protein	1_01713	hypothetical protein	1_01956	similar to dynamin GTPase Dnm1
11_00400	hypothetical protein	10_00297	hypothetical protein	1_01717	similar to hormone-sensitive lipase	1_01958	hypothetical protein
11_00420	hypothetical protein	10_00299	predicted protein	1_01737	similar to cytochrome c oxidase assembly protein cox11	1_01960	similar to lactose permease
11_00437	similar to metacaspase	10_00310	similar to glycoside hydrolase family 16 protein	1_01738	similar to cupin domain protein	1_01963	similar to sugar transporter
11_00447	similar to autophagy-related protein 22	10_00316	predicted protein	1_01740	hypothetical protein	1_01964	similar to dihydroxyacetone kinase
11_00453	similar to FHA domain protein SNIP1	10_00318	similar to DNA replication licensing factor mcm3	1_01741	hypothetical protein	1_01973	hypothetical protein
11_00463	predicted protein	10_00332	hypothetical protein	1_01761	hypothetical protein	1_01991	hypothetical protein
11_00492	predicted protein	10_00337	similar to palmitoyl-protein thioesterase precursor	1_01782	hypothetical protein	1_01992	similar to MFS transporter
12_00015	similar to 3-oxo-5-alpha-steroid 4-dehydrogenase	10_00346	hypothetical protein	1_01783	similar to cytochrome p450	1_02007	similar to dynactin arp1 p25 subunit
12_00036	hypothetical protein	10_00364	hypothetical protein	1_01790	similar to aldehyde dehydrogenase	1_02014	similar to DSBA-like thioredoxin domain protein
12_00061	similar to cytochrome p450 alkane	10_00365	similar to LAG1/ceramide synthase membrane component/LAC1	1_01798	hypothetical protein	1_02021	similar to DNA-binding protein smubp-2
12_00063	similar to histidine acid phosphatase family protein	10_00390	similar to amino acid transporter	1_01801	hypothetical protein	1_02024	hypothetical protein
12_00073	similar to acyl-coenzyme A:6-aminopenicillanic-acid-acyltransferase 40 kDa form	10_00391	similar to mitochondrial carrier protein	1_01806	similar to DNA replication helicase Dna2	1_02045	similar to ribonuclease p protein subunit
12_00075	similar to nif domain protein	10_00413	similar to Guanine nucleotide binding protein (G-protein) alpha subunit	1_01819	similar to NRPS-like enzyme	1_02046	similar to COPII-coated vesicle protein SurF4/Erv29
12_00078	hypothetical protein	10_00414	hypothetical protein	1_01824	similar to anhydro-N-acetylmuramic acid kinase	1_02064	hypothetical protein
12_00079	similar to ctr copper transporter	10_00429	similar to alpha-1,2-mannosidase	1_01826	similar to MFS monosaccharide transporter	1_02081	similar to RNA polymerase II Mediator complex subunit Sin4
12_00083	predicted protein	10_00451	similar to putative c6 zinc finger domain protein	1_01831	similar to 2-hydroxychromene-2-carboxylate isomerase	1_02082	hypothetical protein
12_00088	hypothetical protein	10_00458	predicted protein	1_01845	similar to DNA ligase	1_02092	similar to amid-like mitochondrial oxidoreductase
12_00089	hypothetical protein	10_00470	similar to vacuolar segregation protein pep7	1_01852	hypothetical protein	1_02097	similar to tubulin-specific chaperone e
12_00100	hypothetical protein	10_00482	predicted protein	1_01853	similar to vacuolar protein sorting-associated protein 26	1_02105	hypothetical protein
12_00105	hypothetical protein	10_00483	hypothetical protein	1_01878	hypothetical protein	10_00017	predicted protein
12_00111	similar to cytochrome p450 monooxygenase	10_00494	similar to polyketide synthase	1_01891	similar to ubiquitin conjugating enzyme	10_00021	hypothetical protein
12_00117	hypothetical protein	10_00508	similar to base excision dna repair protein	1_01892	hypothetical protein	10_00022	hypothetical protein
12_00121	hypothetical protein	10_00514	hypothetical protein	1_01900	similar to calcium p-type atpase	10_00023	hypothetical protein
12_00133	similar to mitochondrial ATPase (Afg1)	10_00526	similar to cut9 interacting protein Scn1	1_01907	similar to protein phosphatase pp2a regulatory subunit b	10_00026	hypothetical protein
12_00143	similar to YCII-related domain protein	10_00533	similar to UMTA methyltransferase family protein	1_01911	similar to transcription initiation factor iif	10_00034	similar to calcium/calmodulin dependent protein kinase
12_00164	similar to tat pathway signal sequence	10_00538	predicted protein	1_01925	similar to DNA polymerase Pol4	10_00039	similar to thermotolerance protein
12_00176	hypothetical protein	10_00545	similar to carbohydrate esterase family 4 protein	1_01937	similar to vesicle transport v-SNARE protein Gos1	10_00053	similar to adenylyl cyclase-associated protein
12_00223	similar to protein kinase	10_00549	similar to MFS transporter	1_01948	hypothetical protein	10_00060	similar to FAD binding domain protein
12_00237	similar to polysaccharide deacetylase family protein	11_00027	similar to Protein LDB17	1_01955	hypothetical protein	10_00063	similar to lectin C-type domain-containing protein
12_00243	hypothetical protein	11_00029	hypothetical protein	1_01957	predicted protein	10_00065	hypothetical protein
12_00261	hypothetical protein	11_00037	similar to acyl-protein thioesterase 1	1_01960	similar to lactose permease	10_00069	hypothetical protein
12_00313	similar to short chain dehydrogenase/reductase	11_00052	similar to prefoldin subunit 6	1_01965	similar to 3-ketoacyl-ACP reductase	10_00075	similar to pre-mRNA-splicing factor cwc21
12_00315	similar to mediator of rna polymerase ii transcription subunit 5	11_00072	hypothetical protein	1_01983	similar to serine/threonine protein kinase Kin1	10_00097	predicted protein
12_00344	similar to cytidylyltransferase family protein	11_00083	similar to pyridoxal-dependent decarboxylase	1_01991	hypothetical protein	10_00100	similar to 4-coumarate-CoA ligase
12_00371	hypothetical protein	11_00169	hypothetical protein	1_01992	similar to MFS transporter	10_00106	similar to xpg i-region protein
12_00373	hypothetical protein	11_00181	similar to dna repair protein rad18	1_02007	similar to dynactin arp1 p25 subunit	10_00107	similar to glycoside hydrolase family 12 protein
12_00388	hypothetical protein	11_00184	similar to polyketide synthase	1_02014	similar to DSBA-like thioredoxin domain protein	10_00125	similar to poly(A) polymerase
12_00403	hypothetical protein	11_00216	similar to cellular morphogenesis regulator DopA	1_02015	similar to bar domain-containing protein	10_00126	similar to hsp70-like protein
12_00436	hypothetical protein	11_00231	hypothetical protein	1_02037	similar to chromodomain-helicase-DNA-binding protein 1	10_00144	hypothetical protein
12_00440	similar to proline iminopeptidase	11_00262	hypothetical protein	1_02041	similar to mating-type switch/DNA repair protein Swi10/Rad10	10_00192	hypothetical protein
13_00036	similar to Zn-dependent hydrolase/oxidoreductase family protein	11_00334	predicted protein	1_02045	similar to ribonuclease p protein subunit	10_00202	similar to macro domain-containing protein
13_00060	hypothetical protein	11_00343	similar to SNARE-dependent exocytosis protein (Sro7)	1_02049	similar to mitochondrial outer membrane protein iml2	10_00206	similar to NAD binding Rossmann fold oxidoreductase
13_00064	hypothetical protein	11_00345	similar to ATP-dependent RNA helicase	1_02065	similar to mitotic-spindle organizing protein 1	10_00212	similar to alpha/beta-hydrolase
13_00072	similar to poly polymerase 2 adp-ribosyltransferase 2	11_00351	similar to glucose-repressible alcohol dehydrogenase transcriptional effector	1_02071	similar to integral membrane protein	10_00219	similar to GNAT family acetyltransferase
13_00093	similar to acyltransferase	11_00366	similar to adenosylmethionine-8-amino-7-oxononanoate aminotransferase	1_02078	predicted protein	10_00232	similar to N-acetyltransferase
13_00107	predicted protein	11_00374	similar to cysteine protease atg4	1_02080	hypothetical protein	10_00246	similar to nucleoporin
13_00189	predicted protein	11_00393	similar to Chromatin structure-remodeling complex subunit RSC1	1_02086	similar to penicillin-binding protein	10_00269	hypothetical protein
13_00190	similar to nucleoside 2-deoxyribosyltransferase	11_00394	similar to OTU-like cysteine protease	1_02088	similar to N-terminal acetyltransferase catalytic subunit Nat1	10_00272	similar to glycosyltransferase family 71 protein
13_00202	hypothetical protein	11_00397	similar to calpain-like protease palB	1_02095	similar to alkaline dihydroceramidase	10_00273	similar to alpha-1,2-mannosidase family protein
13_00207	hypothetical protein	11_00403	similar to putative short-chain dehydrogenase reductase protein	10_00021	hypothetical protein	10_00287	hypothetical protein
13_00216	similar to 3-oxoacyl-ACP reductase	11_00437	similar to metacaspase	10_00023	hypothetical protein	10_00295	similar to exocyst complex component sec5
13_00217	similar to mitochondrial 37s ribosomal protein mrp2	11_00450	predicted protein	10_00045	similar to peanut-like protein 1 (cell division control like protein 1)	10_00297	hypothetical protein
13_00224	similar to lipase esterase	11_00463	predicted protein	10_00053	similar to adenylyl cyclase-associated protein	10_00304	hypothetical protein
13_00251	similar to ubx domain-containing protein	11_00465	similar to vhs domain-containing protein	10_00069	hypothetical protein	10_00310	similar to glycoside hydrolase family 16 protein
13_00253	similar to tyrosinase central domain-containing protein	11_00492	predicted protein	10_00073	similar to spo7-like protein	10_00324	similar to protein stu1
13_00267	hypothetical protein	11_00496	predicted protein	10_00125	similar to poly(A) polymerase	10_00325	similar to plant basic secretory protein
13_00268	similar to lysophospholipase	12_00045	similar to DNA polymerase alpha subunit B	10_00126	similar to hsp70-like protein	10_00326	similar to pyrimidine 5-nucleotidase
13_00270	similar to kinase-like protein	12_00046	similar to beta-lactamase/transpeptidase-like protein	10_00127	hypothetical protein	10_00332	hypothetical protein
13_00274	similar to mitochondrial genome maintenance protein Mgr2	12_00054	hypothetical protein	10_00132	similar to mitochondrial transport protein fsf1	10_00333	similar to RNA polymerase I specific transcription initiation factor Rrn7
13_00299	similar to 3-ketoacyl-ACP reductase	12_00061	similar to cytochrome p450 alkane	10_00149	similar to glycolipid transfer protein HET-C2	10_00335	similar to vps52 sac2 family protein
13_00304	similar to ferric-chelate reductase	12_00079	similar to ctr copper transporter	10_00164	similar to EF hand domain-containing protein	10_00346	hypothetical protein
13_00323	similar to amino acid permease	12_00089	hypothetical protein	10_00166	hypothetical protein	10_00365	similar to LAG1/ceramide synthase membrane component/LAC1
13_00349	similar to aerobic respiration control sensor protein arcB	12_00094	similar to extracellular elastinolytic metalloproteinase	10_00169	similar to chromosome segregation protein SepB	10_00372	hypothetical protein
13_00353	hypothetical protein	12_00100	hypothetical protein	10_00172	hypothetical protein	10_00378	similar to proteasome component pup2
13_00367	similar to phytoene dehydrogenase	12_00102	hypothetical protein	10_00191	similar to phosphatidate cytidylyltransferase	10_00390	similar to amino acid transporter
14_00086	hypothetical protein	12_00111	similar to cytochrome p450 monooxygenase	10_00193	similar to 3-hydroxyisobutyrate dehydrogenase	10_00391	similar to mitochondrial carrier protein
16_00089	predicted protein	12_00115	hypothetical protein	10_00197	similar to nonsense-mediated mRNA decay factor (Upf2)	10_00398	hypothetical protein
18_00062	predicted protein	12_00117	hypothetical protein	10_00203	hypothetical protein	10_00410	similar to avl9 protein
2_00004	similar to plasma membrane channel protein	12_00133	similar to mitochondrial ATPase (Afg1)	10_00213	similar to DUF300-domain-containing protein	10_00413	similar to Guanine nucleotide binding protein (G-protein) alpha subunit
2_00022	similar to 3-hydroxybutyryl-CoA dehydrogenase	12_00135	hypothetical protein	10_00214	similar to cytochrome P450	10_00429	similar to alpha-1,2-mannosidase
2_00027	similar to ctr copper transporter family protein	12_00154	similar to alpha-1,2 mannosyltransferase	10_00219	similar to GNAT family acetyltransferase	10_00447	similar to acetyl-CoA acetyltransferase
2_00028	similar to ferric reductase like transmembrane component	12_00163	predicted protein	10_00224	similar to acetyl-CoA hydrolase	10_00481	similar to alpha-l-arabinofuranosidase a
2_00040	similar to abc transporter	12_00164	similar to tat pathway signal sequence	10_00238	hypothetical protein	10_00483	hypothetical protein
2_00076	similar to kynureninase	12_00170	similar to GPI mannosyltransferase	10_00242	similar to glycoside hydrolase family 47 protein	10_00508	similar to base excision dna repair protein
2_00098	hypothetical protein	12_00176	hypothetical protein	10_00243	similar to replication factor c subunit 4	10_00509	hypothetical protein
2_00110	similar to hydrolase	12_00187	hypothetical protein	10_00269	hypothetical protein	10_00526	similar to cut9 interacting protein Scn1
2_00149	similar to biotin apo-protein ligase	12_00191	similar to mediator of RNA polymerase II transcription subunit 18	10_00270	similar to glycosyltransferase family 32 protein	10_00533	similar to UMTA methyltransferase family protein
2_00156	hypothetical protein	12_00224	similar to AMP-binding enzyme	10_00272	similar to glycosyltransferase family 71 protein	11_00020	similar to prenylcysteine lyase
2_00169	similar to inositol monophosphatase QutG	12_00237	similar to polysaccharide deacetylase family protein	10_00281	hypothetical protein	11_00034	hypothetical protein
2_00172	similar to oxidoreductase	12_00256	similar to PAB1 binding protein Pbp1	10_00282	hypothetical protein	11_00035	hypothetical protein
2_00174	similar to Quinate repressor protein	12_00261	hypothetical protein	10_00287	hypothetical protein	11_00052	similar to prefoldin subunit 6
2_00175	hypothetical protein	12_00263	hypothetical protein	10_00297	hypothetical protein	11_00056	similar to short-chain dehydrogenase
2_00208	hypothetical protein	12_00277	hypothetical protein	10_00299	predicted protein	11_00058	similar to mitochondrial intermediate peptidase
2_00223	hypothetical protein	12_00281	similar to alpha-1,2 glucosyltransferase alg10	10_00310	similar to glycoside hydrolase family 16 protein	11_00072	hypothetical protein
2_00228	similar to ser/Thr protein phosphatase	12_00297	similar to ribonucleoside-diphosphate reductase large chain	10_00311	hypothetical protein	11_00080	similar to vacuolar protein sorting-associated protein VPS4
2_00236	similar to nuclear transport factor 2	12_00303	similar to snare domain-containing protein	10_00316	predicted protein	11_00083	similar to pyridoxal-dependent decarboxylase
2_00267	similar to methylated-DNA-protein-cysteine methyltransferase like protein	12_00311	similar to phosphotransferase enzyme family protein	10_00319	similar to rho-type GTPase-activating protein	11_00087	similar to threonyl-trna synthetase
2_00273	similar to gtp-binding protein rho2	12_00314	hypothetical protein	10_00320	similar to malate dehydrogenase	11_00098	hypothetical protein
2_00298	similar to protein kinase	12_00315	similar to mediator of rna polymerase ii transcription subunit 5	10_00333	similar to RNA polymerase I specific transcription initiation factor Rrn7	11_00105	hypothetical protein
2_00304	hypothetical protein	12_00323	similar to guanylate kinase	10_00345	hypothetical protein	11_00129	predicted protein
2_00320	hypothetical protein	12_00333	hypothetical protein	10_00351	similar to mannosyl-oligosaccharide glucosidase	11_00151	similar to DSBA oxidoreductase
2_00327	predicted protein	12_00361	hypothetical protein	10_00365	similar to LAG1/ceramide synthase membrane component/LAC1	11_00161	similar to protein kinase
2_00363	similar to nudix family hydrolase	12_00380	similar to dash complex subunit dad2	10_00371	similar to peroxisomal d3,d2-enoyl-CoA isomerase	11_00184	similar to polyketide synthase
2_00364	similar to SPX-domain-containing protein	12_00388	hypothetical protein	10_00372	hypothetical protein	11_00194	predicted protein
2_00379	hypothetical protein	12_00389	hypothetical protein	10_00376	predicted protein	11_00216	similar to cellular morphogenesis regulator DopA
2_00389	similar to short-chain dehydrogenase	12_00396	predicted protein	10_00377	similar to spindle pole body component alp4	11_00231	hypothetical protein
2_00391	hypothetical protein	12_00397	hypothetical protein	10_00378	similar to proteasome component pup2	11_00263	similar to mitochondrial dicarboxylate carrier
2_00396	similar to D-arabinono-1,4-lactone oxidase	12_00409	similar to ATP-dependent RNA helicase DOB1	10_00382	similar to ubiquinol-cytochrome-c reductase complex core protein 2	11_00264	hypothetical protein
2_00402	hypothetical protein	12_00433	hypothetical protein	10_00388	similar to short chain dehydrogenase/reductase family protein	11_00284	hypothetical protein
2_00412	similar to acetyltransferase	12_00436	hypothetical protein	10_00391	similar to mitochondrial carrier protein	11_00295	similar to unc-50-like protein
2_00449	similar to vacuolar protein sorting vps16	12_00437	similar to DJ-1/PfpI family protein	10_00413	similar to Guanine nucleotide binding protein (G-protein) alpha subunit	11_00323	hypothetical protein
2_00450	hypothetical protein	12_00438	similar to phenylacetyl-CoA ligase	10_00470	similar to vacuolar segregation protein pep7	11_00334	predicted protein
2_00452	similar to epoxide hydrolase	13_00022	similar to phthalate transporter	10_00490	similar to MFS transporter	11_00335	similar to ATP-dependent clp protease proteolytic subunit
2_00489	similar to N2227-domain-containing protein	13_00036	similar to Zn-dependent hydrolase/oxidoreductase family protein	10_00512	similar to bar domain-containing protein	11_00343	similar to SNARE-dependent exocytosis protein (Sro7)
2_00497	similar to PAB-dependent poly(A)-specific ribonuclease subunit pan3	13_00044	hypothetical protein	10_00541	hypothetical protein	11_00344	hypothetical protein
2_00499	similar to duf803 domain membrane protein	13_00060	hypothetical protein	10_00550	hypothetical protein	11_00345	similar to ATP-dependent RNA helicase
2_00500	hypothetical protein	13_00072	similar to poly polymerase 2 adp-ribosyltransferase 2	11_00014	hypothetical protein	11_00349	similar to nadh-ubiquinone oxidoreductase complex 1 lyr family protein
2_00507	similar to adp-ribosylation factor family protein	13_00075	hypothetical protein	11_00020	similar to prenylcysteine lyase	11_00351	similar to glucose-repressible alcohol dehydrogenase transcriptional effector
2_00513	hypothetical protein	13_00089	similar to set domain-containing protein	11_00021	similar to nuclear condensin complex subunit smc4	11_00374	similar to cysteine protease atg4
2_00516	similar to phosphotransferase enzyme family protein	13_00093	similar to acyltransferase	11_00022	similar to acyl-CoA N-acyltransferase	11_00376	similar to asparaginyl-trna synthetase
2_00520	similar to alpha/beta hydrolase	13_00102	predicted protein	11_00024	hypothetical protein	11_00393	similar to Chromatin structure-remodeling complex subunit RSC1
2_00523	hypothetical protein	13_00103	similar to alcohol dehydrogenase	11_00037	similar to acyl-protein thioesterase 1	11_00394	similar to OTU-like cysteine protease
2_00536	hypothetical protein	13_00107	predicted protein	11_00052	similar to prefoldin subunit 6	11_00404	similar to calcium/calmodulin dependent protein kinase
2_00540	similar to orotidine-5'-phosphate decarboxylase	13_00131	similar to protein translocation complex subunit Sss1	11_00057	hypothetical protein	11_00426	similar to eukaryotic translation initiation factor 3 subunit K
2_00549	similar to arrestin (or S-antigen) domain protein	13_00132	similar to dihydrofolate reductase	11_00061	hypothetical protein	11_00432	similar to endosome-associated ubiquitin isopeptidase
2_00552	similar to dna ligase 4	13_00145	similar to similar to transcription factor bZIP	11_00070	similar to Protein kinase domain containing protein	11_00433	hypothetical protein
2_00572	predicted protein	13_00154	hypothetical protein	11_00079	similar to proteasome subunit beta type 7 precursor	11_00437	similar to metacaspase
2_00593	similar to dihydroxy-acid dehydratase	13_00190	similar to nucleoside 2-deoxyribosyltransferase	11_00080	similar to vacuolar protein sorting-associated protein VPS4	11_00447	similar to autophagy-related protein 22
2_00613	similar to general amino acid permease Agp2	13_00207	hypothetical protein	11_00086	similar to cytochrome p450	11_00448	predicted protein
2_00614	similar to phytanoyl-CoA dioxygenase family protein	13_00219	hypothetical protein	11_00087	similar to threonyl-trna synthetase	11_00457	similar to major facilitator superfamily transporter
2_00618	hypothetical protein	13_00224	similar to lipase esterase	11_00102	similar to uracil-dna glycosylase	11_00462	hypothetical protein
2_00639	hypothetical protein	13_00230	similar to cytochrome c oxidase subunit VIa	11_00105	hypothetical protein	11_00463	predicted protein
2_00672	hypothetical protein	13_00243	similar to WD-repeat protein mip1	11_00118	hypothetical protein	11_00465	similar to vhs domain-containing protein
2_00674	similar to sensor histidine kinase/response regulator	13_00244	similar to cytochrome P450 monooxygenase	11_00126	similar to fatty acid oxygenase	11_00477	similar to nicotinate-nucleotide pyrophosphorylase
2_00679	hypothetical protein	13_00251	similar to ubx domain-containing protein	11_00145	similar to antiviral protein Ski3	11_00488	hypothetical protein
2_00682	similar to nadh:flavin oxidoreductase nadh oxidase family protein	13_00254	similar to glycosyl hydrolase	11_00160	similar to nuclear import and export protein Msn5	11_00510	hypothetical protein
2_00692	hypothetical protein	13_00265	predicted protein	11_00161	similar to protein kinase	12_00023	hypothetical protein
2_00695	similar to nacht domain protein	13_00266	similar to metallophosphoesterase domain-containing protein	11_00168	similar to GTP-binding protein 2	12_00044	hypothetical protein
2_00704	predicted protein	13_00267	hypothetical protein	11_00169	hypothetical protein	12_00065	similar to methionyl-tRNA synthetase
2_00706	predicted protein	13_00270	similar to kinase-like protein	11_00175	similar to 26S proteasome regulatory subunit RPN9	12_00073	similar to acyl-coenzyme A:6-aminopenicillanic-acid-acyltransferase 40 kDa form
2_00710	similar to short chain dehydrogenase reductase	13_00289	hypothetical protein	11_00176	similar to NADH-ubiquinone oxidoreductase 40 kDa subunit	12_00074	similar to translation initiation factor 2B
2_00721	hypothetical protein	13_00299	similar to 3-ketoacyl-ACP reductase	11_00181	similar to dna repair protein rad18	12_00076	similar to duf431 domain-containing protein
2_00786	similar to nmrA-like family protein	13_00301	hypothetical protein	11_00195	hypothetical protein	12_00100	hypothetical protein
2_00787	hypothetical protein	13_00312	predicted protein	11_00197	hypothetical protein	12_00105	hypothetical protein
2_00792	hypothetical protein	13_00323	similar to amino acid permease	11_00203	hypothetical protein	12_00111	similar to cytochrome p450 monooxygenase
2_00825	similar to sure-like protein	13_00333	hypothetical protein	11_00216	similar to cellular morphogenesis regulator DopA	12_00116	similar to aldo/keto reductase
2_00829	similar to C6 finger domain-containing protein	13_00349	similar to aerobic respiration control sensor protein arcB	11_00226	hypothetical protein	12_00117	hypothetical protein
2_00830	hypothetical protein	13_00361	predicted protein	11_00227	hypothetical protein	12_00133	similar to mitochondrial ATPase (Afg1)
2_00856	hypothetical protein	14_00045	predicted protein	11_00231	hypothetical protein	12_00139	similar to mitochondrial carrier protein
2_00887	similar to Xaa-Pro aminopeptidase	14_00077	similar to general amidase	11_00232	similar to glycoside hydrolase family 18	12_00164	similar to tat pathway signal sequence
2_00889	similar to er lumen protein retaining receptor	15_00087	predicted protein	11_00254	hypothetical protein	12_00168	similar to FAD-dependent oxidoreductase
2_00895	similar to GTP-binding protein sey1	19_00038	predicted protein	11_00267	similar to calcium/calmodulin dependent protein kinase	12_00176	hypothetical protein
2_00910	predicted protein	2_00004	similar to plasma membrane channel protein	11_00284	hypothetical protein	12_00182	predicted protein
2_00915	similar to lem3 cdc50 family protein	2_00008	hypothetical protein	11_00295	similar to unc-50-like protein	12_00184	similar to CK1/CK1/CK1-G protein kinase
2_00923	similar to DNA-directed rna polymerase III subunit	2_00013	similar to NAD binding Rossmann fold oxidoreductase	11_00304	similar to n-acetylglucosaminyl transferase component gpi1	12_00191	similar to mediator of RNA polymerase II transcription subunit 18
2_00930	similar to alpha/beta hydrolase family protein	2_00030	similar to ABC multidrug transporter	11_00313	hypothetical protein	12_00201	similar to tripeptidyl-peptidase
2_00935	predicted protein	2_00040	similar to abc transporter	11_00329	similar to ATP-dependent RNA helicase dhh1	12_00202	hypothetical protein
2_00956	hypothetical protein	2_00067	similar to polyketide synthase	11_00330	hypothetical protein	12_00212	predicted protein
2_00976	hypothetical protein	2_00077	hypothetical protein	11_00336	hypothetical protein	12_00223	similar to protein kinase
2_01050	hypothetical protein	2_00081	hypothetical protein	11_00348	hypothetical protein	12_00233	hypothetical protein
2_01056	similar to isoflavone reductase family protein	2_00086	similar to tRNA-dihydrouridine synthase 4	11_00351	similar to glucose-repressible alcohol dehydrogenase transcriptional effector	12_00236	similar to related to rasp f 7 allergen
2_01089	hypothetical protein	2_00090	similar to fructosyl amino acid oxidasesarcosine oxidase	11_00374	similar to cysteine protease atg4	12_00240	similar to cytochrome oxidase complex assembly protein
2_01091	similar to transcription factor C6	2_00092	similar to chromatin remodeling complex subunit Arp5	11_00379	similar to nadh-ubiquinone oxidoreductase 213 kda subunit	12_00253	similar to putative cruciform cutting endonuclease mitochondrial protein
2_01114	hypothetical protein	2_00133	predicted protein	11_00393	similar to Chromatin structure-remodeling complex subunit RSC1	12_00256	similar to PAB1 binding protein Pbp1
2_01116	hypothetical protein	2_00149	similar to biotin apo-protein ligase	11_00449	similar to Sec7 domain-containing protein	12_00261	hypothetical protein
2_01118	similar to triosephosphate isomerase	2_00150	hypothetical protein	11_00450	predicted protein	12_00266	similar to amino acid transporter
2_01150	similar to glycogen debranching protein	2_00156	hypothetical protein	11_00452	hypothetical protein	12_00268	similar to lipoate-protein ligase A
2_01152	hypothetical protein	2_00174	similar to Quinate repressor protein	11_00465	similar to vhs domain-containing protein	12_00303	similar to snare domain-containing protein
2_01160	similar to DUF1115 domain protein	2_00180	similar to clathrin-coated vesiclec protein (Bud7)	11_00478	hypothetical protein	12_00309	similar to para-hydroxybenzoate-polyprenyltransferase Coq2
2_01161	hypothetical protein	2_00181	similar to transcriptional corepressor of histone genes (Hir3)	12_00016	similar to duf647 domain-containing protein	12_00311	similar to phosphotransferase enzyme family protein
2_01167	hypothetical protein	2_00182	predicted protein	12_00021	hypothetical protein	12_00313	similar to short chain dehydrogenase/reductase
2_01171	hypothetical protein	2_00193	hypothetical protein	12_00028	similar to peptide-n4-(n-acetyl-beta-glucosaminyl)asparagine amidase a	12_00318	predicted protein
2_01179	predicted protein	2_00208	hypothetical protein	12_00070	similar to pheromone-processing carboxypeptidase KEX1	12_00326	hypothetical protein
2_01214	similar to cupin	2_00211	similar to metallo-beta-lactamase superfamily protein	12_00071	similar to RAD52 DNA repair protein RADC	12_00335	hypothetical protein
2_01230	hypothetical protein	2_00217	hypothetical protein	12_00076	similar to duf431 domain-containing protein	12_00338	similar to C2H2 type zinc finger domain containing protein
20_00083	predicted protein	2_00221	hypothetical protein	12_00077	similar to mitochondrial aconitate hydratase	12_00344	similar to cytidylyltransferase family protein
3_00007	similar to glutathione s-transferase	2_00223	hypothetical protein	12_00081	hypothetical protein	12_00358	hypothetical protein
3_00008	similar to ser/Thr protein phosphatase family	2_00228	similar to ser/Thr protein phosphatase	12_00085	hypothetical protein	12_00367	similar to leucine rich repeat protein
3_00009	similar to tubulin-tyrosine ligase family protein	2_00236	similar to nuclear transport factor 2	12_00102	hypothetical protein	12_00371	hypothetical protein
3_00010	hypothetical protein	2_00237	similar to chromatin remodeling complex subunit (Arp8)	12_00111	similar to cytochrome p450 monooxygenase	12_00383	similar to P-loop containing nucleoside triphosphate hydrolase protein
3_00012	predicted protein	2_00271	hypothetical protein	12_00116	similar to aldo/keto reductase	12_00391	similar to transmembrane protein
3_00013	hypothetical protein	2_00280	similar to aaa family ATPase	12_00117	hypothetical protein	12_00395	predicted protein
3_00059	similar to dolichol-phosphate mannosyltransferase subunit 3	2_00283	predicted protein	12_00133	similar to mitochondrial ATPase (Afg1)	12_00396	predicted protein
3_00071	similar to Phospholipase D active site motif containing protein	2_00304	hypothetical protein	12_00143	similar to YCII-related domain protein	12_00416	similar to n-terminal acetyltransferase a complex catalytic subunit ard1
3_00074	hypothetical protein	2_00308	similar to glutathione s-transferase	12_00144	similar to peroxisomal-coenzyme a synthetase	12_00431	hypothetical protein
3_00083	predicted protein	2_00316	hypothetical protein	12_00154	similar to alpha-1,2 mannosyltransferase	13_00047	similar to Protein SCO1
3_00098	hypothetical protein	2_00319	hypothetical protein	12_00166	similar to acetolactate synthase small subunit	13_00072	similar to poly polymerase 2 adp-ribosyltransferase 2
3_00173	similar to abc transporter	2_00324	hypothetical protein	12_00170	similar to GPI mannosyltransferase	13_00079	hypothetical protein
3_00174	similar to multidrug MFS transporter	2_00349	similar to shwachman-Bodian-Diamond syndrome protein	12_00173	hypothetical protein	13_00093	similar to acyltransferase
3_00199	similar to DUF1295-domain-containing protein	2_00358	hypothetical protein	12_00184	similar to CK1/CK1/CK1-G protein kinase	13_00111	similar to transcription factor Zn cluster Rds2
3_00227	similar to saccharopine dehydrogenase	2_00363	similar to nudix family hydrolase	12_00188	hypothetical protein	13_00124	hypothetical protein
3_00237	similar to transcription factor C6	2_00364	similar to SPX-domain-containing protein	12_00189	hypothetical protein	13_00129	similar to serine/threonine protein kinase
3_00238	hypothetical protein	2_00368	similar to aminotransferase	12_00191	similar to mediator of RNA polymerase II transcription subunit 18	13_00142	similar to phosducin family protein
3_00240	hypothetical protein	2_00378	similar to cupin	12_00233	hypothetical protein	13_00190	similar to nucleoside 2-deoxyribosyltransferase
3_00244	similar to cell surface receptor major facilitator superfamily transporter transporter	2_00379	hypothetical protein	12_00234	hypothetical protein	13_00199	hypothetical protein
3_00260	similar to heat repeat protein	2_00383	similar to pogo transposable element	12_00243	hypothetical protein	13_00207	hypothetical protein
3_00267	similar to carbohydrate-binding module family 21 protein	2_00398	similar to adp-ribosylation factor family protein	12_00256	similar to PAB1 binding protein Pbp1	13_00214	hypothetical protein
3_00270	similar to sorting nexin-41	2_00399	hypothetical protein	12_00257	similar to actin-interacting protein (bud6 aip3)	13_00216	similar to 3-oxoacyl-ACP reductase
3_00271	hypothetical protein	2_00402	hypothetical protein	12_00263	hypothetical protein	13_00224	similar to lipase esterase
3_00273	similar to protein-S-isoprenylcysteine O-methyltransferase	2_00403	similar to mitochondrial 54S ribosomal protein YmL10/YmL18	12_00265	similar to transport protein sec23	13_00236	hypothetical protein
3_00286	similar to fasciclin domain-containing protein	2_00407	predicted protein	12_00266	similar to amino acid transporter	13_00243	similar to WD-repeat protein mip1
3_00295	similar to transcription factor C6	2_00412	similar to acetyltransferase	12_00272	similar to histone lysine methyltransferase set7	13_00244	similar to cytochrome P450 monooxygenase
3_00327	hypothetical protein	2_00419	hypothetical protein	12_00278	similar to abc1 family protein	13_00252	similar to cox1 assembly protein
3_00348	hypothetical protein	2_00421	hypothetical protein	12_00297	similar to ribonucleoside-diphosphate reductase large chain	13_00258	similar to phosphopantothenate-cysteine ligase
3_00352	similar to carboxy-cis,cis-muconate cyclase	2_00449	similar to vacuolar protein sorting vps16	12_00303	similar to snare domain-containing protein	13_00267	hypothetical protein
3_00358	similar to GRAM domain containing protein	2_00452	similar to epoxide hydrolase	12_00323	similar to guanylate kinase	13_00270	similar to kinase-like protein
3_00366	similar to ornithine cyclodeaminase/mu-crystallin family protein	2_00458	similar to Ryanodine receptor Ryr	12_00328	similar to glycosyl hydrolase	13_00274	similar to mitochondrial genome maintenance protein Mgr2
3_00378	similar to alpha beta hydrolase fold-3 domain-containing protein	2_00462	similar to membrane transporter	12_00329	similar to MFS myo-inositol transporter	13_00288	hypothetical protein
3_00383	hypothetical protein	2_00466	hypothetical protein	12_00338	similar to C2H2 type zinc finger domain containing protein	13_00296	similar to deoxyribose-phosphate aldolase
3_00387	hypothetical protein	2_00471	similar to glutathione S-transferase	12_00351	hypothetical protein	13_00323	similar to amino acid permease
3_00401	hypothetical protein	2_00487	similar to 2-isopropylmalate synthase	12_00356	similar to vacuolar protein sorting-associated protein 29	13_00330	similar to c-x8-c-x5-c-x3-h type zinc finger protein
3_00470	similar to beta-lactamase family protein	2_00489	similar to N2227-domain-containing protein	12_00357	similar to alanine-glyoxylate aminotransferase	13_00349	similar to aerobic respiration control sensor protein arcB
3_00471	similar to sister chromatid cohesion protein eso1	2_00494	similar to signal recognition particle sec65 subunit	12_00358	hypothetical protein	13_00367	similar to phytoene dehydrogenase
3_00472	similar to mitochondrial phosphate carrier protein	2_00497	similar to PAB-dependent poly(A)-specific ribonuclease subunit pan3	12_00359	similar to fad dependent oxidoreductase	2_00004	similar to plasma membrane channel protein
3_00494	hypothetical protein	2_00499	similar to duf803 domain membrane protein	12_00364	hypothetical protein	2_00008	hypothetical protein
3_00495	hypothetical protein	2_00501	hypothetical protein	12_00368	similar to malonyl-CoA-acyl carrier protein transacylase	2_00013	similar to NAD binding Rossmann fold oxidoreductase
3_00521	similar to endo-beta-1,3-glucanase	2_00507	similar to adp-ribosylation factor family protein	12_00371	hypothetical protein	2_00027	similar to ctr copper transporter family protein
3_00531	similar to dicarboxylic amino acid permease	2_00513	hypothetical protein	12_00372	similar to argininosuccinate lyase	2_00067	similar to polyketide synthase
3_00543	similar to epoxide hydrolase	2_00523	hypothetical protein	12_00382	similar to exportin-1	2_00098	hypothetical protein
3_00555	predicted protein	2_00537	hypothetical protein	12_00396	predicted protein	2_00100	predicted protein
3_00563	similar to carbon-nitrogen hydrolase	2_00540	similar to orotidine-5'-phosphate decarboxylase	12_00411	hypothetical protein	2_00106	hypothetical protein
3_00613	hypothetical protein	2_00543	hypothetical protein	12_00421	hypothetical protein	2_00110	similar to hydrolase
3_00618	similar to zinc finger protein gcs1	2_00550	similar to oxidoreductase	12_00423	similar to disrupter of telomere silencing protein Dot5	2_00122	similar to phosphatidylinositol 3-kinase
3_00660	similar to HSF-type DNA-binding domain protein	2_00551	similar to 2-amino-3-carboxymuconate-6-semialdehyde decarboxylase	12_00438	similar to phenylacetyl-CoA ligase	2_00123	hypothetical protein
3_00666	similar to vacuolar ABC heavy metal transporter	2_00552	similar to dna ligase 4	13_00023	hypothetical protein	2_00149	similar to biotin apo-protein ligase
3_00669	similar to phosphoric ester hydrolase	2_00557	similar to nuclear pore complex subunit Nup192	13_00024	hypothetical protein	2_00150	hypothetical protein
3_00670	hypothetical protein	2_00558	similar to serine/threonine-protein kinase tel1	13_00041	similar to NAD(P)-binding protein	2_00156	hypothetical protein
3_00680	similar to cytosolic regulator pianissimo	2_00572	predicted protein	13_00062	hypothetical protein	2_00179	hypothetical protein
3_00687	similar to calcium permease family membrane transporter	2_00584	similar to Golgi membrane protein (Coy1)	13_00070	hypothetical protein	2_00182	predicted protein
3_00712	hypothetical protein	2_00593	similar to dihydroxy-acid dehydratase	13_00072	similar to poly polymerase 2 adp-ribosyltransferase 2	2_00193	hypothetical protein
3_00730	similar to protein kinase	2_00607	similar to phytanoyl-CoA dioxygenase	13_00081	similar to FACT complex subunit spt16	2_00208	hypothetical protein
3_00749	similar to amino acid transporter	2_00613	similar to general amino acid permease Agp2	13_00093	similar to acyltransferase	2_00214	similar to chromatin remodeling complex subunit (Arp9)
3_00788	hypothetical protein	2_00618	hypothetical protein	13_00129	similar to serine/threonine protein kinase	2_00221	hypothetical protein
3_00807	hypothetical protein	2_00636	similar to GTP-binding protein	13_00143	similar to coatomer subunit gamma	2_00235	similar to golgi apparatus membrane protein tvp18
3_00818	similar to histone acetyltransferase type b catalytic subunit	2_00650	similar to glycoside hydrolase family 3 protein	13_00154	hypothetical protein	2_00237	similar to chromatin remodeling complex subunit (Arp8)
3_00821	similar to fructose-1,6-bisphosphatase	2_00661	hypothetical protein	13_00180	similar to dolichyl-phosphate-mannose-protein mannosyltransferase	2_00243	hypothetical protein
3_00834	hypothetical protein	2_00662	similar to type 11 methyltransferase	13_00183	similar to nipsnap family protein	2_00263	similar to riboflavin synthase
3_00852	similar to phosphatidylinositol 3-kinase	2_00671	predicted protein	13_00190	similar to nucleoside 2-deoxyribosyltransferase	2_00282	similar to RING finger ubiquitin ligase Tul1
3_00879	similar to alpha/beta hydrolase fold protein	2_00672	hypothetical protein	13_00200	similar to phosphoribosylaminoimidazole-succinocarboxamide synthase	2_00283	predicted protein
3_00898	hypothetical protein	2_00695	similar to nacht domain protein	13_00207	hypothetical protein	2_00298	similar to protein kinase
3_00899	hypothetical protein	2_00704	predicted protein	13_00230	similar to cytochrome c oxidase subunit VIa	2_00299	hypothetical protein
3_00932	similar to cell wall glycosyl hydrolase YteR	2_00706	predicted protein	13_00251	similar to ubx domain-containing protein	2_00304	hypothetical protein
3_00934	similar to phospholipid-transporting atpase	2_00707	predicted protein	13_00254	similar to glycosyl hydrolase	2_00318	hypothetical protein
3_01002	hypothetical protein	2_00731	similar to tmem1 family protein	13_00255	similar to 26s proteasome non-atpase regulatory subunit 12	2_00319	hypothetical protein
3_01004	hypothetical protein	2_00739	hypothetical protein	13_00261	hypothetical protein	2_00324	hypothetical protein
3_01008	similar to emopamil binding protein	2_00744	hypothetical protein	13_00268	similar to lysophospholipase	2_00326	hypothetical protein
3_01016	hypothetical protein	2_00760	similar to acyl-CoA synthetase	13_00270	similar to kinase-like protein	2_00330	similar to FAD/NAD P-binding domain-containing protein
3_01032	hypothetical protein	2_00765	similar to SNARE complex subunit (Bet1)	13_00274	similar to mitochondrial genome maintenance protein Mgr2	2_00336	similar to mRNA splicing factor (Prp18)
3_01035	predicted protein	2_00774	similar to 3-beta-hydroxysteroid-Delta(8),Delta(7)-isomerase	13_00294	similar to glycoside hydrolase family 31 protein	2_00342	similar to C6 zinc finger domain protein
3_01053	similar to h k atpase alpha	2_00787	hypothetical protein	13_00299	similar to 3-ketoacyl-ACP reductase	2_00349	similar to shwachman-Bodian-Diamond syndrome protein
3_01061	similar to fungal specific transcription factor domain-containing protein	2_00792	hypothetical protein	13_00301	hypothetical protein	2_00357	similar to aminopeptidase
3_01065	similar to vacuolar h+\ ca2+ exchanger	2_00796	similar to nitrate ABC transporter substrate-binding protein	13_00307	similar to Ubiquitin thioesterase otubain	2_00360	similar to TFIIH basal transcription factor complex
3_01092	similar to acyltransferase	2_00798	hypothetical protein	13_00323	similar to amino acid permease	2_00363	similar to nudix family hydrolase
3_01099	similar to solute carrier family 35 member e3	2_00805	similar to nuclear cohesin complex subunit Psc3	13_00330	similar to c-x8-c-x5-c-x3-h type zinc finger protein	2_00368	similar to aminotransferase
3_01100	hypothetical protein	2_00825	similar to sure-like protein	13_00345	predicted protein	2_00378	similar to cupin
3_01101	similar to hard surface induced protein	2_00829	similar to C6 finger domain-containing protein	13_00350	hypothetical protein	2_00379	hypothetical protein
3_01113	hypothetical protein	2_00830	hypothetical protein	14_00104	predicted protein	2_00388	hypothetical protein
3_01124	predicted protein	2_00844	hypothetical protein	15_00032	predicted protein	2_00391	hypothetical protein
3_01130	similar to glutathione s-transferase	2_00846	hypothetical protein	16_00020	predicted protein	2_00394	hypothetical protein
3_01142	similar to ubiquitin-conjugating enzyme E2	2_00851	hypothetical protein	16_00026	predicted protein	2_00396	similar to D-arabinono-1,4-lactone oxidase
4_00004	similar to siderophore iron transporter	2_00856	hypothetical protein	16_00034	predicted protein	2_00399	hypothetical protein
4_00021	hypothetical protein	2_00865	hypothetical protein	17_00054	predicted protein	2_00403	similar to mitochondrial 54S ribosomal protein YmL10/YmL18
4_00042	hypothetical protein	2_00883	similar to similar to pumilio domain-containing protein	18_00070	predicted protein	2_00420	similar to exopolyphosphatase
4_00057	hypothetical protein	2_00888	similar to similar to glycosyl hydrolase family 85 protein	2_00019	hypothetical protein	2_00430	similar to translation initiation factor IF-3
4_00068	similar to nad dependent epimerase dehydratase family protein	2_00889	similar to er lumen protein retaining receptor	2_00040	similar to abc transporter	2_00431	similar to glutamyl-tRNA synthetase
4_00089	similar to serine/threonine-protein kinase GIN4	2_00895	similar to GTP-binding protein sey1	2_00047	similar to outer membrane protein	2_00433	similar to mitochondrial 54S ribosomal protein YmL35
4_00102	similar to duf52 domain protein	2_00910	predicted protein	2_00052	similar to ccr4-Not transcription complex subunit (NOT1)	2_00449	similar to vacuolar protein sorting vps16
4_00115	similar to beta-1,3-glucan-binding protein	2_00915	similar to lem3 cdc50 family protein	2_00067	similar to polyketide synthase	2_00457	hypothetical protein
4_00121	similar to enoyl-CoA hydratase/isomerase	2_00921	predicted protein	2_00077	hypothetical protein	2_00458	similar to Ryanodine receptor Ryr
4_00128	hypothetical protein	2_00934	hypothetical protein	2_00084	hypothetical protein	2_00460	hypothetical protein
4_00225	hypothetical protein	2_00937	similar to Zn(II)2Cys6 transcription factor	2_00092	similar to chromatin remodeling complex subunit Arp5	2_00461	hypothetical protein
4_00228	similar to regulator of g-protein signaling domain-containing protein	2_00938	hypothetical protein	2_00104	similar to CMGC/CDK protein kinase	2_00471	similar to glutathione S-transferase
4_00274	hypothetical protein	2_00945	hypothetical protein	2_00122	similar to phosphatidylinositol 3-kinase	2_00487	similar to 2-isopropylmalate synthase
4_00280	hypothetical protein	2_00948	similar to telomere-binding alpha subunit central domain-containing protein	2_00150	hypothetical protein	2_00489	similar to N2227-domain-containing protein
4_00301	similar to L-cystine transporter	2_00970	similar to septum-promoting GTP-binding protein	2_00156	hypothetical protein	2_00497	similar to PAB-dependent poly(A)-specific ribonuclease subunit pan3
4_00330	hypothetical protein	2_00981	similar to NAD+ kinase	2_00174	similar to Quinate repressor protein	2_00499	similar to duf803 domain membrane protein
4_00374	similar to beta-lactamase family protein	2_01022	similar to aliphatic nitrilase	2_00179	hypothetical protein	2_00500	hypothetical protein
4_00389	similar to aldehyde dehydrogenase	2_01040	hypothetical protein	2_00180	similar to clathrin-coated vesiclec protein (Bud7)	2_00502	hypothetical protein
4_00390	similar to L-asparaginase	2_01055	hypothetical protein	2_00181	similar to transcriptional corepressor of histone genes (Hir3)	2_00511	similar to endoribonuclease ysh1
4_00394	similar to salicylate hydroxylase	2_01072	hypothetical protein	2_00184	similar to kinesin family protein	2_00534	hypothetical protein
4_00402	similar to major facilitator superfamily transporter pantothenate	2_01086	hypothetical protein	2_00208	hypothetical protein	2_00540	similar to orotidine-5'-phosphate decarboxylase
4_00446	hypothetical protein	2_01089	hypothetical protein	2_00210	hypothetical protein	2_00543	hypothetical protein
4_00452	hypothetical protein	2_01090	hypothetical protein	2_00221	hypothetical protein	2_00550	similar to oxidoreductase
4_00473	hypothetical protein	2_01091	similar to transcription factor C6	2_00236	similar to nuclear transport factor 2	2_00551	similar to 2-amino-3-carboxymuconate-6-semialdehyde decarboxylase
4_00522	similar to abhydrolase domain-containing protein	2_01101	similar to micro-fibrillar-associated protein 1	2_00237	similar to chromatin remodeling complex subunit (Arp8)	2_00552	similar to dna ligase 4
4_00540	similar to vacuolar protein sorting-associated protein vps5	2_01107	similar to serum paraoxonase/arylesterase	2_00262	similar to dolichol-phosphate mannosyltransferase	2_00556	similar to amidohydrolase
4_00542	similar to similar to transcription factor Cys6	2_01116	hypothetical protein	2_00273	similar to gtp-binding protein rho2	2_00558	similar to serine/threonine-protein kinase tel1
4_00552	hypothetical protein	2_01118	similar to triosephosphate isomerase	2_00280	similar to aaa family ATPase	2_00572	predicted protein
4_00568	similar to phosphoglycerate mutase-like protein	2_01125	similar to RTA1 domain protein	2_00289	similar to mitochondrial DNA replication protein YHM2	2_00584	similar to Golgi membrane protein (Coy1)
4_00571	hypothetical protein	2_01126	hypothetical protein	2_00294	hypothetical protein	2_00613	similar to general amino acid permease Agp2
4_00574	predicted protein	2_01150	similar to glycogen debranching protein	2_00295	hypothetical protein	2_00614	similar to phytanoyl-CoA dioxygenase family protein
4_00586	hypothetical protein	2_01152	hypothetical protein	2_00302	hypothetical protein	2_00650	similar to glycoside hydrolase family 3 protein
4_00612	hypothetical protein	2_01154	similar to DNA polymerase subunit alpha B	2_00304	hypothetical protein	2_00652	similar to DUF895 domain protein
4_00614	similar to integral membrane protein	2_01161	hypothetical protein	2_00336	similar to mRNA splicing factor (Prp18)	2_00662	similar to type 11 methyltransferase
4_00662	similar to fungal specific transcription factor domain-containing protein	2_01162	hypothetical protein	2_00342	similar to C6 zinc finger domain protein	2_00665	hypothetical protein
4_00697	similar to protein pns1	2_01206	similar to pheromone dependent cell cycle arrest protein Far11	2_00344	hypothetical protein	2_00672	hypothetical protein
4_00702	hypothetical protein	2_01214	similar to cupin	2_00349	similar to shwachman-Bodian-Diamond syndrome protein	2_00674	similar to sensor histidine kinase/response regulator
4_00711	predicted protein	2_01219	similar to killer toxin sensitivity protein	2_00360	similar to TFIIH basal transcription factor complex	2_00692	hypothetical protein
4_00735	hypothetical protein	2_01230	hypothetical protein	2_00361	predicted protein	2_00693	hypothetical protein
4_00750	similar to nitrogen regulatory protein tamA	20_00083	predicted protein	2_00363	similar to nudix family hydrolase	2_00695	similar to nacht domain protein
4_00779	similar to alpha/beta hydrolase fold family protein	3_00007	similar to glutathione s-transferase	2_00398	similar to adp-ribosylation factor family protein	2_00721	hypothetical protein
4_00785	hypothetical protein	3_00008	similar to ser/Thr protein phosphatase family	2_00402	hypothetical protein	2_00737	similar to hydrolase
4_00791	hypothetical protein	3_00012	predicted protein	2_00403	similar to mitochondrial 54S ribosomal protein YmL10/YmL18	2_00739	hypothetical protein
4_00811	hypothetical protein	3_00051	hypothetical protein	2_00412	similar to acetyltransferase	2_00754	hypothetical protein
4_00824	predicted protein	3_00059	similar to dolichol-phosphate mannosyltransferase subunit 3	2_00417	similar to histidine triad nucleotide-binding protein	2_00765	similar to SNARE complex subunit (Bet1)
4_00890	similar to glutathione-dependent formaldehyde-activating enzyme family protein	3_00062	similar to serine/threonine protein kinase	2_00421	hypothetical protein	2_00768	similar to short-chain dehydrogenase
5_00013	similar to nfx1-type zinc finger-containing protein 1	3_00063	similar to glycoside hydrolase family 18 protein	2_00426	hypothetical protein	2_00786	similar to nmrA-like family protein
5_00014	hypothetical protein	3_00080	predicted protein	2_00429	hypothetical protein	2_00812	similar to ash2-trithorax family protein
5_00018	predicted protein	3_00097	predicted protein	2_00430	similar to translation initiation factor IF-3	2_00819	similar to glycosyl hydrolase
5_00031	predicted protein	3_00098	hypothetical protein	2_00431	similar to glutamyl-tRNA synthetase	2_00830	hypothetical protein
5_00103	similar to trna wybutosine-synthesizing protein	3_00107	hypothetical protein	2_00452	similar to epoxide hydrolase	2_00839	similar to calcineurin subunit b
5_00112	hypothetical protein	3_00109	hypothetical protein	2_00456	hypothetical protein	2_00844	hypothetical protein
5_00126	hypothetical protein	3_00110	similar to alcohol dehydrogenase	2_00460	hypothetical protein	2_00856	hypothetical protein
5_00131	hypothetical protein	3_00112	similar to aminopeptidase y	2_00462	similar to membrane transporter	2_00862	hypothetical protein
5_00135	predicted protein	3_00143	hypothetical protein	2_00471	similar to glutathione S-transferase	2_00870	similar to histone deacetylase
5_00162	similar to cbp4 domain-containing protein	3_00151	predicted protein	2_00472	hypothetical protein	2_00871	similar to putative calcium channel subunit mid1 protein
5_00177	hypothetical protein	3_00167	hypothetical protein	2_00497	similar to PAB-dependent poly(A)-specific ribonuclease subunit pan3	2_00883	similar to similar to pumilio domain-containing protein
5_00191	hypothetical protein	3_00173	similar to abc transporter	2_00498	similar to heat shock protein hsp98	2_00887	similar to Xaa-Pro aminopeptidase
5_00205	similar to glutathione s-transferase	3_00174	similar to multidrug MFS transporter	2_00499	similar to duf803 domain membrane protein	2_00889	similar to er lumen protein retaining receptor
5_00213	hypothetical protein	3_00188	similar to 50S ribosomal protein YmL27	2_00513	hypothetical protein	2_00895	similar to GTP-binding protein sey1
5_00227	hypothetical protein	3_00197	predicted protein	2_00514	similar to butanediol dehydrogenase	2_00910	predicted protein
5_00242	similar to fumarate hydratase	3_00201	similar to vacuolar protein sorting-associated protein vps17	2_00516	similar to phosphotransferase enzyme family protein	2_00915	similar to lem3 cdc50 family protein
5_00257	predicted protein	3_00215	hypothetical protein	2_00519	similar to ATP synthase mitochondrial F1 complex assembly factor 2	2_00932	hypothetical protein
5_00266	hypothetical protein	3_00218	similar to dolichyl pyrophosphate Glc1Man9GlcNAc2 alpha-1,3-glucosyltransferase	2_00523	hypothetical protein	2_00937	similar to Zn(II)2Cys6 transcription factor
5_00269	hypothetical protein	3_00227	similar to saccharopine dehydrogenase	2_00528	similar to uv radiation resistance protein	2_00944	similar to translation elongation factor 2/ribosome biogenesis protein
5_00270	hypothetical protein	3_00237	similar to transcription factor C6	2_00534	hypothetical protein	2_00948	similar to telomere-binding alpha subunit central domain-containing protein
5_00291	similar to vacuolar atp synthase subunit e	3_00248	predicted protein	2_00540	similar to orotidine-5'-phosphate decarboxylase	2_00956	hypothetical protein
5_00292	similar to k(+) h(+) antiporter 1	3_00280	similar to hco3-transporter family protein	2_00543	hypothetical protein	2_00957	similar to guanine nucleotide-binding protein subunit beta
5_00303	hypothetical protein	3_00283	similar to kinase-like protein	2_00552	similar to dna ligase 4	2_00970	similar to septum-promoting GTP-binding protein
5_00306	similar to s-adenosylmethionine-dependent methyltransferase	3_00292	similar to isovaleryl-CoA dehydrogenase	2_00553	hypothetical protein	2_00981	similar to NAD+ kinase
5_00337	hypothetical protein	3_00295	similar to transcription factor C6	2_00554	similar to putative phospholipase a2 protein	2_01004	similar to arsenite efflux transporter
5_00343	similar to oligosaccharyl transferase subunit Dad1	3_00301	hypothetical protein	2_00557	similar to nuclear pore complex subunit Nup192	2_01006	hypothetical protein
5_00372	similar to C6 finger domain protein	3_00311	similar to FAD binding domain-containing protein	2_00566	similar to S-M checkpoint control protein rad4	2_01021	similar to flagellar protein FlgA
5_00376	similar to putative garp complex subunit vps53 protein	3_00322	predicted protein	2_00577	similar to GNAT family acetyltransferase	2_01055	hypothetical protein
5_00389	hypothetical protein	3_00328	similar to cyclin like protein	2_00584	similar to Golgi membrane protein (Coy1)	2_01056	similar to isoflavone reductase family protein
5_00398	similar to protein rot1	3_00332	predicted protein	2_00585	similar to TGF beta receptor associated protein 1	2_01072	hypothetical protein
5_00412	similar to short chain dehydrogenase	3_00352	similar to carboxy-cis,cis-muconate cyclase	2_00605	similar to AAA family ATPase	2_01079	similar to DUF221-domain-containing protein
5_00417	hypothetical protein	3_00358	similar to GRAM domain containing protein	2_00607	similar to phytanoyl-CoA dioxygenase	2_01090	hypothetical protein
5_00422	hypothetical protein	3_00364	similar to rab small monomeric GTPase-like protein	2_00618	hypothetical protein	2_01091	similar to transcription factor C6
5_00428	similar to ubiquitin-conjugating enzyme	3_00367	hypothetical protein	2_00623	similar to leucine-rich repeat-containing protein	2_01096	similar to tpr domain protein
5_00442	similar to Dak phosphatase	3_00373	similar to metal ion transporter metal ion transporter	2_00628	predicted protein	2_01115	similar to C6 finger domain protein
5_00466	similar to 1,4-beta-D-glucan cellobiohydrolase	3_00383	hypothetical protein	2_00649	similar to NDT80 / PhoG like DNA-binding family protein	2_01120	hypothetical protein
5_00467	similar to vacuolar atpase assembly integral membrane protein vma21	3_00387	hypothetical protein	2_00652	similar to DUF895 domain protein	2_01121	hypothetical protein
5_00486	similar to yip1 domain-containing protein	3_00401	hypothetical protein	2_00665	hypothetical protein	2_01126	hypothetical protein
5_00510	similar to putative snare protein syntaxin 18 ufe1 protein	3_00403	hypothetical protein	2_00672	hypothetical protein	2_01143	hypothetical protein
5_00517	similar to DAK1/dihydroxyacetone kinase	3_00438	hypothetical protein	2_00678	hypothetical protein	2_01149	similar to putative tetratricopeptide-like protein
5_00519	similar to leukotriene a-4 hydrolase	3_00444	hypothetical protein	2_00682	similar to nadh:flavin oxidoreductase nadh oxidase family protein	2_01160	similar to DUF1115 domain protein
5_00531	similar to DNA damage-inducible protein 1	3_00448	hypothetical protein	2_00695	similar to nacht domain protein	2_01161	hypothetical protein
5_00532	hypothetical protein	3_00450	hypothetical protein	2_00696	similar to dash complex subunit dad4	2_01162	hypothetical protein
5_00544	similar to ap-2 adaptor complex subunit beta	3_00495	hypothetical protein	2_00704	predicted protein	2_01167	hypothetical protein
5_00571	similar to golgi apparatus membrane protein tvp23	3_00497	similar to copper homeostasis protein cutC	2_00721	hypothetical protein	2_01189	hypothetical protein
5_00572	similar to intracellular serine protease	3_00503	hypothetical protein	2_00725	similar to ruvB-like helicase 2	2_01206	similar to pheromone dependent cell cycle arrest protein Far11
5_00576	similar to hemolysin-III channel protein Izh2	3_00519	similar to Clavaminate synthase-like protein	2_00732	hypothetical protein	2_01212	similar to thioesterase superfamily protein
5_00593	hypothetical protein	3_00529	similar to rho guanyl nucleotide exchange factor	2_00734	similar to proteasome subunit alpha	2_01215	similar to glutamyl-tRNA synthetase
5_00596	hypothetical protein	3_00542	similar to pinin/SDK/memA domain protein	2_00739	hypothetical protein	2_01216	similar to MFS multidrug transporter
5_00616	similar to glycosyl transferase family protein	3_00543	similar to epoxide hydrolase	2_00743	similar to transcription factor iws1	2_01219	similar to killer toxin sensitivity protein
5_00624	similar to ribosome recycling factor domain-containing protein	3_00574	hypothetical protein	2_00765	similar to SNARE complex subunit (Bet1)	2_01224	hypothetical protein
5_00640	hypothetical protein	3_00629	similar to polyketide cyclase	2_00774	similar to 3-beta-hydroxysteroid-Delta(8),Delta(7)-isomerase	2_01230	hypothetical protein
5_00669	hypothetical protein	3_00630	similar to spindle pole body component	2_00787	hypothetical protein	2_01242	similar to sphingolipid c9-methyltransferase
5_00687	hypothetical protein	3_00642	similar to MFS transporter	2_00812	similar to ash2-trithorax family protein	2_01246	hypothetical protein
5_00690	similar to GatB/YqeY domain-containing protein	3_00651	similar to putative hsp90 co-chaperone aha1 protein	2_00828	similar to G2/mitotic-specific cyclin	2_01248	similar to secretion related GTPase SrgD
5_00700	hypothetical protein	3_00666	similar to vacuolar ABC heavy metal transporter	2_00829	similar to C6 finger domain-containing protein	3_00007	similar to glutathione s-transferase
5_00719	similar to dihydroxyacetone synthase	3_00669	similar to phosphoric ester hydrolase	2_00830	hypothetical protein	3_00008	similar to ser/Thr protein phosphatase family
5_00734	similar to alpha beta hydrolase fold family	3_00673	predicted protein	2_00835	similar to DUF967 domain protein	3_00049	similar to ap-2 adaptor complex subunit alpha
5_00745	hypothetical protein	3_00680	similar to cytosolic regulator pianissimo	2_00841	similar to xaa-Pro aminopeptidase	3_00051	hypothetical protein
5_00766	similar to putative 3-oxo-5-alpha-steroid 4-dehydrogenase protein	3_00683	predicted protein	2_00844	hypothetical protein	3_00062	similar to serine/threonine protein kinase
5_00791	similar to autophagy protein apg6	3_00690	hypothetical protein	2_00847	hypothetical protein	3_00071	similar to Phospholipase D active site motif containing protein
5_00803	similar to glucoamylase/glucan 1,4-alpha-glucosidase	3_00694	similar to replication fork protection complex subunit Csm3/Swi3	2_00856	hypothetical protein	3_00074	hypothetical protein
5_00806	similar to Cleavage/polyadenylation specificity factor A subunit	3_00706	predicted protein	2_00858	similar to putative dna replication factor a subunit ssb3 protein	3_00080	predicted protein
5_00816	similar to subtilisin-like serine protease PR1A	3_00711	hypothetical protein	2_00865	hypothetical protein	3_00096	hypothetical protein
6_00049	similar to amine oxidase	3_00712	hypothetical protein	2_00869	hypothetical protein	3_00105	similar to vps9 domain protein
6_00112	similar to leucine rich repeat domain-containing protein	3_00732	similar to DNA polymerase alpha catalytic subunit	2_00871	similar to putative calcium channel subunit mid1 protein	3_00109	hypothetical protein
6_00118	predicted protein	3_00749	similar to amino acid transporter	2_00879	hypothetical protein	3_00126	similar to phosphatidylinositol 3-and 4-kinase/protein kinase rad3
6_00120	similar to nadp-dependent malic enzyme	3_00762	similar to glycosyltransferase family 8 protein	2_00883	similar to similar to pumilio domain-containing protein	3_00136	predicted protein
6_00123	similar to FAD-binding monooxygenase	3_00783	hypothetical protein	2_00895	similar to GTP-binding protein sey1	3_00145	predicted protein
6_00124	hypothetical protein	3_00788	hypothetical protein	2_00908	similar to dolichyl-phosphate-mannose-protein mannosyltransferase	3_00147	similar to YggS family pyridoxal phosphate enzyme
6_00131	predicted protein	3_00794	similar to flavin-nucleotide-binding protein	2_00909	similar to coproporphyrinogen iii oxidase	3_00167	hypothetical protein
6_00133	hypothetical protein	3_00818	similar to histone acetyltransferase type b catalytic subunit	2_00915	similar to lem3 cdc50 family protein	3_00173	similar to abc transporter
6_00145	similar to AMP-binding enzyme	3_00821	similar to fructose-1,6-bisphosphatase	2_00916	similar to HATPase_c domain protein	3_00174	similar to multidrug MFS transporter
6_00147	predicted protein	3_00826	similar to transcription initiation factor IIE beta subunit (TFIIE-BETA)	2_00924	hypothetical protein	3_00191	similar to DUF1620-domain-containing protein
6_00165	similar to deoxycytidylate deaminase	3_00834	hypothetical protein	2_00930	similar to alpha/beta hydrolase family protein	3_00201	similar to vacuolar protein sorting-associated protein vps17
6_00166	hypothetical protein	3_00850	similar to homoserine o-acetyltransferase	2_00932	hypothetical protein	3_00202	similar to elongation factor g
6_00167	hypothetical protein	3_00852	similar to phosphatidylinositol 3-kinase	2_00933	similar to ccch zinc finger and rrm domain-containing protein	3_00216	similar to ATP-dependent DNA helicase II subunit 1
6_00199	hypothetical protein	3_00864	hypothetical protein	2_00936	hypothetical protein	3_00218	similar to dolichyl pyrophosphate Glc1Man9GlcNAc2 alpha-1,3-glucosyltransferase
6_00231	hypothetical protein	3_00865	similar to cytochrome P450	2_00938	hypothetical protein	3_00227	similar to saccharopine dehydrogenase
6_00236	predicted protein	3_00879	similar to alpha/beta hydrolase fold protein	2_00945	hypothetical protein	3_00228	similar to protein farnesyltransferase subunit beta
6_00253	similar to nad-binding rossmann fold oxidoreductase family protein	3_00883	similar to mitochondrial 54S ribosomal protein YmL17/YmL30	2_00946	similar to nuclear and cytoplasmic polyadenylated rna-binding protein pub1	3_00236	similar to trehalose-6-phosphate hydrolase
6_00267	predicted protein	3_00891	similar to toxin biosynthesis protein	2_00947	hypothetical protein	3_00237	similar to transcription factor C6
6_00281	hypothetical protein	3_00898	hypothetical protein	2_00948	similar to telomere-binding alpha subunit central domain-containing protein	3_00238	hypothetical protein
6_00290	hypothetical protein	3_00931	similar to adp-ribose pyrophosphatase	2_00957	similar to guanine nucleotide-binding protein subunit beta	3_00240	hypothetical protein
6_00294	hypothetical protein	3_00934	similar to phospholipid-transporting atpase	2_00970	similar to septum-promoting GTP-binding protein	3_00248	predicted protein
6_00302	similar to mitogen-activated protein kinase	3_00935	similar to glutathione-dependent formaldehyde-activating enzyme	2_00981	similar to NAD+ kinase	3_00260	similar to heat repeat protein
6_00309	similar to phenazine biosynthesis protein	3_00938	similar to alpha/beta-hydrolase	2_00992	similar to WD repeat-containing protein	3_00267	similar to carbohydrate-binding module family 21 protein
6_00315	similar to formamidase	3_00963	hypothetical protein	2_00998	similar to integral membrane protein	3_00270	similar to sorting nexin-41
6_00319	similar to sterol O-acyltransferase	3_00964	hypothetical protein	2_01005	hypothetical protein	3_00271	hypothetical protein
6_00339	similar to dipeptidyl-peptidase 4	3_00976	hypothetical protein	2_01006	hypothetical protein	3_00273	similar to protein-S-isoprenylcysteine O-methyltransferase
6_00340	hypothetical protein	3_00988	hypothetical protein	2_01054	hypothetical protein	3_00278	similar to cytochrome p450
6_00354	similar to mitochondrial carrier protein	3_00991	similar to Nitrogen assimilation transcription factor nit-4	2_01055	hypothetical protein	3_00279	similar to arsenite efflux transporter
6_00372	predicted protein	3_00995	similar to amino acid permease	2_01066	similar to alpha-1,2 mannosyltransferase	3_00281	similar to vacuolar protein 8
6_00377	similar to plc-like phosphodiesterase	3_01004	hypothetical protein	2_01091	similar to transcription factor C6	3_00283	similar to kinase-like protein
6_00385	similar to double-strand-break repair protein rad21	3_01016	hypothetical protein	2_01095	similar to acyltransferase	3_00286	similar to fasciclin domain-containing protein
6_00394	hypothetical protein	3_01020	similar to ZIP Zinc transporter	2_01101	similar to micro-fibrillar-associated protein 1	3_00292	similar to isovaleryl-CoA dehydrogenase
6_00410	similar to nad dependent epimerase dehydratase family protein	3_01030	predicted protein	2_01113	hypothetical protein	3_00295	similar to transcription factor C6
6_00411	similar to SAGA-like transcriptional regulatory complex subunit Spt3	3_01034	predicted protein	2_01114	hypothetical protein	3_00315	similar to (R,R)-butanediol dehydrogenase/diacetyl reductase
6_00416	similar to metallo-beta-lactamase superfamily protein	3_01036	similar to DUF1682-domain-containing protein	2_01115	similar to C6 finger domain protein	3_00322	predicted protein
6_00423	hypothetical protein	3_01045	predicted protein	2_01118	similar to triosephosphate isomerase	3_00325	hypothetical protein
6_00439	hypothetical protein	3_01054	hypothetical protein	2_01131	hypothetical protein	3_00331	similar to siderophore biosynthesis protein
6_00445	similar to endo-beta-1,4-xylanase	3_01059	similar to phosphotransferase enzyme family protein	2_01149	similar to putative tetratricopeptide-like protein	3_00348	hypothetical protein
6_00476	similar to autophagy-related protein 9	3_01065	similar to vacuolar h+\ ca2+ exchanger	2_01158	hypothetical protein	3_00352	similar to carboxy-cis,cis-muconate cyclase
6_00478	similar to putative calpain family cysteine protease protein	3_01092	similar to acyltransferase	2_01164	similar to mitochondrial phosphate carrier protein	3_00358	similar to GRAM domain containing protein
6_00510	similar to conidiophore development protein hyma	3_01099	similar to solute carrier family 35 member e3	2_01180	similar to stress responsive a b barrel domain protein	3_00364	similar to rab small monomeric GTPase-like protein
6_00544	similar to leucine carboxyl methyltransferase	3_01100	hypothetical protein	2_01204	similar to ATP synthase subunit beta	3_00366	similar to ornithine cyclodeaminase/mu-crystallin family protein
6_00546	similar to iron-sulfur clusters transporter atm1	3_01101	similar to hard surface induced protein	2_01206	similar to pheromone dependent cell cycle arrest protein Far11	3_00367	hypothetical protein
6_00547	similar to Altered inheritance of mitochondria protein 24	3_01112	similar to glycosyl transferase	2_01221	hypothetical protein	3_00371	similar to ubiquitin-protein ligase molybdopterin-converting factor
6_00591	similar to MFS transporter	3_01113	hypothetical protein	2_01231	similar to mRNA cleavage factor complex component Pcf11	3_00378	similar to alpha beta hydrolase fold-3 domain-containing protein
6_00601	similar to AMP-binding enzyme family protein	3_01120	similar to nad dependent epimerase dehydratase family protein	2_01237	hypothetical protein	3_00385	similar to dna replication complex gins protein psf3
6_00654	similar to MOSC domain-containing protein	3_01128	hypothetical protein	2_01242	similar to sphingolipid c9-methyltransferase	3_00392	hypothetical protein
6_00656	similar to adenylate cyclase	3_01131	predicted protein	21_00014	predicted protein	3_00401	hypothetical protein
6_00674	similar to PLC-like phosphodiesterase	4_00010	predicted protein	21_00016	hypothetical protein	3_00438	hypothetical protein
6_00715	similar to ap-2 complex subunit sigma	4_00019	similar to alcohol dehydrogenase	21_00040	predicted protein	3_00450	hypothetical protein
7_00007	hypothetical protein	4_00042	hypothetical protein	21_00049	hypothetical protein	3_00464	predicted protein
7_00012	similar to MFS transporter	4_00064	similar to C6 finger domain-containing protein	3_00007	similar to glutathione s-transferase	3_00465	hypothetical protein
7_00035	hypothetical protein	4_00065	similar to riboflavin kinase	3_00008	similar to ser/Thr protein phosphatase family	3_00470	similar to beta-lactamase family protein
7_00070	similar to acyl-CoA thioesterase II	4_00070	hypothetical protein	3_00045	predicted protein	3_00495	hypothetical protein
7_00071	hypothetical protein	4_00079	hypothetical protein	3_00049	similar to ap-2 adaptor complex subunit alpha	3_00503	hypothetical protein
7_00074	similar to 2-hydroxychromene-2-carboxylate isomerase	4_00083	similar to 3-phytase A	3_00051	hypothetical protein	3_00526	similar to lysosomal acid lipase/cholesteryl ester hydrolase
7_00083	hypothetical protein	4_00090	similar to C2H2 finger domain protein	3_00059	similar to dolichol-phosphate mannosyltransferase subunit 3	3_00531	similar to dicarboxylic amino acid permease
7_00090	predicted protein	4_00121	similar to enoyl-CoA hydratase/isomerase	3_00063	similar to glycoside hydrolase family 18 protein	3_00543	similar to epoxide hydrolase
7_00100	hypothetical protein	4_00153	similar to C4-dicarboxylate transporter/malic acid transport protein	3_00088	similar to zf-PARP-domain-containing protein	3_00546	hypothetical protein
7_00112	hypothetical protein	4_00156	similar to NAD binding Rossmann fold oxidoreductase	3_00096	hypothetical protein	3_00554	predicted protein
7_00140	similar to formyltetrahydrofolate deformylase	4_00161	hypothetical protein	3_00108	similar to N2,N2-dimethylguanosine tRNA methyltransferase	3_00563	similar to carbon-nitrogen hydrolase
7_00141	similar to cyclopropane-fatty-acyl-phospholipid synthase	4_00228	similar to regulator of g-protein signaling domain-containing protein	3_00132	similar to peroxisomal membrane anchor protein (Pex14)	3_00585	similar to 3-ketosteroid reductase
7_00145	hypothetical protein	4_00231	similar to dynein light chain	3_00133	similar to hec ndc80p family protein	3_00613	hypothetical protein
7_00148	similar to carboxylesterase	4_00275	similar to peptidyl-prolyl cis-trans isomerase pin4	3_00136	predicted protein	3_00618	similar to zinc finger protein gcs1
7_00177	hypothetical protein	4_00282	similar to Ferritin/ribonucleotide reductase-like protein	3_00173	similar to abc transporter	3_00620	predicted protein
7_00184	similar to pyridoxamine 5'-phosphate oxidase	4_00298	similar to ubiquitin-like autophagy protein Apg12	3_00174	similar to multidrug MFS transporter	3_00629	similar to polyketide cyclase
7_00186	similar to pH-response regulator protein palF/RIM8	4_00303	similar to alpha/beta-hydrolase	3_00191	similar to DUF1620-domain-containing protein	3_00642	similar to MFS transporter
7_00195	hypothetical protein	4_00321	hypothetical protein	3_00215	hypothetical protein	3_00670	hypothetical protein
7_00218	hypothetical protein	4_00351	similar to DHHC zinc finger domain-containing protein	3_00218	similar to dolichyl pyrophosphate Glc1Man9GlcNAc2 alpha-1,3-glucosyltransferase	3_00673	predicted protein
7_00264	similar to alcohol dehydrogenase GroES-like domain-containing protein	4_00374	similar to beta-lactamase family protein	3_00223	similar to glutathione s-transferase	3_00680	similar to cytosolic regulator pianissimo
7_00283	hypothetical protein	4_00379	similar to cytomegalovirus gH-receptor family protein	3_00227	similar to saccharopine dehydrogenase	3_00682	similar to mitochondrial 54S ribosomal protein YmL23
7_00292	hypothetical protein	4_00381	similar to vhs domain containing protein	3_00228	similar to protein farnesyltransferase subunit beta	3_00699	hypothetical protein
7_00303	hypothetical protein	4_00389	similar to aldehyde dehydrogenase	3_00233	similar to dehydrodolichyl diphosphate synthase	3_00709	similar to aar2 domain containing protein
7_00314	similar to n-acetyltransferase 9	4_00391	hypothetical protein	3_00244	similar to cell surface receptor major facilitator superfamily transporter transporter	3_00712	hypothetical protein
7_00324	hypothetical protein	4_00402	similar to major facilitator superfamily transporter pantothenate	3_00267	similar to carbohydrate-binding module family 21 protein	3_00718	hypothetical protein
7_00339	similar to fatty-acid amide hydrolase	4_00425	similar to putative gpi transamidase component pig-s protein	3_00270	similar to sorting nexin-41	3_00743	hypothetical protein
7_00340	similar to cytochrome p450	4_00443	predicted protein	3_00278	similar to cytochrome p450	3_00749	similar to amino acid transporter
7_00350	similar to geranylgeranyl transferase type i beta subunit	4_00446	hypothetical protein	3_00281	similar to vacuolar protein 8	3_00765	similar to nuclear pore protein Nic96
7_00353	hypothetical protein	4_00450	hypothetical protein	3_00296	predicted protein	3_00777	similar to C6 finger domain protein
7_00364	similar to glutathione S-transferase	4_00454	similar to ferric reductase like transmembrane component	3_00300	similar to hsp90 co-chaperone cdc37	3_00786	similar to major royal jelly protein
7_00380	similar to ornithine aminotransferase	4_00461	similar to flavin-binding monooxygenase	3_00327	hypothetical protein	3_00790	hypothetical protein
7_00399	similar to N2227-like domain protein	4_00462	similar to nadp-dependent leukotriene b4 12-hydroxydehydrogenase	3_00334	similar to dolichyl-diphosphooligosaccharide-protein glycosyltransferase subunit	3_00794	similar to flavin-nucleotide-binding protein
7_00402	similar to DnaJ domain-containing protein	4_00473	hypothetical protein	3_00339	hypothetical protein	3_00807	hypothetical protein
7_00405	similar to secretory pathway protein YSY6	4_00482	similar to MYND finger	3_00341	similar to trafficking protein particle complex subunit 2	3_00821	similar to fructose-1,6-bisphosphatase
7_00443	hypothetical protein	4_00507	hypothetical protein	3_00345	similar to myosin type ii heavy chain	3_00822	hypothetical protein
7_00444	hypothetical protein	4_00508	hypothetical protein	3_00350	similar to CAF1 family ribonuclease	3_00831	similar to NADH pyrophosphatase
7_00448	similar to aryl-alcohol dehydrogenase	4_00510	similar to BSD domain containing protein	3_00355	similar to GTPase activating protein	3_00834	hypothetical protein
7_00468	hypothetical protein	4_00522	similar to abhydrolase domain-containing protein	3_00358	similar to GRAM domain containing protein	3_00850	similar to homoserine o-acetyltransferase
7_00470	similar to dienelactone hydrolase	4_00542	similar to similar to transcription factor Cys6	3_00365	hypothetical protein	3_00864	hypothetical protein
7_00498	hypothetical protein	4_00543	similar to RTA1 domain protein	3_00373	similar to metal ion transporter metal ion transporter	3_00870	hypothetical protein
7_00510	similar to CaaX prenyl protease Ste24	4_00552	hypothetical protein	3_00377	similar to rho guanyl nucleotide exchange factor	3_00879	similar to alpha/beta hydrolase fold protein
7_00515	similar to heme-thiolate peroxidase aromatic peroxygenase	4_00553	similar to putative map kinase kinase protein	3_00382	hypothetical protein	3_00883	similar to mitochondrial 54S ribosomal protein YmL17/YmL30
7_00526	hypothetical protein	4_00571	hypothetical protein	3_00383	hypothetical protein	3_00898	hypothetical protein
7_00553	similar to ferric reductase transmembrane component 4	4_00574	predicted protein	3_00384	similar to proteasome activator subunit 4	3_00899	hypothetical protein
7_00632	similar to alpha/beta hydrolase	4_00575	hypothetical protein	3_00385	similar to dna replication complex gins protein psf3	3_00931	similar to adp-ribose pyrophosphatase
8_00011	similar to glycoside hydrolase family 18	4_00592	similar to 2-oxoisovalerate dehydrogenase subunit alpha	3_00388	similar to uba domain-containing protein ucp14	3_00932	similar to cell wall glycosyl hydrolase YteR
8_00024	similar to cytochrome p450	4_00594	hypothetical protein	3_00401	hypothetical protein	3_00934	similar to phospholipid-transporting atpase
8_00028	predicted protein	4_00612	hypothetical protein	3_00403	hypothetical protein	3_00938	similar to alpha/beta-hydrolase
8_00072	hypothetical protein	4_00624	hypothetical protein	3_00423	hypothetical protein	3_00953	hypothetical protein
8_00089	similar to protein precursor	4_00635	similar to glutaminase	3_00427	similar to phosphotransferase family protein	3_00983	similar to spermine/spermidine synthase
8_00097	hypothetical protein	4_00638	hypothetical protein	3_00431	similar to mannose-1-phosphate guanyltransferase	3_00984	similar to MFS multidrug transporter
8_00111	similar to putative glycogen synthase kinase protein	4_00647	similar to putative plasma membrane phosphate transporter pho87 protein	3_00436	similar to GTPase-binding protein rid1	3_00988	hypothetical protein
8_00124	similar to 1,3-beta-glucanase	4_00651	similar to DUF1690-domain-containing protein	3_00447	similar to vacuolar ATP synthase 98 kda subunit	3_00995	similar to amino acid permease
8_00134	similar to amino-acid permease inda1	4_00655	hypothetical protein	3_00450	hypothetical protein	3_01004	hypothetical protein
8_00151	predicted protein	4_00660	hypothetical protein	3_00457	hypothetical protein	3_01008	similar to emopamil binding protein
8_00166	hypothetical protein	4_00662	similar to fungal specific transcription factor domain-containing protein	3_00463	predicted protein	3_01020	similar to ZIP Zinc transporter
8_00170	similar to histidine kinase-like protein	4_00673	similar to mitochondrial 2-oxoglutarate/malate carrier protein	3_00464	predicted protein	3_01032	hypothetical protein
8_00173	similar to Arginine biosynthesis bifunctional protein ArgJ	4_00702	hypothetical protein	3_00481	similar to actin binding protein	3_01035	predicted protein
8_00174	similar to Xaa-Pro aminopeptidase P	4_00718	similar to putative histidine kinase hhk6p protein	3_00490	similar to glycoside hydrolase family 55 protein	3_01036	similar to DUF1682-domain-containing protein
8_00214	similar to cobw domain-containing protein	4_00722	predicted protein	3_00495	hypothetical protein	3_01040	similar to 3-oxoacyl--synthase
8_00215	similar to n-acyl-phosphatidylethanolamine-hydrolyzing phospholipase d	4_00727	similar to fatty acid desaturase	3_00519	similar to Clavaminate synthase-like protein	3_01061	similar to fungal specific transcription factor domain-containing protein
8_00223	similar to alpha-methylacyl-CoA racemase	4_00735	hypothetical protein	3_00527	similar to cytochrome c oxidase assembly protein Pet191	3_01065	similar to vacuolar h+\ ca2+ exchanger
8_00239	hypothetical protein	4_00746	hypothetical protein	3_00529	similar to rho guanyl nucleotide exchange factor	3_01066	predicted protein
8_00251	similar to alpha-actinin	4_00747	predicted protein	3_00530	similar to FAD/NAD(P)-binding domain-containing protein	3_01079	hypothetical protein
8_00295	hypothetical protein	4_00748	hypothetical protein	3_00538	similar to cell division control protein 42	3_01092	similar to acyltransferase
8_00296	predicted protein	4_00749	similar to methyltransferase domain-containing protein	3_00542	similar to pinin/SDK/memA domain protein	3_01096	hypothetical protein
8_00307	similar to acetoacetate-CoA ligase	4_00750	similar to nitrogen regulatory protein tamA	3_00558	hypothetical protein	3_01099	similar to solute carrier family 35 member e3
8_00323	hypothetical protein	4_00756	similar to cutinase transcription factor 1 alpha	3_00561	similar to YL1-domain-containing protein	3_01100	hypothetical protein
8_00365	hypothetical protein	4_00779	similar to alpha/beta hydrolase fold family protein	3_00567	hypothetical protein	3_01101	similar to hard surface induced protein
8_00373	similar to GTP-binding protein	4_00793	hypothetical protein	3_00574	hypothetical protein	3_01117	hypothetical protein
8_00380	similar to transcriptional repressor TupA/RocA	4_00795	similar to duf786 family protein	3_00599	hypothetical protein	3_01120	similar to nad dependent epimerase dehydratase family protein
8_00383	predicted protein	4_00815	predicted protein	3_00603	similar to Protein transport protein Sec61 subunit beta	3_01128	hypothetical protein
8_00390	similar to dna repair helicase rad25	4_00841	hypothetical protein	3_00618	similar to zinc finger protein gcs1	3_01142	similar to ubiquitin-conjugating enzyme E2
8_00392	hypothetical protein	4_00860	hypothetical protein	3_00628	hypothetical protein	4_00001	predicted protein
8_00429	similar to transport protein particle subunit bet5	4_00877	predicted protein	3_00630	similar to spindle pole body component	4_00002	hypothetical protein
8_00434	hypothetical protein	4_00890	similar to glutathione-dependent formaldehyde-activating enzyme family protein	3_00632	similar to cytochrome p450 monooxygenase	4_00007	similar to succinate dehydrogenase subunit
8_00459	similar to pyruvate dehydrogenase kinase	5_00013	similar to nfx1-type zinc finger-containing protein 1	3_00633	hypothetical protein	4_00012	hypothetical protein
8_00486	similar to exopolyphosphatase	5_00042	similar to zip zinc transporter	3_00642	similar to MFS transporter	4_00019	similar to alcohol dehydrogenase
8_00488	hypothetical protein	5_00064	hypothetical protein	3_00651	similar to putative hsp90 co-chaperone aha1 protein	4_00020	similar to bleomycin hydrolase
8_00500	hypothetical protein	5_00097	similar to Spc7-domain-containing protein	3_00654	hypothetical protein	4_00021	hypothetical protein
8_00507	similar to farnesyl pyrophosphate synthetase	5_00124	hypothetical protein	3_00660	similar to HSF-type DNA-binding domain protein	4_00063	similar to MFS transporter
8_00532	hypothetical protein	5_00125	similar to ankyrin repeat protein	3_00668	hypothetical protein	4_00068	similar to nad dependent epimerase dehydratase family protein
8_00538	similar to nadh-ubiquinone oxidoreductase subunit	5_00133	hypothetical protein	3_00672	similar to major facilitator superfamily transporter	4_00070	hypothetical protein
8_00549	similar to cytochrome p450	5_00139	similar to aldehyde dehydrogenase	3_00676	hypothetical protein	4_00079	hypothetical protein
8_00573	similar to PEK/GCN2 protein kinase	5_00147	similar to phosphoenolpyruvate carboxykinase	3_00680	similar to cytosolic regulator pianissimo	4_00097	similar to endonuclease/exonuclease/phosphatase family protein
8_00584	hypothetical protein	5_00155	hypothetical protein	3_00681	similar to uricase	4_00115	similar to beta-1,3-glucan-binding protein
8_00599	hypothetical protein	5_00156	similar to tRNA (uracil-O(2)-)-methyltransferase	3_00687	similar to calcium permease family membrane transporter	4_00119	similar to SAICAR synthase-like protein
8_00625	similar to B3/4 domain-containing protein	5_00191	hypothetical protein	3_00696	similar to nadh-ubiquinone oxidoreductase 21 kda subunit	4_00132	predicted protein
8_00631	predicted protein	5_00192	similar to alcohol dehydrogenase	3_00699	hypothetical protein	4_00138	hypothetical protein
8_00642	hypothetical protein	5_00201	similar to mitochondrial import inner membrane translocase subunit tim14	3_00732	similar to DNA polymerase alpha catalytic subunit	4_00150	hypothetical protein
8_00643	predicted protein	5_00209	hypothetical protein	3_00743	hypothetical protein	4_00151	similar to nuclear pore complex subunit nup85
8_00646	similar to ap-1 adaptor complex subunit mu	5_00213	hypothetical protein	3_00761	hypothetical protein	4_00153	similar to C4-dicarboxylate transporter/malic acid transport protein
8_00661	similar to monosaccharide transporter	5_00224	similar to putative gpi transamidase component pig-u protein	3_00794	similar to flavin-nucleotide-binding protein	4_00154	similar to putative geranylgeranyl transferase type ii alpha subunit protein
8_00665	similar to rheb small monomeric GTPase RhbA	5_00226	hypothetical protein	3_00800	hypothetical protein	4_00175	hypothetical protein
8_00679	similar to alpha/beta-Hydrolase	5_00233	similar to methionine aminopeptidase	3_00813	hypothetical protein	4_00205	hypothetical protein
8_00680	hypothetical protein	5_00236	similar to putative structural maintenance of chromosomes 5 smc5 protein	3_00816	similar to pyruvate dehydrogenase e1 component alpha subunit	4_00208	similar to glutathione s-transferase
8_00691	similar to uracil phosphoribosyltransferase	5_00244	predicted protein	3_00821	similar to fructose-1,6-bisphosphatase	4_00211	similar to carboxypeptidase s1
8_00711	predicted protein	5_00263	hypothetical protein	3_00831	similar to NADH pyrophosphatase	4_00218	hypothetical protein
8_00740	similar to C6 zinc finger domain protein	5_00266	hypothetical protein	3_00833	similar to RNA interference and gene silencing protein (Qde2)	4_00219	predicted protein
8_00745	similar to mitochondrial import protein 1	5_00283	similar to potassium/sodium efflux P-type ATPase	3_00834	hypothetical protein	4_00225	hypothetical protein
9_00032	hypothetical protein	5_00318	similar to palmitoyltransferase pfa4	3_00852	similar to phosphatidylinositol 3-kinase	4_00228	similar to regulator of g-protein signaling domain-containing protein
9_00086	predicted protein	5_00324	similar to protein kinase	3_00857	hypothetical protein	4_00247	hypothetical protein
9_00115	similar to phosphoserine phosphatase	5_00326	similar to ergosterol biosynthesis protein Erg28	3_00866	similar to cell division control protein Cdc31	4_00275	similar to peptidyl-prolyl cis-trans isomerase pin4
9_00119	similar to NAD(P) transhydrogenase	5_00328	predicted protein	3_00869	similar to carboxypeptidase s1	4_00292	similar to protein phosphatase pp2a regulatory subunit a
9_00147	hypothetical protein	5_00337	hypothetical protein	3_00879	similar to alpha/beta hydrolase fold protein	4_00297	similar to 3-methyl-2-oxobutanoate hydroxymethyltransferase
9_00148	similar to transferase family protein	5_00349	similar to alpha-1,6-mannosyltransferase	3_00891	similar to toxin biosynthesis protein	4_00301	similar to L-cystine transporter
9_00152	hypothetical protein	5_00366	hypothetical protein	3_00924	similar to Sit4-associated protein	4_00303	similar to alpha/beta-hydrolase
9_00210	similar to Spc97 / Spc98 family protein	5_00389	hypothetical protein	3_00932	similar to cell wall glycosyl hydrolase YteR	4_00331	similar to Vacuolar protein sorting-associated VPS28
9_00216	similar to ATP binding protein	5_00395	similar to mRNA transport regulator	3_00934	similar to phospholipid-transporting atpase	4_00340	similar to thioesterase family protein
9_00217	similar to putative nuclear pore complex subunit protein	5_00398	similar to protein rot1	3_00935	similar to glutathione-dependent formaldehyde-activating enzyme	4_00342	similar to glutathione s-transferase
9_00234	similar to sister chromatid cohesion protein Dcc1	5_00407	similar to mitochondrial integral membrane protein	3_00938	similar to alpha/beta-hydrolase	4_00351	similar to DHHC zinc finger domain-containing protein
9_00243	hypothetical protein	5_00417	hypothetical protein	3_00956	similar to diacylglycerol O-acyltransferase	4_00359	similar to oxidoreductase
9_00247	similar to pps1 dual specificity phosphatase	5_00421	hypothetical protein	3_00958	similar to sporulation protein rmd1	4_00378	hypothetical protein
9_00256	predicted protein	5_00426	similar to cyclin-dependent kinase regulatory subunit	3_00959	hypothetical protein	4_00379	similar to cytomegalovirus gH-receptor family protein
9_00263	similar to acyl-CoA dehydrogenase	5_00427	similar to calcium/calmodulin-dependent protein kinase	3_00967	similar to SH3 domain signalling protein	4_00391	hypothetical protein
9_00265	similar to CFEM domain-containing protein	5_00428	similar to ubiquitin-conjugating enzyme	3_00970	hypothetical protein	4_00394	similar to salicylate hydroxylase
9_00275	similar to metallo-beta-lactamase superfamily protein	5_00442	similar to Dak phosphatase	3_00973	similar to GTP binding protein Bud4	4_00404	similar to triacylglycerol lipase
9_00278	similar to WD repeat-containing protein	5_00448	similar to xaa-pro dipeptidase	3_00983	similar to spermine/spermidine synthase	4_00425	similar to putative gpi transamidase component pig-s protein
9_00283	similar to DUF1446 domain-containing protein	5_00467	similar to vacuolar atpase assembly integral membrane protein vma21	3_00988	hypothetical protein	4_00431	similar to general amidase
9_00287	hypothetical protein	5_00481	hypothetical protein	3_01004	hypothetical protein	4_00445	similar to WD repeat protein
9_00290	hypothetical protein	5_00531	similar to DNA damage-inducible protein 1	3_01005	similar to flavin-binding monooxygenase	4_00446	hypothetical protein
9_00310	similar to C2H2 zinc finger transcription factor	5_00532	hypothetical protein	3_01016	hypothetical protein	4_00451	hypothetical protein
9_00311	similar to alpha/beta-hydrolase	5_00539	hypothetical protein	3_01020	similar to ZIP Zinc transporter	4_00456	hypothetical protein
9_00336	similar to RTA1 domain protein	5_00544	similar to ap-2 adaptor complex subunit beta	3_01027	similar to 2-oxoglutarate dehydrogenase e1 component	4_00462	similar to nadp-dependent leukotriene b4 12-hydroxydehydrogenase
9_00349	similar to putative dna replication licensing factor mcm6 protein	5_00546	similar to alpha/beta hydrolase	3_01031	hypothetical protein	4_00473	hypothetical protein
9_00357	hypothetical protein	5_00549	similar to phosphohydrolase	3_01032	hypothetical protein	4_00510	similar to BSD domain containing protein
9_00360	similar to cyclopropane-fatty-acyl-phospholipid synthase	5_00550	similar to transcription factor fungal specific	3_01036	similar to DUF1682-domain-containing protein	4_00522	similar to abhydrolase domain-containing protein
9_00366	similar to mRNA cleavage factor complex II protein Clp1	5_00556	predicted protein	3_01040	similar to 3-oxoacyl--synthase	4_00531	hypothetical protein
9_00379	similar to vacuolar atp synthase subunit d	5_00562	hypothetical protein	3_01054	hypothetical protein	4_00540	similar to vacuolar protein sorting-associated protein vps5
9_00422	similar to glycosyltransferase family 90 protein	5_00565	hypothetical protein	3_01056	hypothetical protein	4_00542	similar to similar to transcription factor Cys6
9_00433	hypothetical protein	5_00582	hypothetical protein	3_01098	similar to ABC transporter ATP-binding protein	4_00552	hypothetical protein
9_00448	similar to chorismate mutase	5_00585	similar to umta methyltransferase	3_01110	similar to WD40 repeat-like protein	4_00557	similar to beta-glucosidase
9_00460	predicted protein	5_00589	similar to amidase	3_01119	similar to sister chromatid cohesion and DNA repair protein (BimD)	4_00568	similar to phosphoglycerate mutase-like protein
9_00462	similar to mrna decapping hydrolase	5_00593	hypothetical protein	3_01141	hypothetical protein	4_00571	hypothetical protein
9_00474	similar to RNA polymerase ii holoenzyme cyclin-like subunit	5_00595	hypothetical protein	4_00007	similar to succinate dehydrogenase subunit	4_00574	predicted protein
9_00489	similar to tRNA nucleotidyltransferase/poly(A) polymerase	5_00608	similar to DNA topoisomerase I	4_00008	similar to mitochondrial-processing peptidase subunit beta	4_00575	hypothetical protein
9_00513	similar to ion transporter	5_00624	similar to ribosome recycling factor domain-containing protein	4_00043	similar to glycosyl hydrolase family 3 n terminal domain-containing protein	4_00577	similar to catabolite repression protein crec
9_00515	hypothetical protein	5_00625	hypothetical protein	4_00059	predicted protein	4_00578	similar to mitochondrial rho GTPase 1
9_00529	similar to calcium/calmodulin dependent protein kinase	5_00629	hypothetical protein	4_00060	hypothetical protein	4_00579	predicted protein
9_00530	similar to cis-3-chloroacrylic acid	5_00630	hypothetical protein	4_00061	similar to proteasome subunit alpha type-4	4_00592	similar to 2-oxoisovalerate dehydrogenase subunit alpha
9_00535	similar to Dol-P-Man:Man(5)GlcNAc(2)-PP-Dol alpha-1,3-mannosyltransferase	5_00640	hypothetical protein	4_00064	similar to C6 finger domain-containing protein	4_00608	hypothetical protein
9_00537	similar to translation initiation factor eIF-2B subunit alpha	5_00642	similar to hard surface induced protein	4_00065	similar to riboflavin kinase	4_00609	similar to signal recognition particle receptor subunit alpha
9_00542	similar to d-amino-acid oxidase	5_00647	similar to D-glycerate 3-kinase	4_00070	hypothetical protein	4_00612	hypothetical protein
9_00548	similar to snf7 family protein	5_00695	hypothetical protein	4_00084	similar to beta-lactamase family protein	4_00638	hypothetical protein
9_00585	predicted protein	5_00707	hypothetical protein	4_00086	similar to 1-phosphatidylinositol-3-phosphate 5-kinase FAB1	4_00646	similar to malate/L-lactate dehydrogenase
9_00589	hypothetical protein	5_00719	similar to dihydroxyacetone synthase	4_00098	hypothetical protein	4_00647	similar to putative plasma membrane phosphate transporter pho87 protein
9_00612	similar to integral membrane protein	5_00734	similar to alpha beta hydrolase fold family	4_00107	similar to S-adenosyl-L-methionine-dependent methyltransferase	4_00655	hypothetical protein
		5_00738	hypothetical protein	4_00109	similar to F-box domain protein	4_00658	hypothetical protein
		5_00739	similar to peptidyl-prolyl cis-trans isomerase H	4_00119	similar to SAICAR synthase-like protein	4_00660	hypothetical protein
		5_00740	hypothetical protein	4_00121	similar to enoyl-CoA hydratase/isomerase	4_00663	similar to glucose-methanol-choline (gmc) oxidoreductase
		5_00741	similar to enoyl-CoA hydratase	4_00135	similar to ATPase	4_00673	similar to mitochondrial 2-oxoglutarate/malate carrier protein
		5_00791	similar to autophagy protein apg6	4_00140	hypothetical protein	4_00688	similar to vacuolar protein sorting protein (Vps36)
		5_00803	similar to glucoamylase/glucan 1,4-alpha-glucosidase	4_00144	similar to putative dna repair exonuclease rad1 protein	4_00697	similar to protein pns1
		5_00806	similar to Cleavage/polyadenylation specificity factor A subunit	4_00151	similar to nuclear pore complex subunit nup85	4_00701	hypothetical protein
		6_00014	similar to FAD/NAD(P)-binding domain-containing protein	4_00154	similar to putative geranylgeranyl transferase type ii alpha subunit protein	4_00702	hypothetical protein
		6_00043	similar to FAD/NAD(P)-binding domain-containing protein	4_00157	predicted protein	4_00706	similar to F-box domain and ankyrin repeat protein
		6_00044	hypothetical protein	4_00177	similar to chromo domain-containing protein	4_00709	predicted protein
		6_00052	hypothetical protein	4_00190	hypothetical protein	4_00714	similar to short chain dehydrogenase
		6_00055	predicted protein	4_00200	predicted protein	4_00718	similar to putative histidine kinase hhk6p protein
		6_00056	predicted protein	4_00211	similar to carboxypeptidase s1	4_00726	hypothetical protein
		6_00058	hypothetical protein	4_00219	predicted protein	4_00729	similar to arv1-like family protein
		6_00103	similar to tpr repeat protein	4_00221	hypothetical protein	4_00730	similar to Vacuolar ATP synthase subunit e
		6_00112	similar to leucine rich repeat domain-containing protein	4_00228	similar to regulator of g-protein signaling domain-containing protein	4_00734	similar to duf605 domain containing protein
		6_00115	hypothetical protein	4_00231	similar to dynein light chain	4_00749	similar to methyltransferase domain-containing protein
		6_00120	similar to nadp-dependent malic enzyme	4_00245	similar to f-box domain containing protein	4_00774	similar to alcohol dehydrogenase
		6_00125	similar to M-phase inducer tyrosine phosphatase	4_00258	hypothetical protein	4_00788	hypothetical protein
		6_00131	predicted protein	4_00259	similar to wd repeat-containing protein slp1	4_00789	similar to Signal recognition particle (SRP) receptor beta subunit
		6_00145	similar to AMP-binding enzyme	4_00261	hypothetical protein	4_00795	similar to duf786 family protein
		6_00147	predicted protein	4_00262	similar to RPB2	4_00809	hypothetical protein
		6_00149	similar to 2,3-dihydroxybenzoic acid decarboxylase	4_00264	similar to kelch domain-containing protein domain-containing protein	4_00811	hypothetical protein
		6_00151	hypothetical protein	4_00267	similar to DUF1212 domain membrane protein	4_00840	predicted protein
		6_00164	hypothetical protein	4_00285	similar to fatty acid desaturase	4_00841	hypothetical protein
		6_00165	similar to deoxycytidylate deaminase	4_00291	similar to aspartyl-trna synthetase	4_00842	similar to DEAD/DEAH box helicase
		6_00167	hypothetical protein	4_00292	similar to protein phosphatase pp2a regulatory subunit a	4_00890	similar to glutathione-dependent formaldehyde-activating enzyme family protein
		6_00182	similar to Chain A	4_00301	similar to L-cystine transporter	5_00013	similar to nfx1-type zinc finger-containing protein 1
		6_00183	similar to zinc alcohol dehydrogenase	4_00303	similar to alpha/beta-hydrolase	5_00020	similar to fungal specific transcription factor domain protein
		6_00213	similar to cyclopentanone 1,2-monooxygenase	4_00331	similar to Vacuolar protein sorting-associated VPS28	5_00030	similar to alpha-glucosidase
		6_00253	similar to nad-binding rossmann fold oxidoreductase family protein	4_00349	similar to STE/STE20/PAKA protein kinase	5_00031	predicted protein
		6_00267	predicted protein	4_00351	similar to DHHC zinc finger domain-containing protein	5_00032	hypothetical protein
		6_00281	hypothetical protein	4_00355	similar to glycoside hydrolase family 128 protein	5_00042	similar to zip zinc transporter
		6_00282	hypothetical protein	4_00357	similar to vacuolar protein sorting-associated protein 27	5_00077	similar to P-loop containing nucleoside triphosphate hydrolase protein
		6_00287	predicted protein	4_00367	similar to cell division control protein 2 kinase	5_00084	similar to nicotinate phosphoribosyltransferase
		6_00290	hypothetical protein	4_00369	hypothetical protein	5_00086	hypothetical protein
		6_00292	similar to WEE protein kinase	4_00374	similar to beta-lactamase family protein	5_00089	hypothetical protein
		6_00293	hypothetical protein	4_00379	similar to cytomegalovirus gH-receptor family protein	5_00133	hypothetical protein
		6_00294	hypothetical protein	4_00381	similar to vhs domain containing protein	5_00136	predicted protein
		6_00309	similar to phenazine biosynthesis protein	4_00389	similar to aldehyde dehydrogenase	5_00139	similar to aldehyde dehydrogenase
		6_00310	similar to flotillin domain containing protein	4_00398	similar to N-acetyl-gamma-glutamyl-phosphate reductase/acetylglutamate kinase	5_00147	similar to phosphoenolpyruvate carboxykinase
		6_00340	hypothetical protein	4_00400	hypothetical protein	5_00158	similar to regulator of G protein signaling superfamily
		6_00354	similar to mitochondrial carrier protein	4_00402	similar to major facilitator superfamily transporter pantothenate	5_00162	similar to cbp4 domain-containing protein
		6_00375	predicted protein	4_00411	hypothetical protein	5_00165	hypothetical protein
		6_00385	similar to double-strand-break repair protein rad21	4_00412	similar to zinc-binding alcohol dehydrogenase-like protein	5_00169	hypothetical protein
		6_00386	similar to calcium-transporting p-type atpase	4_00425	similar to putative gpi transamidase component pig-s protein	5_00173	predicted protein
		6_00394	hypothetical protein	4_00428	similar to pantetheine-phosphate adenylyltransferase family protein	5_00175	similar to arginine-tRNA-protein transferase
		6_00411	similar to SAGA-like transcriptional regulatory complex subunit Spt3	4_00462	similar to nadp-dependent leukotriene b4 12-hydroxydehydrogenase	5_00191	hypothetical protein
		6_00420	similar to putative udp-glucose:sterol glycosyltransferase protein	4_00512	predicted protein	5_00196	similar to DNA topoisomerase III
		6_00423	hypothetical protein	4_00519	similar to dna primase large subunit	5_00211	hypothetical protein
		6_00439	hypothetical protein	4_00521	hypothetical protein	5_00224	similar to putative gpi transamidase component pig-u protein
		6_00449	hypothetical protein	4_00522	similar to abhydrolase domain-containing protein	5_00226	hypothetical protein
		6_00473	predicted protein	4_00536	hypothetical protein	5_00244	predicted protein
		6_00478	similar to putative calpain family cysteine protease protein	4_00553	similar to putative map kinase kinase protein	5_00264	similar to sam-dependent methyltransferase
		6_00496	similar to carboxylesterase family protein	4_00575	hypothetical protein	5_00266	hypothetical protein
		6_00504	similar to histone acetyltransferase (MysT1)	4_00577	similar to catabolite repression protein crec	5_00270	hypothetical protein
		6_00519	similar to vacuolar transporter chaperone 4	4_00581	similar to DUF500 and SH3 domain-containing protein	5_00292	similar to k(+) h(+) antiporter 1
		6_00534	hypothetical protein	4_00584	similar to elongation factor 1 alpha	5_00319	similar to casein kinase ii subunit alpha
		6_00546	similar to iron-sulfur clusters transporter atm1	4_00587	similar to putative rsc complex subunit rsc9 protein	5_00324	similar to protein kinase
		6_00548	similar to N-acetyltransferase GCN5	4_00599	similar to cyclohexanone monooxygenase	5_00326	similar to ergosterol biosynthesis protein Erg28
		6_00551	similar to putative dna replication licensing factor mcm4 protein	4_00608	hypothetical protein	5_00327	similar to 3-ketoacyl-CoA reductase
		6_00552	similar to tubulin-specific chaperone rbl2	4_00609	similar to signal recognition particle receptor subunit alpha	5_00330	similar to TOR signalling pathway protein TipA
		6_00557	similar to cell division protein kinase	4_00618	similar to ATP-dependent DNA helicase II subunit 2	5_00349	similar to alpha-1,6-mannosyltransferase
		6_00559	similar to ABC multidrug transporter	4_00625	predicted protein	5_00358	similar to 2,3-diketo-5-methylthio-1-phosphopentane phosphatase
		6_00567	similar to pigment biosynthesis protein ayg1	4_00632	similar to biotin synthase	5_00374	hypothetical protein
		6_00579	similar to arginase	4_00635	similar to glutaminase	5_00387	similar to nuclear transcription factor y subunit b-3
		6_00591	similar to MFS transporter	4_00639	similar to MFS alpha-glucoside transporter	5_00389	hypothetical protein
		6_00597	hypothetical protein	4_00647	similar to putative plasma membrane phosphate transporter pho87 protein	5_00395	similar to mRNA transport regulator
		6_00608	similar to AhpC/TSA family protein	4_00658	hypothetical protein	5_00398	similar to protein rot1
		6_00627	hypothetical protein	4_00673	similar to mitochondrial 2-oxoglutarate/malate carrier protein	5_00412	similar to short chain dehydrogenase
		6_00650	similar to DUF1115-domain-containing protein	4_00698	similar to mannitol 1-phosphate 5-dehydrogenase	5_00423	similar to alpha-mannosidase
		6_00654	similar to MOSC domain-containing protein	4_00718	similar to putative histidine kinase hhk6p protein	5_00426	similar to cyclin-dependent kinase regulatory subunit
		6_00656	similar to adenylate cyclase	4_00726	hypothetical protein	5_00427	similar to calcium/calmodulin-dependent protein kinase
		6_00669	hypothetical protein	4_00734	similar to duf605 domain containing protein	5_00428	similar to ubiquitin-conjugating enzyme
		6_00674	similar to PLC-like phosphodiesterase	4_00735	hypothetical protein	5_00436	similar to epoxide hydrolase
		6_00689	similar to deoxyhypusine synthase	4_00756	similar to cutinase transcription factor 1 alpha	5_00442	similar to Dak phosphatase
		6_00702	similar to coatomer zeta subunit	4_00759	hypothetical protein	5_00478	similar to glutathione S-transferase
		6_00715	similar to ap-2 complex subunit sigma	4_00763	predicted protein	5_00480	similar to 4-hydroxyphenylpyruvate dioxygenase
		7_00035	hypothetical protein	4_00765	similar to nuclear condensin complex subunit smc2	5_00486	similar to yip1 domain-containing protein
		7_00041	hypothetical protein	4_00766	similar to acetylglutamate synthase	5_00504	similar to WD repeat domain-containing protein
		7_00045	hypothetical protein	4_00774	similar to alcohol dehydrogenase	5_00509	similar to aspartate aminotransferase
		7_00057	hypothetical protein	4_00779	similar to alpha/beta hydrolase fold family protein	5_00510	similar to putative snare protein syntaxin 18 ufe1 protein
		7_00070	similar to acyl-CoA thioesterase II	4_00786	similar to dynactin subunit	5_00512	similar to mob1 family protein
		7_00071	hypothetical protein	4_00791	hypothetical protein	5_00513	similar to cobw domain-containing protein
		7_00074	similar to 2-hydroxychromene-2-carboxylate isomerase	4_00795	similar to duf786 family protein	5_00517	similar to DAK1/dihydroxyacetone kinase
		7_00081	hypothetical protein	4_00796	similar to proliferating cell nuclear antigen	5_00519	similar to leukotriene a-4 hydrolase
		7_00082	similar to cytochrome c oxidase-assembly factor COX23	4_00798	hypothetical protein	5_00531	similar to DNA damage-inducible protein 1
		7_00085	predicted protein	4_00811	hypothetical protein	5_00532	hypothetical protein
		7_00090	predicted protein	4_00817	similar to 3-hydroxyanthranilate 3,4-dioxygenase	5_00533	hypothetical protein
		7_00092	hypothetical protein	4_00840	predicted protein	5_00542	similar to chitin synthase 2
		7_00100	hypothetical protein	4_00853	similar to replication factor C subunit 2	5_00544	similar to ap-2 adaptor complex subunit beta
		7_00117	predicted protein	4_00886	similar to arylsulfatase	5_00545	similar to ER membrane DUF1077 domain protein
		7_00139	similar to tyrosinase precursor	5_00006	similar to mfs transporter	5_00550	similar to transcription factor fungal specific
		7_00140	similar to formyltetrahydrofolate deformylase	5_00058	similar to beta-glucosidase	5_00561	hypothetical protein
		7_00158	similar to hypA-like protein	5_00064	hypothetical protein	5_00571	similar to golgi apparatus membrane protein tvp23
		7_00165	hypothetical protein	5_00074	hypothetical protein	5_00575	similar to ankyrin repeat protein
		7_00182	hypothetical protein	5_00077	similar to P-loop containing nucleoside triphosphate hydrolase protein	5_00576	similar to hemolysin-III channel protein Izh2
		7_00183	similar to u6 snrna-associated sm-like protein lsm5	5_00099	hypothetical protein	5_00582	hypothetical protein
		7_00185	similar to sensor histidine kinase/response regulator	5_00124	hypothetical protein	5_00593	hypothetical protein
		7_00191	similar to serine family amino acid catabolism-related protein	5_00125	similar to ankyrin repeat protein	5_00595	hypothetical protein
		7_00196	similar to actin lateral-binding protein	5_00147	similar to phosphoenolpyruvate carboxykinase	5_00608	similar to DNA topoisomerase I
		7_00198	hypothetical protein	5_00148	similar to PAB-dependent poly(A)-specific ribonuclease subunit pan2	5_00616	similar to glycosyl transferase family protein
		7_00239	hypothetical protein	5_00157	similar to glucosamine 6-phosphate n-acetyltransferase	5_00625	hypothetical protein
		7_00248	hypothetical protein	5_00159	similar to xaa-pro dipeptidase app	5_00626	similar to histidine kinase hhk13p
		7_00271	hypothetical protein	5_00164	similar to DNA repair protein	5_00629	hypothetical protein
		7_00272	hypothetical protein	5_00175	similar to arginine-tRNA-protein transferase	5_00630	hypothetical protein
		7_00283	hypothetical protein	5_00177	hypothetical protein	5_00647	similar to D-glycerate 3-kinase
		7_00287	similar to long-chain fatty acid transporter	5_00185	similar to chromatin assembly factor 1 subunit B	5_00669	hypothetical protein
		7_00292	hypothetical protein	5_00191	hypothetical protein	5_00693	predicted protein
		7_00303	hypothetical protein	5_00196	similar to DNA topoisomerase III	5_00717	similar to amidohydrolase
		7_00324	hypothetical protein	5_00213	hypothetical protein	5_00732	hypothetical protein
		7_00330	hypothetical protein	5_00224	similar to putative gpi transamidase component pig-u protein	5_00734	similar to alpha beta hydrolase fold family
		7_00341	similar to phenylacetyl-CoA ligase	5_00226	hypothetical protein	5_00736	hypothetical protein
		7_00344	hypothetical protein	5_00227	hypothetical protein	5_00739	similar to peptidyl-prolyl cis-trans isomerase H
		7_00348	hypothetical protein	5_00234	similar to er-derived vesicles protein erv14	5_00746	similar to endoribonuclease L-PSP
		7_00353	hypothetical protein	5_00236	similar to putative structural maintenance of chromosomes 5 smc5 protein	5_00752	similar to pectate lyase
		7_00355	similar to transmembrane BAX inhibitor motif-containing protein	5_00237	similar to ribonuclease P complex subunit Pop1	5_00757	similar to C6 zinc finger domain-containing protein
		7_00360	similar to DNA replication licensing factor mcm7	5_00242	similar to fumarate hydratase	5_00771	hypothetical protein
		7_00364	similar to glutathione S-transferase	5_00244	predicted protein	5_00781	similar to acetyltransferase
		7_00369	similar to amino acid transporter	5_00246	similar to FKBP-type peptidyl-prolyl cis-trans isomerase	5_00791	similar to autophagy protein apg6
		7_00371	similar to butanediol dehydrogenase	5_00248	hypothetical protein	5_00792	similar to short-chain dehydrogenase
		7_00379	hypothetical protein	5_00257	predicted protein	5_00800	similar to 4-aminobutyrate aminotransferase
		7_00380	similar to ornithine aminotransferase	5_00263	hypothetical protein	5_00806	similar to Cleavage/polyadenylation specificity factor A subunit
		7_00386	similar to deoxyuridine 5'-triphosphate nucleotidohydrolase	5_00264	similar to sam-dependent methyltransferase	5_00810	similar to aromatic amino acid aminotransferase
		7_00414	hypothetical protein	5_00266	hypothetical protein	5_00811	similar to cap-gly domain containing protein
		7_00443	hypothetical protein	5_00270	hypothetical protein	6_00043	similar to FAD/NAD(P)-binding domain-containing protein
		7_00444	hypothetical protein	5_00273	hypothetical protein	6_00056	predicted protein
		7_00453	hypothetical protein	5_00284	hypothetical protein	6_00058	hypothetical protein
		7_00468	hypothetical protein	5_00291	similar to vacuolar atp synthase subunit e	6_00100	similar to o-acetyltransferase
		7_00470	similar to dienelactone hydrolase	5_00298	hypothetical protein	6_00115	hypothetical protein
		7_00483	similar to ulp1 protease family protein	5_00305	similar to kynurenine aminotransferase	6_00120	similar to nadp-dependent malic enzyme
		7_00485	similar to hcngp-like protein	5_00326	similar to ergosterol biosynthesis protein Erg28	6_00131	predicted protein
		7_00491	similar to pyridine nucleotide-disulfide oxidoreductase	5_00329	similar to membrane protein	6_00133	hypothetical protein
		7_00498	hypothetical protein	5_00331	similar to serine/threonine protein kinase	6_00142	hypothetical protein
		7_00503	similar to ww domain containing protein	5_00339	hypothetical protein	6_00145	similar to AMP-binding enzyme
		7_00507	similar to dna excision repair protein ercc-8	5_00343	similar to oligosaccharyl transferase subunit Dad1	6_00147	predicted protein
		7_00510	similar to CaaX prenyl protease Ste24	5_00367	similar to alanyl-tRNA synthetase	6_00164	hypothetical protein
		7_00515	similar to heme-thiolate peroxidase aromatic peroxygenase	5_00379	similar to vacuolar ATP synthase subunit F (V-ATPase F subunit)	6_00166	hypothetical protein
		7_00526	hypothetical protein	5_00386	hypothetical protein	6_00183	similar to zinc alcohol dehydrogenase
		7_00533	similar to 2-nitropropane dioxygenase	5_00389	hypothetical protein	6_00207	similar to amino acid permease
		7_00565	predicted protein	5_00390	similar to serine/threonine protein kinase	6_00213	similar to cyclopentanone 1,2-monooxygenase
		7_00632	similar to alpha/beta hydrolase	5_00395	similar to mRNA transport regulator	6_00236	predicted protein
		7_00837	predicted protein	5_00400	similar to long-chain fatty-acid-CoA ligase	6_00246	similar to propionyl-CoA carboxylase
		8_00011	similar to glycoside hydrolase family 18	5_00420	similar to serine/threonine protein kinase	6_00250	similar to tyrosyl-trna synthetase
		8_00012	hypothetical protein	5_00423	similar to alpha-mannosidase	6_00255	similar to haloacid dehalogenase
		8_00038	similar to glc8 protein	5_00426	similar to cyclin-dependent kinase regulatory subunit	6_00259	similar to oxidoreductase
		8_00043	similar to tRNA-guanine transglycosylase family protein	5_00427	similar to calcium/calmodulin-dependent protein kinase	6_00262	similar to alpha-1,2-mannosyltransferase
		8_00048	predicted protein	5_00428	similar to ubiquitin-conjugating enzyme	6_00266	similar to homocitrate synthase
		8_00062	hypothetical protein	5_00441	hypothetical protein	6_00283	similar to oligomeric Golgi complex subunit 6
		8_00089	similar to protein precursor	5_00486	similar to yip1 domain-containing protein	6_00284	similar to putative neuronal calcium sensor 1 protein
		8_00098	hypothetical protein	5_00490	similar to endoplasmic reticulum-golgi intermediate compartment protein 3	6_00287	predicted protein
		8_00101	similar to sucrose transport protein	5_00500	similar to vacuolar protein-sorting protein bro1	6_00288	similar to cop9 signalosome complex subunit 12
		8_00111	similar to putative glycogen synthase kinase protein	5_00501	similar to mitochondrial DnaJ chaperone	6_00290	hypothetical protein
		8_00125	similar to cysteinyl-trna synthetase	5_00507	similar to myosin regulatory light chain cdc4	6_00294	hypothetical protein
		8_00127	predicted protein	5_00509	similar to aspartate aminotransferase	6_00302	similar to mitogen-activated protein kinase
		8_00133	similar to metallo-beta-lactamase family protein	5_00514	predicted protein	6_00309	similar to phenazine biosynthesis protein
		8_00134	similar to amino-acid permease inda1	5_00519	similar to leukotriene a-4 hydrolase	6_00315	similar to formamidase
		8_00137	similar to 2-methylcitrate dehydratase	5_00531	similar to DNA damage-inducible protein 1	6_00319	similar to sterol O-acyltransferase
		8_00155	similar to histidine kinase-like protein	5_00539	hypothetical protein	6_00321	similar to glycoside hydrolase family 43 protein
		8_00164	predicted protein	5_00542	similar to chitin synthase 2	6_00334	hypothetical protein
		8_00174	similar to Xaa-Pro aminopeptidase P	5_00544	similar to ap-2 adaptor complex subunit beta	6_00339	similar to dipeptidyl-peptidase 4
		8_00192	hypothetical protein	5_00550	similar to transcription factor fungal specific	6_00340	hypothetical protein
		8_00200	similar to exocyst complex component sec8	5_00561	hypothetical protein	6_00341	predicted protein
		8_00213	hypothetical protein	5_00568	similar to glycosyltransferase family 90 protein	6_00343	similar to AP-1 complex subunit beta-1
		8_00214	similar to cobw domain-containing protein	5_00571	similar to golgi apparatus membrane protein tvp23	6_00349	similar to zinc-binding oxidoreductase ToxD
		8_00216	similar to ABC1-domain-containing protein	5_00575	similar to ankyrin repeat protein	6_00354	similar to mitochondrial carrier protein
		8_00220	predicted protein	5_00576	similar to hemolysin-III channel protein Izh2	6_00373	hypothetical protein
		8_00221	similar to vacuolar protein sorting protein DigA	5_00581	hypothetical protein	6_00377	similar to plc-like phosphodiesterase
		8_00222	similar to glucose-methanol-choline oxidoreductase:gmc oxidoreductase	5_00582	hypothetical protein	6_00383	similar to phosphoglycerate mutase family protein
		8_00245	hypothetical protein	5_00595	hypothetical protein	6_00394	hypothetical protein
		8_00251	similar to alpha-actinin	5_00598	similar to carbamoyl-phosphate synthase arginine-specific large chain	6_00395	similar to vacuole associated enzyme activator complex component Vac14
		8_00259	similar to cytochrome p450	5_00604	similar to dpy-30 domain-containing protein	6_00410	similar to nad dependent epimerase dehydratase family protein
		8_00291	similar to high affinity glucose transporter RGT2	5_00608	similar to DNA topoisomerase I	6_00411	similar to SAGA-like transcriptional regulatory complex subunit Spt3
		8_00300	similar to vacuolar protein sorting-associated protein 45	5_00609	similar to ATP synthase gamma chain	6_00423	hypothetical protein
		8_00322	similar to MFS transporter	5_00624	similar to ribosome recycling factor domain-containing protein	6_00439	hypothetical protein
		8_00323	hypothetical protein	5_00642	similar to hard surface induced protein	6_00440	similar to replication factor-a protein 1
		8_00326	similar to urease accessory protein UreF	5_00644	similar to mitotic check point protein	6_00466	hypothetical protein
		8_00330	similar to peptidase s9 prolyl oligopeptidase active site domain protein	5_00669	hypothetical protein	6_00478	similar to putative calpain family cysteine protease protein
		8_00334	hypothetical protein	5_00682	similar to hydrolase-HD superfamily protein	6_00479	similar to quinone oxidoreductase
		8_00363	similar to ABC multidrug transporter	5_00687	hypothetical protein	6_00496	similar to carboxylesterase family protein
		8_00367	similar to hydrolase	5_00689	similar to nucleoporin non repetitive	6_00510	similar to conidiophore development protein hyma
		8_00390	similar to dna repair helicase rad25	5_00705	similar to protein disulfide-isomerase	6_00544	similar to leucine carboxyl methyltransferase
		8_00392	hypothetical protein	5_00717	similar to amidohydrolase	6_00546	similar to iron-sulfur clusters transporter atm1
		8_00393	similar to ydg sra domain-containing protein	5_00733	hypothetical protein	6_00552	similar to tubulin-specific chaperone rbl2
		8_00403	hypothetical protein	5_00734	similar to alpha beta hydrolase fold family	6_00557	similar to cell division protein kinase
		8_00405	similar to zinc finger protein	5_00739	similar to peptidyl-prolyl cis-trans isomerase H	6_00559	similar to ABC multidrug transporter
		8_00407	similar to MFS transporter	5_00757	similar to C6 zinc finger domain-containing protein	6_00579	similar to arginase
		8_00424	similar to duf410 domain-containing protein	5_00774	similar to pheromone processing endoprotease kex2	6_00580	similar to WD repeat-containing protein
		8_00428	hypothetical protein	5_00777	similar to DUF1445 domain protein	6_00582	hypothetical protein
		8_00429	similar to transport protein particle subunit bet5	5_00782	similar to tRNA methyltransferase	6_00591	similar to MFS transporter
		8_00434	hypothetical protein	5_00790	hypothetical protein	6_00597	hypothetical protein
		8_00445	similar to membrane protein	5_00800	similar to 4-aminobutyrate aminotransferase	6_00603	similar to putative dna replication licensing factor mcm2 protein
		8_00446	hypothetical protein	5_00801	hypothetical protein	6_00622	similar to RNA recognition domain-containing protein
		8_00447	hypothetical protein	5_00806	similar to Cleavage/polyadenylation specificity factor A subunit	6_00623	similar to cleavage and polyadenylation specificity factor subunit 2
		8_00463	similar to vacuolar protein sorting-associated protein 1	5_00813	similar to phosphotransferase enzyme family domain protein	6_00647	similar to phosphoglucomutase
		8_00468	hypothetical protein	5_00823	similar to thymidylate synthase	6_00654	similar to MOSC domain-containing protein
		8_00480	hypothetical protein	5_00840	similar to similar to NF-X1 finger and helicase domain protein	6_00663	similar to SCF ubiquitin ligase subunit CulC
		8_00483	similar to tRNA-splicing endonuclease subunit Sen2	5_00841	similar to serine/threonine-protein kinase gad8	6_00667	hypothetical protein
		8_00485	similar to sgt1 and cs domain containing protein	6_00016	similar to polyketide synthase	6_00674	similar to PLC-like phosphodiesterase
		8_00499	similar to FAD-binding domain-containing protein	6_00038	similar to duf803 domain membrane protein	6_00692	similar to ring zinc finger protein
		8_00500	hypothetical protein	6_00044	hypothetical protein	6_00715	similar to ap-2 complex subunit sigma
		8_00503	similar to sodium/hydrogen exchanger	6_00061	similar to SWI-SNF complex subunit (Snf5)	7_00009	similar to putative benzoate 4-monooxygenase cytochrome p450 protein
		8_00507	similar to farnesyl pyrophosphate synthetase	6_00074	similar to acyl-CoA synthetase	7_00018	similar to tetratricopeptide repeat domain-containing protein
		8_00509	hypothetical protein	6_00090	similar to Protein transport protein sec24	7_00041	hypothetical protein
		8_00532	hypothetical protein	6_00091	hypothetical protein	7_00043	similar to indoleamine 2,3-dioxygenase family protein
		8_00538	similar to nadh-ubiquinone oxidoreductase subunit	6_00101	hypothetical protein	7_00044	similar to glutathione-dependent formaldehyde-activating enzyme family protein
		8_00549	similar to cytochrome p450	6_00116	similar to mitotic spindle assembly checkpoint protein MAD1	7_00045	hypothetical protein
		8_00559	hypothetical protein	6_00120	similar to nadp-dependent malic enzyme	7_00065	hypothetical protein
		8_00560	similar to cysteine synthase	6_00125	similar to M-phase inducer tyrosine phosphatase	7_00074	similar to 2-hydroxychromene-2-carboxylate isomerase
		8_00571	hypothetical protein	6_00156	predicted protein	7_00081	hypothetical protein
		8_00572	hypothetical protein	6_00164	hypothetical protein	7_00086	hypothetical protein
		8_00573	similar to PEK/GCN2 protein kinase	6_00167	hypothetical protein	7_00092	hypothetical protein
		8_00575	hypothetical protein	6_00169	hypothetical protein	7_00107	similar to cobW-domain-containing protein
		8_00617	hypothetical protein	6_00172	similar to dil and ankyrin domain containing protein	7_00112	hypothetical protein
		8_00625	similar to B3/4 domain-containing protein	6_00188	similar to acyltransferase-domain-containing protein	7_00118	similar to DNA polymerase subunit delta-2
		8_00626	similar to biphenyl 2,3-dioxygenase	6_00204	hypothetical protein	7_00130	similar to glycoside hydrolase family 47 protein
		8_00642	hypothetical protein	6_00217	similar to beta-1,4-mannosyltransferase	7_00143	similar to DNA mismatch repair protein msh4
		8_00649	hypothetical protein	6_00236	predicted protein	7_00145	hypothetical protein
		8_00661	similar to monosaccharide transporter	6_00250	similar to tyrosyl-trna synthetase	7_00157	similar to telomerase reverse transcriptase
		8_00665	similar to rheb small monomeric GTPase RhbA	6_00260	hypothetical protein	7_00158	similar to hypA-like protein
		8_00678	hypothetical protein	6_00264	hypothetical protein	7_00167	similar to bem46 family protein
		8_00687	similar to arp2 3 complex 21 kda subunit	6_00267	predicted protein	7_00177	hypothetical protein
		8_00690	hypothetical protein	6_00268	similar to coatomer subunit alpha	7_00182	hypothetical protein
		8_00714	similar to alpha-1,2 mannosyltransferase	6_00283	similar to oligomeric Golgi complex subunit 6	7_00183	similar to u6 snrna-associated sm-like protein lsm5
		9_00007	hypothetical protein	6_00287	predicted protein	7_00184	similar to pyridoxamine 5'-phosphate oxidase
		9_00019	similar to sec1 family superfamily protein	6_00302	similar to mitogen-activated protein kinase	7_00198	hypothetical protein
		9_00024	similar to mitosis protein dim1	6_00310	similar to flotillin domain containing protein	7_00199	hypothetical protein
		9_00025	similar to u2 small nuclear ribonucleoprotein a	6_00318	predicted protein	7_00216	similar to atp phosphoribosyltransferase
		9_00051	similar to DUF866-domain-containing protein	6_00321	similar to glycoside hydrolase family 43 protein	7_00220	similar to ATP binding L-PSP endoribonuclease family protein
		9_00063	predicted protein	6_00340	hypothetical protein	7_00248	hypothetical protein
		9_00065	hypothetical protein	6_00341	predicted protein	7_00283	hypothetical protein
		9_00084	similar to glycerol-3-phosphate acyltransferase	6_00343	similar to AP-1 complex subunit beta-1	7_00292	hypothetical protein
		9_00112	similar to metallopeptidase MepB	6_00357	similar to dna primase small subunit	7_00295	similar to ER protein big1
		9_00114	similar to sensitive to high expression protein 9	6_00378	predicted protein	7_00303	hypothetical protein
		9_00115	similar to phosphoserine phosphatase	6_00383	similar to phosphoglycerate mutase family protein	7_00306	similar to serine threonine-protein kinase
		9_00119	similar to NAD(P) transhydrogenase	6_00385	similar to double-strand-break repair protein rad21	7_00324	hypothetical protein
		9_00147	hypothetical protein	6_00395	similar to vacuole associated enzyme activator complex component Vac14	7_00340	similar to cytochrome p450
		9_00150	similar to protein bcp1	6_00397	similar to MFS peptide transporter Ptr2	7_00347	similar to increased loss of mitochondrial dna protein 1
		9_00152	hypothetical protein	6_00403	similar to fes/CIP4 domain-containing protein	7_00353	hypothetical protein
		9_00154	similar to pogo transposable element	6_00410	similar to nad dependent epimerase dehydratase family protein	7_00357	similar to actin binding protein
		9_00188	hypothetical protein	6_00411	similar to SAGA-like transcriptional regulatory complex subunit Spt3	7_00364	similar to glutathione S-transferase
		9_00197	similar to carbohydrate esterase family 1 protein	6_00414	similar to vacuolar protein sorting-associated protein 74	7_00369	similar to amino acid transporter
		9_00213	similar to secretory pathway protein Ssp120	6_00416	similar to metallo-beta-lactamase superfamily protein	7_00380	similar to ornithine aminotransferase
		9_00214	hypothetical protein	6_00436	similar to C6 finger domain-containing protein	7_00381	hypothetical protein
		9_00215	similar to mannosyl-oligosaccharide alpha-1,2-mannosidase	6_00439	hypothetical protein	7_00384	similar to adenosine deaminase
		9_00244	similar to nucleoside diphosphatase	6_00449	hypothetical protein	7_00401	similar to saccharopine dehydrogenase
		9_00247	similar to pps1 dual specificity phosphatase	6_00466	hypothetical protein	7_00406	similar to putative cytoskeleton organisation protein
		9_00249	similar to vacuolar targeting protein Atg18	6_00470	similar to kinesin family protein	7_00414	hypothetical protein
		9_00256	predicted protein	6_00496	similar to carboxylesterase family protein	7_00418	similar to molybdenum cofactor sulfurase protein
		9_00257	similar to putative gnat family acetyltransferase protein	6_00510	similar to conidiophore development protein hyma	7_00423	similar to histidinol-phosphatase
		9_00266	similar to enoyl-CoA hydratase/isomerase family protein	6_00513	similar to condensin complex subunit 1	7_00429	similar to acyl-CoA dehydrogenase
		9_00271	hypothetical protein	6_00530	similar to oligosaccharyltransferase subunit alpha	7_00443	hypothetical protein
		9_00283	similar to DUF1446 domain-containing protein	6_00533	similar to increased sodium tolerance protein 1	7_00444	hypothetical protein
		9_00297	similar to homoserine o-acetyltransferase	6_00534	hypothetical protein	7_00454	similar to ste20-like serine/threonine protein kinase
		9_00302	predicted protein	6_00537	similar to lectin family integral membrane protein	7_00455	similar to acetylornithine deacetylase
		9_00310	similar to C2H2 zinc finger transcription factor	6_00547	similar to Altered inheritance of mitochondria protein 24	7_00481	similar to u6 snrna-associated sm-like protein lsm6
		9_00311	similar to alpha/beta-hydrolase	6_00552	similar to tubulin-specific chaperone rbl2	7_00485	similar to hcngp-like protein
		9_00335	similar to lipase/ esterase	6_00565	similar to udp-glucose:glycoprotein glucosyltransferase	7_00491	similar to pyridine nucleotide-disulfide oxidoreductase
		9_00336	similar to RTA1 domain protein	6_00570	similar to ras GTPase-activating protein	7_00502	similar to beta-fructofuranosidase
		9_00350	similar to isopentenyl-diphosphate delta-isomerase	6_00585	similar to pre-mRNA-splicing factor ATP-dependent RNA helicase-like protein cdc28	7_00515	similar to heme-thiolate peroxidase aromatic peroxygenase
		9_00362	similar to histone acetyltransferase esa1	6_00603	similar to putative dna replication licensing factor mcm2 protein	7_00521	similar to monooxygenase flavin dependent
		9_00413	similar to mitochondrial ribosomal protein s19	6_00641	hypothetical protein	7_00526	hypothetical protein
		9_00419	similar to 3-oxoacyl-(acyl-carrier-protein) reductase	6_00654	similar to MOSC domain-containing protein	7_00562	predicted protein
		9_00433	hypothetical protein	6_00668	similar to peroxisomal targeting signal 2 receptor	7_00632	similar to alpha/beta hydrolase
		9_00434	similar to histidine acid phosphatase	6_00673	similar to sec23 sec24 family protein	7_00674	hypothetical protein
		9_00442	hypothetical protein	6_00674	similar to PLC-like phosphodiesterase	8_00009	similar to seryl-trna synthetase
		9_00445	predicted protein	6_00680	similar to vesicular-fusion protein sec18	8_00017	similar to phosphoribosylamine-glycine ligase
		9_00448	similar to chorismate mutase	6_00702	similar to coatomer zeta subunit	8_00045	similar to NAD dependent epimerase/dehydratase family protein
		9_00460	predicted protein	7_00011	similar to CAMK/CAMKL protein kinase	8_00048	predicted protein
		9_00465	similar to DNA polymerase delta subunit 4	7_00013	similar to pyruvate carboxylase	8_00060	similar to F-box domain-containing protein
		9_00466	similar to vacuolar atp synthase proteolipid subunit	7_00018	similar to tetratricopeptide repeat domain-containing protein	8_00071	similar to AP-2 adaptor complex subunit mu
		9_00496	hypothetical protein	7_00042	similar to ap-3 complex subunit delta	8_00078	similar to peroxisomal copper amine oxidase
		9_00499	similar to TOR signaling pathway regulator TapA	7_00046	similar to phosphatidylinositol 4-kinase	8_00084	similar to exocyst complex component sec15
		9_00513	similar to ion transporter	7_00053	hypothetical protein	8_00100	hypothetical protein
		9_00515	hypothetical protein	7_00077	hypothetical protein	8_00111	similar to putative glycogen synthase kinase protein
		9_00530	similar to cis-3-chloroacrylic acid	7_00080	similar to 3-dehydroshikimate dehydratase	8_00125	similar to cysteinyl-trna synthetase
		9_00535	similar to Dol-P-Man:Man(5)GlcNAc(2)-PP-Dol alpha-1,3-mannosyltransferase	7_00088	predicted protein	8_00127	predicted protein
		9_00536	similar to short chain dehydrogenase	7_00100	hypothetical protein	8_00133	similar to metallo-beta-lactamase family protein
		9_00537	similar to translation initiation factor eIF-2B subunit alpha	7_00102	similar to proteasome component pup3	8_00134	similar to amino-acid permease inda1
		9_00540	hypothetical protein	7_00114	similar to serine/threonine protein kinase	8_00137	similar to 2-methylcitrate dehydratase
		9_00559	similar to threonine aspartase	7_00127	hypothetical protein	8_00138	hypothetical protein
		9_00565	similar to serine/threonine-protein phosphatase	7_00137	similar to mannosyl-oligosaccharide alpha-1,2-mannosidase	8_00141	similar to rai1 protein
		9_00576	hypothetical protein	7_00139	similar to tyrosinase precursor	8_00155	similar to histidine kinase-like protein
		9_00583	similar to protein tyrosine phosphatase	7_00141	similar to cyclopropane-fatty-acyl-phospholipid synthase	8_00184	similar to glutathione synthetase
		9_00593	hypothetical protein	7_00143	similar to DNA mismatch repair protein msh4	8_00221	similar to vacuolar protein sorting protein DigA
				7_00147	similar to histone-lysine n-methyltransferase	8_00230	similar to WD repeat-containing protein
				7_00148	similar to carboxylesterase	8_00232	similar to ubiquitin fusion degradation protein Ufd1
				7_00186	similar to pH-response regulator protein palF/RIM8	8_00248	predicted protein
				7_00196	similar to actin lateral-binding protein	8_00251	similar to alpha-actinin
				7_00199	hypothetical protein	8_00259	similar to cytochrome p450
				7_00203	similar to transcription factor C2H2 Seb1	8_00282	hypothetical protein
				7_00205	hypothetical protein	8_00300	similar to vacuolar protein sorting-associated protein 45
				7_00212	hypothetical protein	8_00310	hypothetical protein
				7_00220	similar to ATP binding L-PSP endoribonuclease family protein	8_00323	hypothetical protein
				7_00222	similar to clathrin heavy chain	8_00333	similar to nucleoside-diphosphate-sugar epimerase
				7_00248	hypothetical protein	8_00334	hypothetical protein
				7_00268	hypothetical protein	8_00338	similar to PIG-X/PBN1 domain-containing protein
				7_00271	hypothetical protein	8_00363	similar to ABC multidrug transporter
				7_00292	hypothetical protein	8_00419	similar to vacuolar amino acid transporter 1
				7_00295	similar to ER protein big1	8_00424	similar to duf410 domain-containing protein
				7_00303	hypothetical protein	8_00427	hypothetical protein
				7_00306	similar to serine threonine-protein kinase	8_00429	similar to transport protein particle subunit bet5
				7_00321	similar to FAD dependent sulfhydryl oxidase Erv2	8_00434	hypothetical protein
				7_00324	hypothetical protein	8_00446	hypothetical protein
				7_00326	hypothetical protein	8_00447	hypothetical protein
				7_00341	similar to phenylacetyl-CoA ligase	8_00453	similar to glycyl-trna synthetase
				7_00353	hypothetical protein	8_00485	similar to sgt1 and cs domain containing protein
				7_00357	similar to actin binding protein	8_00486	similar to exopolyphosphatase
				7_00375	hypothetical protein	8_00487	hypothetical protein
				7_00380	similar to ornithine aminotransferase	8_00488	hypothetical protein
				7_00390	similar to condensin complex component cnd2	8_00500	hypothetical protein
				7_00398	similar to serine/threonine protein kinase	8_00503	similar to sodium/hydrogen exchanger
				7_00402	similar to DnaJ domain-containing protein	8_00507	similar to farnesyl pyrophosphate synthetase
				7_00405	similar to secretory pathway protein YSY6	8_00508	similar to a-pheromone processing metallopeptidase Ste23
				7_00422	similar to serine/threonine-protein kinase chk2	8_00519	similar to ABC transporter
				7_00427	hypothetical protein	8_00524	similar to high-temperature-induced dauer-formation protein
				7_00430	similar to aspartyl aminopeptidase	8_00537	similar to ATP-dependent bile acid permease
				7_00431	similar to zinc alcohol dehydrogenase	8_00538	similar to nadh-ubiquinone oxidoreductase subunit
				7_00443	hypothetical protein	8_00539	similar to cdp-diacylglycerol-glycerol-3-phosphate 3-phosphatidyltransferase
				7_00444	hypothetical protein	8_00549	similar to cytochrome p450
				7_00448	similar to aryl-alcohol dehydrogenase	8_00552	similar to class v myosin
				7_00453	hypothetical protein	8_00556	similar to rdgB/HAM1 family non-canonical purine NTP pyrophosphatase
				7_00455	similar to acetylornithine deacetylase	8_00571	hypothetical protein
				7_00457	similar to cell division control protein Cdc6	8_00573	similar to PEK/GCN2 protein kinase
				7_00465	similar to ARF GTPase activator (Csx2)	8_00584	hypothetical protein
				7_00467	hypothetical protein	8_00599	hypothetical protein
				7_00477	hypothetical protein	8_00603	predicted protein
				7_00485	similar to hcngp-like protein	8_00625	similar to B3/4 domain-containing protein
				7_00486	similar to N-acetyltransferase-like protein	8_00635	hypothetical protein
				7_00491	similar to pyridine nucleotide-disulfide oxidoreductase	8_00642	hypothetical protein
				7_00503	similar to ww domain containing protein	8_00643	predicted protein
				7_00506	predicted protein	8_00646	similar to ap-1 adaptor complex subunit mu
				7_00507	similar to dna excision repair protein ercc-8	8_00665	similar to rheb small monomeric GTPase RhbA
				7_00510	similar to CaaX prenyl protease Ste24	8_00668	similar to gtp cyclohydrolase ii
				7_00526	hypothetical protein	8_00691	similar to uracil phosphoribosyltransferase
				7_00552	similar to lipoate-protein ligase	8_00745	similar to mitochondrial import protein 1
				7_00554	similar to serine peptidase	9_00007	hypothetical protein
				7_00838	predicted protein	9_00011	hypothetical protein
				8_00011	similar to glycoside hydrolase family 18	9_00015	similar to molybdenum cofactor biosynthesis protein Gephyrin
				8_00012	hypothetical protein	9_00019	similar to sec1 family superfamily protein
				8_00028	predicted protein	9_00024	similar to mitosis protein dim1
				8_00035	similar to giy-yig catalytic domain containing protein	9_00051	similar to DUF866-domain-containing protein
				8_00043	similar to tRNA-guanine transglycosylase family protein	9_00080	similar to histidine kinase group protein
				8_00044	similar to thymidylate kinase	9_00082	similar to putative polyphosphoinositide phosphatase fig4 protein
				8_00046	similar to cell differentiation and development protein Fsr1/Pro11	9_00102	similar to peptidyl-prolyl cis-trans isomerase-like 3 protein
				8_00061	similar to putative cation diffusion facilitator 10 protein	9_00112	similar to metallopeptidase MepB
				8_00071	similar to AP-2 adaptor complex subunit mu	9_00114	similar to sensitive to high expression protein 9
				8_00084	similar to exocyst complex component sec15	9_00115	similar to phosphoserine phosphatase
				8_00101	similar to sucrose transport protein	9_00132	similar to nedd8-activating enzyme E1 regulatory subunit-like protein
				8_00111	similar to putative glycogen synthase kinase protein	9_00152	hypothetical protein
				8_00114	hypothetical protein	9_00185	similar to ap-3 adaptor complex subunit beta
				8_00125	similar to cysteinyl-trna synthetase	9_00188	hypothetical protein
				8_00134	similar to amino-acid permease inda1	9_00191	similar to mitochondrial 37S ribosomal protein MRPS5
				8_00136	similar to transcription factor C6	9_00210	similar to Spc97 / Spc98 family protein
				8_00137	similar to 2-methylcitrate dehydratase	9_00212	similar to tRNA wybutosine-synthesizing protein 2
				8_00151	predicted protein	9_00214	hypothetical protein
				8_00174	similar to Xaa-Pro aminopeptidase P	9_00216	similar to ATP binding protein
				8_00181	hypothetical protein	9_00222	similar to lariat debranching enzyme
				8_00182	similar to membrane biogenesis protein (Yop1)	9_00225	hypothetical protein
				8_00184	similar to glutathione synthetase	9_00234	similar to sister chromatid cohesion protein Dcc1
				8_00200	similar to exocyst complex component sec8	9_00246	similar to HET domain-containing protein
				8_00204	similar to C6 zinc finger domain-containing protein	9_00249	similar to vacuolar targeting protein Atg18
				8_00211	similar to mitochondrial import inner membrane translocase subunit tim8	9_00256	predicted protein
				8_00220	predicted protein	9_00257	similar to putative gnat family acetyltransferase protein
				8_00246	similar to sorbitol utilization protein sou2	9_00263	similar to acyl-CoA dehydrogenase
				8_00251	similar to alpha-actinin	9_00266	similar to enoyl-CoA hydratase/isomerase family protein
				8_00300	similar to vacuolar protein sorting-associated protein 45	9_00275	similar to metallo-beta-lactamase superfamily protein
				8_00306	similar to glycogen synthase	9_00278	similar to WD repeat-containing protein
				8_00307	similar to acetoacetate-CoA ligase	9_00279	similar to WD repeat protein
				8_00309	similar to Cleavage/polyadenylation specificity factor subunit 5	9_00280	similar to 3'(2'),5'-bisphosphate nucleotidase
				8_00314	similar to impact family protein	9_00283	similar to DUF1446 domain-containing protein
				8_00334	hypothetical protein	9_00297	similar to homoserine o-acetyltransferase
				8_00339	hypothetical protein	9_00310	similar to C2H2 zinc finger transcription factor
				8_00349	similar to short chain dehydrogenase/reductase family protein	9_00335	similar to lipase/ esterase
				8_00353	similar to elongator complex protein 3	9_00336	similar to RTA1 domain protein
				8_00354	similar to succinyl-CoA ligase subunit alpha	9_00345	predicted protein
				8_00363	similar to ABC multidrug transporter	9_00346	similar to solute carrier family 35 member e3
				8_00364	hypothetical protein	9_00362	similar to histone acetyltransferase esa1
				8_00390	similar to dna repair helicase rad25	9_00366	similar to mRNA cleavage factor complex II protein Clp1
				8_00403	hypothetical protein	9_00404	hypothetical protein
				8_00404	hypothetical protein	9_00413	similar to mitochondrial ribosomal protein s19
				8_00419	similar to vacuolar amino acid transporter 1	9_00415	similar to actin cytoskeleton organization protein (Cro1)
				8_00420	hypothetical protein	9_00419	similar to 3-oxoacyl-(acyl-carrier-protein) reductase
				8_00427	hypothetical protein	9_00421	hypothetical protein
				8_00428	hypothetical protein	9_00422	similar to glycosyltransferase family 90 protein
				8_00450	similar to malate dehydrogenase	9_00433	hypothetical protein
				8_00459	similar to pyruvate dehydrogenase kinase	9_00441	similar to polyketide synthase
				8_00460	similar to ubiquitin carboxyl-terminal hydrolase	9_00445	predicted protein
				8_00461	similar to endosomal cargo receptor (Erp3)	9_00462	similar to mrna decapping hydrolase
				8_00463	similar to vacuolar protein sorting-associated protein 1	9_00465	similar to DNA polymerase delta subunit 4
				8_00477	similar to DUF636 domain protein	9_00468	hypothetical protein
				8_00481	similar to cytochrome c oxidase subunit VI	9_00472	hypothetical protein
				8_00485	similar to sgt1 and cs domain containing protein	9_00489	similar to tRNA nucleotidyltransferase/poly(A) polymerase
				8_00492	similar to SH3 domain-containing protein cyk3	9_00498	similar to dicer-like protein 1
				8_00503	similar to sodium/hydrogen exchanger	9_00513	similar to ion transporter
				8_00507	similar to farnesyl pyrophosphate synthetase	9_00519	similar to tripeptidyl peptidase-like protein
				8_00508	similar to a-pheromone processing metallopeptidase Ste23	9_00521	similar to phosphomevalonate kinase
				8_00509	hypothetical protein	9_00522	similar to pentatricopeptide repeat protein
				8_00517	similar to mRNA splicing protein yju2	9_00530	similar to cis-3-chloroacrylic acid
				8_00522	similar to serine/threonine protein phosphatase 2A	9_00533	hypothetical protein
				8_00524	similar to high-temperature-induced dauer-formation protein	9_00535	similar to Dol-P-Man:Man(5)GlcNAc(2)-PP-Dol alpha-1,3-mannosyltransferase
				8_00528	similar to NADH-ubiquinone oxidoreductase subunit	9_00537	similar to translation initiation factor eIF-2B subunit alpha
				8_00532	hypothetical protein	9_00542	similar to d-amino-acid oxidase
				8_00533	hypothetical protein	9_00546	similar to tetratricopeptide repeat protein 1
				8_00538	similar to nadh-ubiquinone oxidoreductase subunit	9_00548	similar to snf7 family protein
				8_00539	similar to cdp-diacylglycerol-glycerol-3-phosphate 3-phosphatidyltransferase	9_00551	hypothetical protein
				8_00543	hypothetical protein	9_00563	similar to transcription factor TFIIH subunit Tfb4
				8_00549	similar to cytochrome p450	9_00576	hypothetical protein
				8_00552	similar to class v myosin	9_00582	predicted protein
				8_00559	hypothetical protein	9_00583	similar to protein tyrosine phosphatase
				8_00560	similar to cysteine synthase	9_00589	hypothetical protein
				8_00561	similar to nuclear condensin complex subunit 3
				8_00562	similar to integral membrane protein
				8_00578	similar to fungal specific transcription factor domain protein
				8_00584	hypothetical protein
				8_00613	similar to dna replication licensing factor mcm5
				8_00625	similar to B3/4 domain-containing protein
				8_00644	similar to deacylase
				8_00646	similar to ap-1 adaptor complex subunit mu
				8_00648	predicted protein
				8_00652	hypothetical protein
				8_00661	similar to monosaccharide transporter
				8_00668	similar to gtp cyclohydrolase ii
				8_00678	hypothetical protein
				8_00686	hypothetical protein
				8_00696	hypothetical protein
				8_00714	similar to alpha-1,2 mannosyltransferase
				8_00716	similar to DnaJ protein
				8_00742	similar to cytochrome p450 monooxygenase
				9_00013	hypothetical protein
				9_00019	similar to sec1 family superfamily protein
				9_00079	hypothetical protein
				9_00080	similar to histidine kinase group protein
				9_00082	similar to putative polyphosphoinositide phosphatase fig4 protein
				9_00114	similar to sensitive to high expression protein 9
				9_00132	similar to nedd8-activating enzyme E1 regulatory subunit-like protein
				9_00153	similar to alpha 1,2-mannosyltransferase
				9_00178	similar to protein kinase
				9_00207	hypothetical protein
				9_00209	hypothetical protein
				9_00214	hypothetical protein
				9_00238	similar to rho guanyl nucleotide exchange factor
				9_00246	similar to HET domain-containing protein
				9_00247	similar to pps1 dual specificity phosphatase
				9_00249	similar to vacuolar targeting protein Atg18
				9_00263	similar to acyl-CoA dehydrogenase
				9_00266	similar to enoyl-CoA hydratase/isomerase family protein
				9_00277	similar to heat shock protein
				9_00279	similar to WD repeat protein
				9_00305	hypothetical protein
				9_00310	similar to C2H2 zinc finger transcription factor
				9_00346	similar to solute carrier family 35 member e3
				9_00355	similar to serine/threonine-protein phosphatase PP2A catalytic subunit
				9_00362	similar to histone acetyltransferase esa1
				9_00368	similar to DNA mismatch repair protein Mlh1
				9_00371	hypothetical protein
				9_00372	similar to DUF775-domain-containing protein
				9_00407	similar to sec7 domain-containing protein
				9_00413	similar to mitochondrial ribosomal protein s19
				9_00422	similar to glycosyltransferase family 90 protein
				9_00441	similar to polyketide synthase
				9_00448	similar to chorismate mutase
				9_00455	similar to threonine synthase
				9_00462	similar to mrna decapping hydrolase
				9_00463	hypothetical protein
				9_00469	similar to DUF1716-domain-containing protein
				9_00472	hypothetical protein
				9_00474	similar to RNA polymerase ii holoenzyme cyclin-like subunit
				9_00478	hypothetical protein
				9_00510	similar to NADH-ubiquinone oxidoreductase 21 kDa subunit
				9_00515	hypothetical protein
				9_00522	similar to pentatricopeptide repeat protein
				9_00529	similar to calcium/calmodulin dependent protein kinase
				9_00533	hypothetical protein
				9_00537	similar to translation initiation factor eIF-2B subunit alpha
				9_00544	hypothetical protein
				9_00548	similar to snf7 family protein
				9_00563	similar to transcription factor TFIIH subunit Tfb4
				9_00565	similar to serine/threonine-protein phosphatase
				9_00571	similar to fad binding domain-containing protein
				9_00576	hypothetical protein
				9_00577	hypothetical protein
				9_00593	hypothetical protein
				9_00595	similar to dynein heavy chain
				9_00596	similar to sphingosine-1-phosphate phosphohydrolase
				9_00597	hypothetical protein
