# Supplementary material for: Morphological changes in response to environmental stresses in the fungal plant pathogen Zymoseptoria tritici
Source: Sci Rep. 2019 Jul 3;9:9642. doi: 10.1038/s41598-019-45994-3 (PMC6610121; doi:10.1038/s41598-019-45994-3)
Supplement: Supplementary file 5 — Table S4 [file 41598_2019_45994_MOESM5_ESM.xlsx]

## Sheet: Sheet1
Table S4. Genes exclusively upregulated in mycelial growth (MM C-depleted medium) compared to blastospore growth (YSB medium) for each tested Zymoseptoria tritici strain.
For 1A5 strain		For 1E4 strain		For 3D1 strain		For 3D7 strain
Gene ID	Annotation	Gene ID	Annotation	Gene ID	Annotation	Gene ID	Annotation
1_00004	predicted protein	1_00004	predicted protein	1_00002	predicted protein	1_00002	predicted protein
1_00007	similar to DNA-directed RNA polymerase III subunit Rpc34	1_00010	hypothetical protein	1_00007	similar to DNA-directed RNA polymerase III subunit Rpc34	1_00073	hypothetical protein
1_00024	similar to adenine phosphoribosyltransferase	1_00013	hypothetical protein	1_00010	hypothetical protein	1_00074	hypothetical protein
1_00026	hypothetical protein	1_00037	hypothetical protein	1_00037	hypothetical protein	1_00080	hypothetical protein
1_00037	hypothetical protein	1_00042	hypothetical protein	1_00042	hypothetical protein	1_00083	hypothetical protein
1_00052	predicted protein	1_00054	similar to peroxisomal biogenesis factor 2	1_00044	hypothetical protein	1_00097	similar to protein cgi121
1_00054	similar to peroxisomal biogenesis factor 2	1_00074	hypothetical protein	1_00056	predicted protein	1_00117	hypothetical protein
1_00055	similar to 6-phosphogluconate dehydrogenase (decarboxylating)	1_00077	predicted protein	1_00074	hypothetical protein	1_00118	hypothetical protein
1_00064	predicted protein	1_00080	hypothetical protein	1_00080	hypothetical protein	1_00125	hypothetical protein
1_00074	hypothetical protein	1_00083	hypothetical protein	1_00082	hypothetical protein	1_00129	hypothetical protein
1_00077	predicted protein	1_00093	hypothetical protein	1_00091	similar to isochorismatase family hydrolase	1_00131	predicted protein
1_00079	hypothetical protein	1_00099	hypothetical protein	1_00093	hypothetical protein	1_00135	hypothetical protein
1_00080	hypothetical protein	1_00100	predicted protein	1_00099	hypothetical protein	1_00147	hypothetical protein
1_00082	hypothetical protein	1_00105	predicted protein	1_00117	hypothetical protein	1_00153	similar to cytochrome p450 oxidoreductase
1_00083	hypothetical protein	1_00117	hypothetical protein	1_00124	hypothetical protein	1_00159	hypothetical protein
1_00093	hypothetical protein	1_00118	hypothetical protein	1_00131	predicted protein	1_00190	similar to duf636 domain protein
1_00096	similar to plasma membrane zinc ion transporter	1_00119	similar to kp-43 peptidase/serine peptidase	1_00135	hypothetical protein	1_00193	similar to radical s-adenosyl methionine domain containing protein 2
1_00099	hypothetical protein	1_00123	predicted protein	1_00147	hypothetical protein	1_00194	similar to glycoside hydrolase family 115 protein
1_00105	predicted protein	1_00124	hypothetical protein	1_00151	similar to serine peptidase	1_00198	hypothetical protein
1_00107	similar to putative mfs multidrug transporter protein	1_00135	hypothetical protein	1_00152	hypothetical protein	1_00199	similar to cyclic nucleotide-binding domain containing protein
1_00117	hypothetical protein	1_00166	hypothetical protein	1_00155	predicted protein	1_00235	hypothetical protein
1_00135	hypothetical protein	1_00183	hypothetical protein	1_00159	hypothetical protein	1_00249	similar to related to heterokaryon incompatibility protein (het-6OR allele)
1_00140	hypothetical protein	1_00184	similar to isochorismatase family protein family	1_00166	hypothetical protein	1_00262	similar to transcription factor C6
1_00147	hypothetical protein	1_00193	similar to radical s-adenosyl methionine domain containing protein 2	1_00182	hypothetical protein	1_00272	similar to ubiquitin conjugating enzyme
1_00149	similar to inosine-5'-monophosphate dehydrogenase	1_00198	hypothetical protein	1_00183	hypothetical protein	1_00276	hypothetical protein
1_00151	similar to serine peptidase	1_00235	hypothetical protein	1_00184	similar to isochorismatase family protein family	1_00296	predicted protein
1_00153	similar to cytochrome p450 oxidoreductase	1_00245	predicted protein	1_00190	similar to duf636 domain protein	1_00298	hypothetical protein
1_00166	hypothetical protein	1_00249	similar to related to heterokaryon incompatibility protein (het-6OR allele)	1_00191	similar to RNA polymerase ii transcription factor b subunit 5	1_00299	predicted protein
1_00183	hypothetical protein	1_00260	hypothetical protein	1_00192	predicted protein	1_00301	predicted protein
1_00184	similar to isochorismatase family protein family	1_00276	hypothetical protein	1_00193	similar to radical s-adenosyl methionine domain containing protein 2	1_00305	similar to von Willebrand domain containing protein
1_00190	similar to duf636 domain protein	1_00286	similar to bcas2 family protein	1_00195	hypothetical protein	1_00311	hypothetical protein
1_00193	similar to radical s-adenosyl methionine domain containing protein 2	1_00290	similar to MFS multidrug transporter	1_00196	predicted protein	1_00313	similar to oxidoreductase domain containing protein
1_00194	similar to glycoside hydrolase family 115 protein	1_00301	predicted protein	1_00198	hypothetical protein	1_00323	predicted protein
1_00195	hypothetical protein	1_00305	similar to von Willebrand domain containing protein	1_00208	predicted protein	1_00335	similar to ferric reductase like transmembrane component
1_00198	hypothetical protein	1_00307	similar to ras family protein	1_00213	hypothetical protein	1_00337	similar to mfs monocarboxylate transporter
1_00203	hypothetical protein	1_00308	similar to platelet-activating factor acetylhydrolase precursor	1_00249	similar to related to heterokaryon incompatibility protein (het-6OR allele)	1_00346	hypothetical protein
1_00208	predicted protein	1_00311	hypothetical protein	1_00260	hypothetical protein	1_00358	hypothetical protein
1_00230	predicted protein	1_00313	similar to oxidoreductase domain containing protein	1_00262	similar to transcription factor C6	1_00363	similar to oxidoreductase
1_00232	hypothetical protein	1_00318	similar to BcpB protein	1_00282	hypothetical protein	1_00374	hypothetical protein
1_00235	hypothetical protein	1_00323	predicted protein	1_00285	similar to neutral/alkaline non-lysosomal ceramidase	1_00380	similar to lipoxygenase
1_00238	hypothetical protein	1_00327	hypothetical protein	1_00301	predicted protein	1_00383	similar to Na(+)/H(+) antiporter
1_00241	predicted protein	1_00337	similar to mfs monocarboxylate transporter	1_00306	hypothetical protein	1_00386	hypothetical protein
1_00245	predicted protein	1_00345	similar to cytochrome p450 6a1	1_00307	similar to ras family protein	1_00391	similar to aldehyde dehydrogenase
1_00246	predicted protein	1_00348	similar to methyltransferase LaeA	1_00311	hypothetical protein	1_00401	hypothetical protein
1_00260	hypothetical protein	1_00351	hypothetical protein	1_00312	similar to glycosyl hydrolase	1_00410	similar to glycosyltransferase family 1 protein
1_00275	similar to flavin-containing amine oxidase	1_00364	hypothetical protein	1_00320	hypothetical protein	1_00417	predicted protein
1_00276	hypothetical protein	1_00375	similar to AB hydrolase superfamily protein B1A11.02	1_00323	predicted protein	1_00420	similar to ATP-dependent rrna helicase spb4
1_00290	similar to MFS multidrug transporter	1_00380	similar to lipoxygenase	1_00330	similar to carboxypeptidase s1	1_00427	predicted protein
1_00298	hypothetical protein	1_00401	hypothetical protein	1_00331	hypothetical protein	1_00430	hypothetical protein
1_00299	predicted protein	1_00411	hypothetical protein	1_00335	similar to ferric reductase like transmembrane component	1_00433	predicted protein
1_00305	similar to von Willebrand domain containing protein	1_00414	hypothetical protein	1_00337	similar to mfs monocarboxylate transporter	1_00441	similar to oxidoreductase
1_00307	similar to ras family protein	1_00416	hypothetical protein	1_00345	similar to cytochrome p450 6a1	1_00442	similar to sugar transporter
1_00308	similar to platelet-activating factor acetylhydrolase precursor	1_00417	predicted protein	1_00351	hypothetical protein	1_00462	similar to F-box and wd40 domain protein
1_00313	similar to oxidoreductase domain containing protein	1_00418	similar to APSES transcription factor Xbp1	1_00355	hypothetical protein	1_00480	hypothetical protein
1_00320	hypothetical protein	1_00433	predicted protein	1_00358	hypothetical protein	1_00486	hypothetical protein
1_00327	hypothetical protein	1_00441	similar to oxidoreductase	1_00364	hypothetical protein	1_00488	similar to short-chain dehydrogenase/reductase
1_00330	similar to carboxypeptidase s1	1_00462	similar to F-box and wd40 domain protein	1_00379	hypothetical protein	1_00499	hypothetical protein
1_00331	hypothetical protein	1_00468	hypothetical protein	1_00380	similar to lipoxygenase	1_00508	predicted protein
1_00337	similar to mfs monocarboxylate transporter	1_00469	hypothetical protein	1_00381	hypothetical protein	1_00515	hypothetical protein
1_00348	similar to methyltransferase LaeA	1_00472	predicted protein	1_00388	similar to similar to oxidase	1_00526	hypothetical protein
1_00358	hypothetical protein	1_00485	similar to mfs transporter	1_00396	similar to helicase MOV-10	1_00534	similar to hydantoin utilization protein a
1_00363	similar to oxidoreductase	1_00486	hypothetical protein	1_00401	hypothetical protein	1_00561	similar to MFS monocarboxylate transporter
1_00364	hypothetical protein	1_00506	similar to quinone oxidoreductase	1_00408	predicted protein	1_00563	predicted protein
1_00375	similar to AB hydrolase superfamily protein B1A11.02	1_00508	predicted protein	1_00410	similar to glycosyltransferase family 1 protein	1_00565	similar to glycosyltransferase family 2
1_00380	similar to lipoxygenase	1_00515	hypothetical protein	1_00414	hypothetical protein	1_00588	hypothetical protein
1_00398	predicted protein	1_00565	similar to glycosyltransferase family 2	1_00416	hypothetical protein	1_00591	hypothetical protein
1_00401	hypothetical protein	1_00569	similar to DUF1168 domain protein	1_00417	predicted protein	1_00606	hypothetical protein
1_00411	hypothetical protein	1_00578	similar to Polysaccharide deacetylase family protein	1_00429	hypothetical protein	1_00609	similar to bromodomain associated domain protein
1_00417	predicted protein	1_00602	predicted protein	1_00433	predicted protein	1_00614	hypothetical protein
1_00418	similar to APSES transcription factor Xbp1	1_00607	similar to Rad51 family DNA repair protein	1_00441	similar to oxidoreductase	1_00615	hypothetical protein
1_00420	similar to ATP-dependent rrna helicase spb4	1_00609	similar to bromodomain associated domain protein	1_00446	hypothetical protein	1_00627	predicted protein
1_00433	predicted protein	1_00628	predicted protein	1_00462	similar to F-box and wd40 domain protein	1_00630	similar to cytochrome p450
1_00441	similar to oxidoreductase	1_00641	hypothetical protein	1_00465	similar to ww domain-containing oxidoreductase	1_00641	hypothetical protein
1_00447	predicted protein	1_00646	hypothetical protein	1_00471	hypothetical protein	1_00666	similar to MFS transporter
1_00461	similar to acid protease	1_00647	similar to glutamyl-tRNA(Gln) amidotransferase subunit A	1_00472	predicted protein	1_00673	similar to metalloprotease
1_00462	similar to F-box and wd40 domain protein	1_00648	similar to C2H2 transcription factor (Sfp1)	1_00482	predicted protein	1_00677	hypothetical protein
1_00465	similar to ww domain-containing oxidoreductase	1_00655	hypothetical protein	1_00485	similar to mfs transporter	1_00681	predicted protein
1_00468	hypothetical protein	1_00665	hypothetical protein	1_00489	similar to GTP-binding protein obg	1_00691	similar to ser/Thr protein phosphatase family protein
1_00472	predicted protein	1_00666	similar to MFS transporter	1_00502	predicted protein	1_00692	predicted protein
1_00480	hypothetical protein	1_00681	predicted protein	1_00507	predicted protein	1_00699	similar to choline dehydrogenase
1_00486	hypothetical protein	1_00688	similar to iron-sulfur cluster assembly accessory protein	1_00515	hypothetical protein	1_00709	similar to spo22-domain-containing protein
1_00499	hypothetical protein	1_00691	similar to ser/Thr protein phosphatase family protein	1_00526	hypothetical protein	1_00712	hypothetical protein
1_00501	hypothetical protein	1_00692	predicted protein	1_00531	predicted protein	1_00713	similar to putative Epidermis-type lipoxygenase 3
1_00506	similar to quinone oxidoreductase	1_00712	hypothetical protein	1_00536	hypothetical protein	1_00741	similar to phosphatidate cytidylyltransferase
1_00508	predicted protein	1_00713	similar to putative Epidermis-type lipoxygenase 3	1_00544	hypothetical protein	1_00748	predicted protein
1_00510	similar to DUF1446 domain-containing protein	1_00717	hypothetical protein	1_00552	similar to triacylglycerol lipase	1_00773	predicted protein
1_00530	similar to ubiquinone biosynthesis protein Coq7	1_00748	predicted protein	1_00563	predicted protein	1_00775	predicted protein
1_00531	predicted protein	1_00752	similar to MFS drug efflux pump	1_00565	similar to glycosyltransferase family 2	1_00776	hypothetical protein
1_00544	hypothetical protein	1_00773	predicted protein	1_00569	similar to DUF1168 domain protein	1_00777	similar to ferric-chelate reductase
1_00563	predicted protein	1_00775	predicted protein	1_00578	similar to Polysaccharide deacetylase family protein	1_00778	similar to MFS multidrug transporter
1_00565	similar to glycosyltransferase family 2	1_00778	similar to MFS multidrug transporter	1_00602	predicted protein	1_00783	hypothetical protein
1_00575	hypothetical protein	1_00779	similar to glycoside hydrolase family 76 protein	1_00609	similar to bromodomain associated domain protein	1_00787	similar to 3-hydroxyacyl-CoA dehydrogenase
1_00596	hypothetical protein	1_00787	similar to 3-hydroxyacyl-CoA dehydrogenase	1_00612	similar to IFRD-domain-containing protein	1_00791	hypothetical protein
1_00604	predicted protein	1_00791	hypothetical protein	1_00615	hypothetical protein	1_00792	hypothetical protein
1_00609	similar to bromodomain associated domain protein	1_00792	hypothetical protein	1_00619	similar to duf124 domain containing protein	1_00796	similar to excitatory amino acid transporter 2
1_00651	predicted protein	1_00796	similar to excitatory amino acid transporter 2	1_00627	predicted protein	1_00832	similar to fungal specific transcription factor domain-containing protein
1_00658	similar to Six-bladed beta-propeller TolB-like protein	1_00812	similar to methyltransferase domain-containing protein	1_00635	hypothetical protein	1_00836	similar to pyridine nucleotide-disulfide oxidoreductase
1_00663	similar to maltose permease	1_00818	hypothetical protein	1_00636	similar to nadph oxidase	1_00859	hypothetical protein
1_00666	similar to MFS transporter	1_00823	similar to glutathione S-transferase	1_00641	hypothetical protein	1_00871	hypothetical protein
1_00673	similar to metalloprotease	1_00836	similar to pyridine nucleotide-disulfide oxidoreductase	1_00646	hypothetical protein	1_00881	hypothetical protein
1_00676	hypothetical protein	1_00838	hypothetical protein	1_00658	similar to Six-bladed beta-propeller TolB-like protein	1_00884	similar to integral membrane protein
1_00681	predicted protein	1_00859	hypothetical protein	1_00663	similar to maltose permease	1_00891	predicted protein
1_00684	hypothetical protein	1_00884	similar to integral membrane protein	1_00665	hypothetical protein	1_00896	hypothetical protein
1_00691	similar to ser/Thr protein phosphatase family protein	1_00896	hypothetical protein	1_00666	similar to MFS transporter	1_00906	hypothetical protein
1_00692	predicted protein	1_00906	hypothetical protein	1_00674	hypothetical protein	1_00909	similar to phenylacetaldoxime dehydratase
1_00711	predicted protein	1_00953	hypothetical protein	1_00676	hypothetical protein	1_00911	similar to recombination hotspot-binding protein (Translin)
1_00712	hypothetical protein	1_00996	hypothetical protein	1_00677	hypothetical protein	1_00927	predicted protein
1_00713	similar to putative Epidermis-type lipoxygenase 3	1_01004	similar to cytochrome P450 phenylacetate 2-hydroxylase	1_00678	similar to glycoside hydrolase family 79 protein	1_00928	hypothetical protein
1_00721	predicted protein	1_01005	similar to uracil permease	1_00681	predicted protein	1_00959	hypothetical protein
1_00726	similar to MFS monocarboxylate transporter	1_01011	predicted protein	1_00692	predicted protein	1_01004	similar to cytochrome P450 phenylacetate 2-hydroxylase
1_00743	similar to carbohydrate esterase family 1 protein	1_01045	similar to mitochondrial thiamine pyrophosphate carrier 1	1_00694	predicted protein	1_01011	predicted protein
1_00747	hypothetical protein	1_01050	similar to 3-oxoacyl-(acyl-carrier-protein) reductase	1_00712	hypothetical protein	1_01029	similar to ribosome biogenesis protein Noc4
1_00748	predicted protein	1_01061	similar to ab-hydrolase associated lipase	1_00719	hypothetical protein	1_01033	hypothetical protein
1_00752	similar to MFS drug efflux pump	1_01063	predicted protein	1_00724	similar to glucose-methanol-choline oxidoreductase	1_01061	similar to ab-hydrolase associated lipase
1_00764	similar to TIM-barrel enzyme family protein	1_01081	hypothetical protein	1_00741	similar to phosphatidate cytidylyltransferase	1_01074	hypothetical protein
1_00775	predicted protein	1_01083	hypothetical protein	1_00768	hypothetical protein	1_01081	hypothetical protein
1_00778	similar to MFS multidrug transporter	1_01095	similar to MFS transporter	1_00771	predicted protein	1_01085	predicted protein
1_00787	similar to 3-hydroxyacyl-CoA dehydrogenase	1_01102	hypothetical protein	1_00778	similar to MFS multidrug transporter	1_01100	predicted protein
1_00791	hypothetical protein	1_01110	predicted protein	1_00791	hypothetical protein	1_01109	predicted protein
1_00792	hypothetical protein	1_01111	hypothetical protein	1_00796	similar to excitatory amino acid transporter 2	1_01111	hypothetical protein
1_00796	similar to excitatory amino acid transporter 2	1_01134	predicted protein	1_00805	hypothetical protein	1_01116	similar to DUF821 domain-containing protein
1_00798	similar to rad21 rec8 n terminal domain-containing protein	1_01141	hypothetical protein	1_00818	hypothetical protein	1_01119	hypothetical protein
1_00812	similar to methyltransferase domain-containing protein	1_01148	hypothetical protein	1_00825	similar to cytochrome p450 monooxygenase	1_01125	hypothetical protein
1_00823	similar to glutathione S-transferase	1_01151	predicted protein	1_00826	hypothetical protein	1_01148	hypothetical protein
1_00826	hypothetical protein	1_01155	similar to centromere binding protein b	1_00828	similar to cytochrome P450 monooxygenase	1_01151	predicted protein
1_00832	similar to fungal specific transcription factor domain-containing protein	1_01189	predicted protein	1_00857	hypothetical protein	1_01159	similar to D-3-phosphoglycerate dehydrogenase
1_00840	hypothetical protein	1_01208	similar to alpha/beta hydrolase	1_00859	hypothetical protein	1_01160	similar to RNAse III
1_00859	hypothetical protein	1_01209	predicted protein	1_00860	similar to putative exosome complex subunit rrp46 protein	1_01173	hypothetical protein
1_00871	hypothetical protein	1_01213	similar to rhomboid family protein	1_00876	similar to mediator of rna polymerase ii transcription subunit 31	1_01176	hypothetical protein
1_00880	predicted protein	1_01221	similar to cytochrome P450 monooxygenase	1_00880	predicted protein	1_01182	similar to sphingosine kinase
1_00906	hypothetical protein	1_01230	predicted protein	1_00884	similar to integral membrane protein	1_01189	predicted protein
1_00911	similar to recombination hotspot-binding protein (Translin)	1_01231	similar to ap-3 adaptor complex subunit sigma	1_00892	predicted protein	1_01209	predicted protein
1_00920	similar to SUN domain protein (Uth1)	1_01273	hypothetical protein	1_00896	hypothetical protein	1_01216	hypothetical protein
1_00962	similar to SIR2 family histone deacetylase-like protein	1_01283	similar to histidine containing phosphotransmitter protein	1_00902	hypothetical protein	1_01220	similar to pyruvate dehydrogenase kinase
1_00976	similar to dna photolyase	1_01295	hypothetical protein	1_00914	hypothetical protein	1_01222	similar to sister chromatid cohesion protein Ctf8
1_01004	similar to cytochrome P450 phenylacetate 2-hydroxylase	1_01309	predicted protein	1_00943	similar to DNA-directed polymerase kappa	1_01225	predicted protein
1_01011	predicted protein	1_01348	predicted protein	1_00944	hypothetical protein	1_01231	similar to ap-3 adaptor complex subunit sigma
1_01033	hypothetical protein	1_01359	similar to neutral amino acid permease	1_00959	hypothetical protein	1_01233	predicted protein
1_01039	hypothetical protein	1_01380	similar to ectonucleotide pyrophosphatase/phosphodiesterase family member 1/3	1_00963	predicted protein	1_01234	hypothetical protein
1_01061	similar to ab-hydrolase associated lipase	1_01389	predicted protein	1_00968	similar to glycoside hydrolase family 27 carbohydrate-binding module family 35 protein	1_01239	hypothetical protein
1_01074	hypothetical protein	1_01393	hypothetical protein	1_00977	hypothetical protein	1_01245	hypothetical protein
1_01081	hypothetical protein	1_01394	hypothetical protein	1_00996	hypothetical protein	1_01263	predicted protein
1_01085	predicted protein	1_01410	similar to peroxisomal membrane protein	1_01011	predicted protein	1_01273	hypothetical protein
1_01095	similar to MFS transporter	1_01411	hypothetical protein	1_01023	hypothetical protein	1_01277	hypothetical protein
1_01102	hypothetical protein	1_01421	similar to DNA mismatch repair protein msh5	1_01045	similar to mitochondrial thiamine pyrophosphate carrier 1	1_01290	predicted protein
1_01110	predicted protein	1_01432	similar to MFS transporter	1_01050	similar to 3-oxoacyl-(acyl-carrier-protein) reductase	1_01291	similar to ring finger domain-containing protein
1_01111	hypothetical protein	1_01451	hypothetical protein	1_01061	similar to ab-hydrolase associated lipase	1_01312	hypothetical protein
1_01119	hypothetical protein	1_01470	hypothetical protein	1_01074	hypothetical protein	1_01320	similar to F-box domain containing protein
1_01126	similar to oxidoreductase	1_01474	hypothetical protein	1_01080	hypothetical protein	1_01327	hypothetical protein
1_01134	predicted protein	1_01480	similar to exo-beta-1,3-glucanase	1_01084	similar to glucose-regulated-like protein	1_01329	hypothetical protein
1_01141	hypothetical protein	1_01493	similar to carbohydrate esterase family 8 protein	1_01085	predicted protein	1_01335	similar to mitogen-activated protein kinase maf1
1_01151	predicted protein	1_01505	hypothetical protein	1_01095	similar to MFS transporter	1_01353	hypothetical protein
1_01182	similar to sphingosine kinase	1_01506	hypothetical protein	1_01104	hypothetical protein	1_01359	similar to neutral amino acid permease
1_01189	predicted protein	1_01518	predicted protein	1_01111	hypothetical protein	1_01385	hypothetical protein
1_01190	similar to metallo-beta-lactamase superfamily protein	1_01519	similar to 1-acyl-sn-glycerol-3-phosphate acyltransferase	1_01131	similar to transcription factor C6	1_01410	similar to peroxisomal membrane protein
1_01209	predicted protein	1_01521	predicted protein	1_01139	hypothetical protein	1_01411	hypothetical protein
1_01216	hypothetical protein	1_01527	similar to MFS sugar transporter	1_01141	hypothetical protein	1_01421	similar to DNA mismatch repair protein msh5
1_01223	similar to tryptophan synthase	1_01531	hypothetical protein	1_01143	similar to high affinity cAMP phosphodiesterase	1_01427	predicted protein
1_01225	predicted protein	1_01533	similar to transmembrane amino acid transporter protein	1_01148	hypothetical protein	1_01432	similar to MFS transporter
1_01231	similar to ap-3 adaptor complex subunit sigma	1_01557	hypothetical protein	1_01150	predicted protein	1_01436	hypothetical protein
1_01245	hypothetical protein	1_01560	hypothetical protein	1_01151	predicted protein	1_01463	hypothetical protein
1_01260	similar to short-chain dehydrogenase	1_01573	hypothetical protein	1_01155	similar to centromere binding protein b	1_01470	hypothetical protein
1_01283	similar to histidine containing phosphotransmitter protein	1_01594	similar to putative glucose sorbosone dehydrogenase protein	1_01159	similar to D-3-phosphoglycerate dehydrogenase	1_01474	hypothetical protein
1_01290	predicted protein	1_01601	similar to phthalate transporter	1_01169	hypothetical protein	1_01493	similar to carbohydrate esterase family 8 protein
1_01308	similar to flavin-binding monooxygenase	1_01613	similar to mate efflux family protein	1_01174	similar to D-3-phosphoglycerate dehydrogenase	1_01494	hypothetical protein
1_01340	similar to nad dependent epimerase dehydratase family protein	1_01615	hypothetical protein	1_01187	predicted protein	1_01501	predicted protein
1_01348	predicted protein	1_01632	predicted protein	1_01189	predicted protein	1_01505	hypothetical protein
1_01350	similar to U3 small nucleolar ribonucleoprotein protein Imp4	1_01663	similar to monooxygenase	1_01192	similar to small nuclear ribonucleoprotein LSM1	1_01506	hypothetical protein
1_01359	similar to neutral amino acid permease	1_01677	hypothetical protein	1_01193	hypothetical protein	1_01507	similar to NAD(P)-binding protein
1_01376	similar to UbiE/COQ5 family methyltransferase	1_01678	similar to sugar transporter family protein	1_01203	hypothetical protein	1_01512	similar to phytanoyl-CoA dioxygenase
1_01380	similar to ectonucleotide pyrophosphatase/phosphodiesterase family member 1/3	1_01688	predicted protein	1_01225	predicted protein	1_01514	hypothetical protein
1_01387	similar to ATP-binding cassette sub-family G member 2	1_01697	similar to Asp/Glu/hydantoin racemase	1_01229	hypothetical protein	1_01519	similar to 1-acyl-sn-glycerol-3-phosphate acyltransferase
1_01389	predicted protein	1_01725	similar to Peptidyl-tRNA hydrolase	1_01231	similar to ap-3 adaptor complex subunit sigma	1_01520	hypothetical protein
1_01390	similar to short chain dehydrogenase/reductase	1_01726	predicted protein	1_01234	hypothetical protein	1_01522	predicted protein
1_01410	similar to peroxisomal membrane protein	1_01731	predicted protein	1_01238	hypothetical protein	1_01527	similar to MFS sugar transporter
1_01411	hypothetical protein	1_01739	similar to glycoside hydrolase family 39 protein	1_01245	hypothetical protein	1_01531	hypothetical protein
1_01424	similar to snf7 family protein	1_01742	similar to sugar transporter	1_01265	hypothetical protein	1_01533	similar to transmembrane amino acid transporter protein
1_01425	similar to AAA family ATPase/60S ribosome export protein Rix7/60S ribosome export protein/Rix7	1_01754	predicted protein	1_01299	similar to putative mediator of rna polymerase ii transcription subunit 7 protein	1_01534	hypothetical protein
1_01429	predicted protein	1_01770	similar to cyclopentanone 1,2-monooxygenase	1_01313	hypothetical protein	1_01542	predicted protein
1_01445	hypothetical protein	1_01774	hypothetical protein	1_01322	similar to guanine nucleotide-binding protein subunit gamma	1_01551	hypothetical protein
1_01454	hypothetical protein	1_01781	predicted protein	1_01329	hypothetical protein	1_01559	similar to short chain dehydrogenase
1_01457	similar to major facilitator superfamily transporter	1_01785	hypothetical protein	1_01335	similar to mitogen-activated protein kinase maf1	1_01560	hypothetical protein
1_01470	hypothetical protein	1_01791	similar to carboxylesterase family protein	1_01339	hypothetical protein	1_01573	hypothetical protein
1_01474	hypothetical protein	1_01796	similar to nitrilotriacetate monooxygenase protein	1_01348	predicted protein	1_01594	similar to putative glucose sorbosone dehydrogenase protein
1_01493	similar to carbohydrate esterase family 8 protein	1_01804	similar to acyltransferase	1_01359	similar to neutral amino acid permease	1_01613	similar to mate efflux family protein
1_01505	hypothetical protein	1_01805	similar to heterokaryon incompatibility protein	1_01380	similar to ectonucleotide pyrophosphatase/phosphodiesterase family member 1/3	1_01631	hypothetical protein
1_01506	hypothetical protein	1_01815	predicted protein	1_01384	similar to major facilitator superfamily transporter	1_01648	hypothetical protein
1_01507	similar to NAD(P)-binding protein	1_01826	similar to MFS monosaccharide transporter	1_01393	hypothetical protein	1_01651	predicted protein
1_01514	hypothetical protein	1_01827	similar to dimeric dihydrodiol dehydrogenase	1_01394	hypothetical protein	1_01657	similar to vesicle-mediated transport protein Vid24
1_01525	similar to cholesterol oxidase	1_01828	hypothetical protein	1_01417	hypothetical protein	1_01677	hypothetical protein
1_01531	hypothetical protein	1_01835	hypothetical protein	1_01421	similar to DNA mismatch repair protein msh5	1_01678	similar to sugar transporter family protein
1_01555	similar to ferric-chelate reductase	1_01836	similar to oxidase-like protein	1_01429	predicted protein	1_01697	similar to Asp/Glu/hydantoin racemase
1_01573	hypothetical protein	1_01843	hypothetical protein	1_01440	similar to bZIP transcription factor	1_01701	hypothetical protein
1_01594	similar to putative glucose sorbosone dehydrogenase protein	1_01849	similar to 2',3'-cyclic-nucleotide 3'-phosphodiesterase	1_01445	hypothetical protein	1_01725	similar to Peptidyl-tRNA hydrolase
1_01601	similar to phthalate transporter	1_01852	hypothetical protein	1_01457	similar to major facilitator superfamily transporter	1_01726	predicted protein
1_01602	similar to steroid alpha reductase family protein	1_01877	hypothetical protein	1_01461	similar to d-aminopeptidase	1_01761	hypothetical protein
1_01613	similar to mate efflux family protein	1_01883	predicted protein	1_01470	hypothetical protein	1_01766	hypothetical protein
1_01615	hypothetical protein	1_01887	predicted protein	1_01480	similar to exo-beta-1,3-glucanase	1_01770	similar to cyclopentanone 1,2-monooxygenase
1_01632	predicted protein	1_01973	hypothetical protein	1_01481	hypothetical protein	1_01774	hypothetical protein
1_01650	hypothetical protein	1_01976	similar to trna ligase	1_01491	similar to glycoside hydrolase family 43 protein	1_01781	predicted protein
1_01651	predicted protein	1_01979	hypothetical protein	1_01493	similar to carbohydrate esterase family 8 protein	1_01787	predicted protein
1_01654	predicted protein	1_01981	hypothetical protein	1_01500	hypothetical protein	1_01791	similar to carboxylesterase family protein
1_01663	similar to monooxygenase	1_02011	hypothetical protein	1_01501	predicted protein	1_01804	similar to acyltransferase
1_01672	hypothetical protein	1_02016	hypothetical protein	1_01505	hypothetical protein	1_01820	similar to nadp:d-xylose dehydrogenase
1_01685	hypothetical protein	1_02020	hypothetical protein	1_01514	hypothetical protein	1_01823	similar to C6 transcription factor
1_01697	similar to Asp/Glu/hydantoin racemase	1_02032	predicted protein	1_01518	predicted protein	1_01825	hypothetical protein
1_01711	hypothetical protein	1_02048	similar to protein kinase	1_01521	predicted protein	1_01835	hypothetical protein
1_01715	predicted protein	1_02052	similar to amino acid permease	1_01522	predicted protein	1_01843	hypothetical protein
1_01718	hypothetical protein	1_02077	predicted protein	1_01524	similar to alkaline ceramidase family protein	1_01858	similar to haloacid dehalogenase
1_01726	predicted protein	1_02086	similar to penicillin-binding protein	1_01525	similar to cholesterol oxidase	1_01859	similar to potassium uptake protein
1_01731	predicted protein	1_02098	predicted protein	1_01531	hypothetical protein	1_01883	predicted protein
1_01735	similar to cytochrome p450 oxidoreductase	1_02113	hypothetical protein	1_01539	hypothetical protein	1_01887	predicted protein
1_01739	similar to glycoside hydrolase family 39 protein	10_00016	predicted protein	1_01571	similar to lactonohydrolase	1_01910	hypothetical protein
1_01742	similar to sugar transporter	10_00018	predicted protein	1_01572	hypothetical protein	1_01918	similar to 6-aminohexanoate-dimer hydrolase
1_01749	hypothetical protein	10_00019	hypothetical protein	1_01579	similar to MFS transporter	1_01922	predicted protein
1_01756	predicted protein	10_00034	similar to calcium/calmodulin dependent protein kinase	1_01588	predicted protein	1_01928	similar to 2,4-dihydroxyhept-2-ene-1,7-dioic acid aldolase
1_01766	hypothetical protein	10_00057	predicted protein	1_01594	similar to putative glucose sorbosone dehydrogenase protein	1_01960	similar to lactose permease
1_01769	hypothetical protein	10_00066	hypothetical protein	1_01596	predicted protein	1_01961	hypothetical protein
1_01770	similar to cyclopentanone 1,2-monooxygenase	10_00072	hypothetical protein	1_01601	similar to phthalate transporter	1_01973	hypothetical protein
1_01772	predicted protein	10_00082	similar to FAD/NAD(P)-binding domain-containing protein	1_01602	similar to steroid alpha reductase family protein	1_01974	similar to vitamin H transporter
1_01774	hypothetical protein	10_00083	hypothetical protein	1_01603	hypothetical protein	1_01976	similar to trna ligase
1_01778	hypothetical protein	10_00090	predicted protein	1_01605	similar to glycoside hydrolase family 2 protein	1_02012	hypothetical protein
1_01791	similar to carboxylesterase family protein	10_00107	similar to glycoside hydrolase family 12 protein	1_01606	hypothetical protein	1_02014	similar to DSBA-like thioredoxin domain protein
1_01796	similar to nitrilotriacetate monooxygenase protein	10_00122	predicted protein	1_01618	predicted protein	1_02016	hypothetical protein
1_01803	hypothetical protein	10_00129	predicted protein	1_01619	similar to signal peptidase complex component	1_02048	similar to protein kinase
1_01804	similar to acyltransferase	10_00148	hypothetical protein	1_01631	hypothetical protein	1_02050	hypothetical protein
1_01805	similar to heterokaryon incompatibility protein	10_00152	similar to homoserine acetyltransferase family protein	1_01663	similar to monooxygenase	1_02086	similar to penicillin-binding protein
1_01815	predicted protein	10_00158	similar to major facilitator superfamily transporter	1_01665	hypothetical protein	1_02114	similar to amino acid permease
1_01825	hypothetical protein	10_00160	similar to StcQ-like protein	1_01677	hypothetical protein	10_00018	predicted protein
1_01827	similar to dimeric dihydrodiol dehydrogenase	10_00162	similar to major facilitator superfamily protein	1_01678	similar to sugar transporter family protein	10_00029	similar to NAD-dependent epimerase
1_01830	similar to short-chain dehydrogenase	10_00185	hypothetical protein	1_01681	hypothetical protein	10_00033	predicted protein
1_01831	similar to 2-hydroxychromene-2-carboxylate isomerase	10_00205	predicted protein	1_01685	hypothetical protein	10_00066	hypothetical protein
1_01832	similar to phenylacetyl-CoA ligase	10_00227	hypothetical protein	1_01691	similar to putative voltage gated chloride channel protein	10_00072	hypothetical protein
1_01834	hypothetical protein	10_00239	similar to CaaX prenyl proteinase Rce1	1_01698	hypothetical protein	10_00083	hypothetical protein
1_01835	hypothetical protein	10_00245	predicted protein	1_01718	hypothetical protein	10_00090	predicted protein
1_01843	hypothetical protein	10_00265	similar to alpha-glucosidase	1_01726	predicted protein	10_00093	hypothetical protein
1_01849	similar to 2',3'-cyclic-nucleotide 3'-phosphodiesterase	10_00268	similar to acyltransferase	1_01732	hypothetical protein	10_00098	similar to mandelate racemase muconate lactonizing enzyme family protein
1_01879	predicted protein	10_00289	predicted protein	1_01735	similar to cytochrome p450 oxidoreductase	10_00103	hypothetical protein
1_01883	predicted protein	10_00299	predicted protein	1_01739	similar to glycoside hydrolase family 39 protein	10_00123	predicted protein
1_01885	hypothetical protein	10_00300	hypothetical protein	1_01740	hypothetical protein	10_00152	similar to homoserine acetyltransferase family protein
1_01887	predicted protein	10_00301	predicted protein	1_01741	hypothetical protein	10_00155	similar to cation diffusion facilitator 1
1_01910	hypothetical protein	10_00306	hypothetical protein	1_01742	similar to sugar transporter	10_00162	similar to major facilitator superfamily protein
1_01960	similar to lactose permease	10_00313	predicted protein	1_01746	similar to beta-lactamase/transpeptidase-like protein	10_00195	similar to mfs transporter
1_01974	similar to vitamin H transporter	10_00341	similar to oxidoreductase	1_01750	similar to adp-ribosylation factor 6	10_00205	predicted protein
1_01976	similar to trna ligase	10_00355	similar to NAD binding Rossmann fold oxidoreductase	1_01751	similar to protein kinase	10_00213	similar to DUF300-domain-containing protein
1_01979	hypothetical protein	10_00360	hypothetical protein	1_01769	hypothetical protein	10_00218	similar to mfs transporter
1_01981	hypothetical protein	10_00387	hypothetical protein	1_01780	similar to peroxidase catalase	10_00249	predicted protein
1_02011	hypothetical protein	10_00388	similar to short chain dehydrogenase/reductase family protein	1_01781	predicted protein	10_00269	hypothetical protein
1_02014	similar to DSBA-like thioredoxin domain protein	10_00407	hypothetical protein	1_01785	hypothetical protein	10_00270	similar to glycosyltransferase family 32 protein
1_02016	hypothetical protein	10_00408	similar to endonuclease/exonuclease/phosphatase family protein	1_01795	hypothetical protein	10_00272	similar to glycosyltransferase family 71 protein
1_02048	similar to protein kinase	10_00422	hypothetical protein	1_01802	similar to hco3- transporter family protein	10_00273	similar to alpha-1,2-mannosidase family protein
1_02050	hypothetical protein	10_00427	similar to lipase b precursor	1_01803	hypothetical protein	10_00300	hypothetical protein
1_02052	similar to amino acid permease	10_00437	hypothetical protein	1_01804	similar to acyltransferase	10_00313	predicted protein
1_02068	hypothetical protein	10_00444	hypothetical protein	1_01805	similar to heterokaryon incompatibility protein	10_00321	similar to carnitine O-acetyltransferase
1_02085	predicted protein	10_00451	similar to putative c6 zinc finger domain protein	1_01815	predicted protein	10_00329	similar to diacetyl reductase
1_02098	predicted protein	10_00453	predicted protein	1_01818	hypothetical protein	10_00332	hypothetical protein
1_02102	hypothetical protein	10_00454	predicted protein	1_01835	hypothetical protein	10_00349	hypothetical protein
1_02103	predicted protein	10_00464	hypothetical protein	1_01836	similar to oxidase-like protein	10_00350	hypothetical protein
1_02113	hypothetical protein	10_00465	hypothetical protein	1_01840	hypothetical protein	10_00354	hypothetical protein
10_00007	hypothetical protein	10_00471	predicted protein	1_01841	similar to oxidoreductase	10_00355	similar to NAD binding Rossmann fold oxidoreductase
10_00016	predicted protein	10_00476	similar to succinate dehydrogenase cytochrome b560 subunit	1_01843	hypothetical protein	10_00361	similar to norsolorinic acid reductase
10_00017	predicted protein	10_00478	predicted protein	1_01860	hypothetical protein	10_00371	similar to peroxisomal d3,d2-enoyl-CoA isomerase
10_00028	hypothetical protein	10_00479	similar to major facilitator superfamily transporter	1_01885	hypothetical protein	10_00407	hypothetical protein
10_00029	similar to NAD-dependent epimerase	10_00480	similar to major royal jelly protein	1_01910	hypothetical protein	10_00408	similar to endonuclease/exonuclease/phosphatase family protein
10_00034	similar to calcium/calmodulin dependent protein kinase	10_00482	predicted protein	1_01914	hypothetical protein	10_00416	similar to carnitine acetyl transferase
10_00072	hypothetical protein	10_00489	similar to cytochrome P450	1_01940	hypothetical protein	10_00425	hypothetical protein
10_00082	similar to FAD/NAD(P)-binding domain-containing protein	10_00496	similar to Cytochrome P450	1_01954	similar to mRNA cleavage and polyadenylation specificity factor complex subunit	10_00427	similar to lipase b precursor
10_00107	similar to glycoside hydrolase family 12 protein	10_00498	hypothetical protein	1_01972	similar to aspartic proteinase yapsin-6 precursor	10_00437	hypothetical protein
10_00118	similar to short chain dehydrogenase reductase	10_00507	similar to alcohol dehydrogenase	1_01974	similar to vitamin H transporter	10_00441	similar to checkpoint protein hus1
10_00119	hypothetical protein	10_00511	hypothetical protein	1_01975	similar to ammonium transporter	10_00444	hypothetical protein
10_00122	predicted protein	10_00519	similar to C6 transcription factor	1_01981	hypothetical protein	10_00449	similar to MFS quinate transporter
10_00123	predicted protein	10_00533	similar to UMTA methyltransferase family protein	1_01982	similar to G-patch domain-containing protein	10_00451	similar to putative c6 zinc finger domain protein
10_00129	predicted protein	10_00534	similar to glutathione s-transferase	1_01986	similar to tubulin beta chain	10_00453	predicted protein
10_00130	predicted protein	10_00539	hypothetical protein	1_01991	hypothetical protein	10_00454	predicted protein
10_00131	predicted protein	10_00544	similar to allantoin transport	1_01993	hypothetical protein	10_00464	hypothetical protein
10_00134	predicted protein	10_00554	hypothetical protein	1_01998	hypothetical protein	10_00465	hypothetical protein
10_00152	similar to homoserine acetyltransferase family protein	11_00016	predicted protein	1_01999	similar to heme-thiolate peroxidase aromatic peroxygenase	10_00471	predicted protein
10_00158	similar to major facilitator superfamily transporter	11_00018	similar to phthalate transporter	1_02011	hypothetical protein	10_00476	similar to succinate dehydrogenase cytochrome b560 subunit
10_00162	similar to major facilitator superfamily protein	11_00031	predicted protein	1_02016	hypothetical protein	10_00496	similar to Cytochrome P450
10_00196	hypothetical protein	11_00032	predicted protein	1_02020	hypothetical protein	10_00514	hypothetical protein
10_00205	predicted protein	11_00040	similar to chitosanase	1_02032	predicted protein	10_00518	similar to glycoside hydrolase family 37 protein
10_00218	similar to mfs transporter	11_00046	hypothetical protein	1_02033	hypothetical protein	10_00519	similar to C6 transcription factor
10_00219	similar to GNAT family acetyltransferase	11_00055	predicted protein	1_02034	similar to fungal specific transcription factor domain containing protein	10_00532	hypothetical protein
10_00248	predicted protein	11_00069	hypothetical protein	1_02048	similar to protein kinase	10_00549	similar to MFS transporter
10_00250	predicted protein	11_00085	hypothetical protein	1_02053	hypothetical protein	10_00553	hypothetical protein
10_00268	similar to acyltransferase	11_00097	hypothetical protein	1_02057	hypothetical protein	11_00016	predicted protein
10_00270	similar to glycosyltransferase family 32 protein	11_00103	similar to (S)-2-hydroxy-acid oxidase	1_02063	hypothetical protein	11_00025	hypothetical protein
10_00272	similar to glycosyltransferase family 71 protein	11_00110	predicted protein	1_02085	predicted protein	11_00032	predicted protein
10_00273	similar to alpha-1,2-mannosidase family protein	11_00119	hypothetical protein	1_02098	predicted protein	11_00037	similar to acyl-protein thioesterase 1
10_00281	hypothetical protein	11_00120	hypothetical protein	1_02102	hypothetical protein	11_00049	similar to c2h2 finger domain containing protein
10_00300	hypothetical protein	11_00128	predicted protein	1_02105	hypothetical protein	11_00050	predicted protein
10_00301	predicted protein	11_00129	predicted protein	1_02113	hypothetical protein	11_00055	predicted protein
10_00306	hypothetical protein	11_00136	hypothetical protein	10_00029	similar to NAD-dependent epimerase	11_00069	hypothetical protein
10_00308	hypothetical protein	11_00137	predicted protein	10_00031	predicted protein	11_00073	hypothetical protein
10_00310	similar to glycoside hydrolase family 16 protein	11_00138	predicted protein	10_00066	hypothetical protein	11_00075	similar to cyclopentanone 1,2-monooxygenase
10_00313	predicted protein	11_00141	similar to MFS transporter	10_00072	hypothetical protein	11_00091	predicted protein
10_00321	similar to carnitine O-acetyltransferase	11_00142	hypothetical protein	10_00079	hypothetical protein	11_00097	hypothetical protein
10_00329	similar to diacetyl reductase	11_00156	predicted protein	10_00085	hypothetical protein	11_00103	similar to (S)-2-hydroxy-acid oxidase
10_00346	hypothetical protein	11_00157	predicted protein	10_00090	predicted protein	11_00119	hypothetical protein
10_00350	hypothetical protein	11_00161	similar to protein kinase	10_00107	similar to glycoside hydrolase family 12 protein	11_00129	predicted protein
10_00355	similar to NAD binding Rossmann fold oxidoreductase	11_00162	hypothetical protein	10_00114	similar to glycoside hydrolase family 2	11_00138	predicted protein
10_00357	hypothetical protein	11_00163	similar to cytochrome p450	10_00118	similar to short chain dehydrogenase reductase	11_00141	similar to MFS transporter
10_00361	similar to norsolorinic acid reductase	11_00166	hypothetical protein	10_00123	predicted protein	11_00151	similar to DSBA oxidoreductase
10_00369	similar to MFS general substrate transporter	11_00178	hypothetical protein	10_00133	hypothetical protein	11_00157	predicted protein
10_00371	similar to peroxisomal d3,d2-enoyl-CoA isomerase	11_00185	similar to transcription factor cmr1	10_00134	predicted protein	11_00158	predicted protein
10_00379	hypothetical protein	11_00196	hypothetical protein	10_00148	hypothetical protein	11_00161	similar to protein kinase
10_00383	similar to DNA directed RNA polymerase III subunit Rpc82	11_00203	hypothetical protein	10_00154	hypothetical protein	11_00166	hypothetical protein
10_00384	similar to capsule polysaccharide biosynthesis protein	11_00205	similar to major facilitator superfamily transporter	10_00155	similar to cation diffusion facilitator 1	11_00196	hypothetical protein
10_00393	hypothetical protein	11_00207	similar to 2,3-bisphosphoglycerate-dependent phosphoglycerate mutase	10_00160	similar to StcQ-like protein	11_00207	similar to 2,3-bisphosphoglycerate-dependent phosphoglycerate mutase
10_00407	hypothetical protein	11_00213	hypothetical protein	10_00162	similar to major facilitator superfamily protein	11_00258	similar to aminoglycoside phosphotransferase
10_00415	similar to DNA repair protein RAD57	11_00241	similar to importin subunit beta-3	10_00195	similar to mfs transporter	11_00265	hypothetical protein
10_00422	hypothetical protein	11_00258	similar to aminoglycoside phosphotransferase	10_00218	similar to mfs transporter	11_00268	predicted protein
10_00437	hypothetical protein	11_00271	hypothetical protein	10_00219	similar to GNAT family acetyltransferase	11_00271	hypothetical protein
10_00444	hypothetical protein	11_00288	hypothetical protein	10_00228	predicted protein	11_00281	hypothetical protein
10_00445	hypothetical protein	11_00296	similar to PLP-dependent transferase	10_00235	hypothetical protein	11_00288	hypothetical protein
10_00449	similar to MFS quinate transporter	11_00322	predicted protein	10_00245	predicted protein	11_00301	similar to RNA-binding domain-containing protein
10_00451	similar to putative c6 zinc finger domain protein	11_00326	hypothetical protein	10_00247	hypothetical protein	11_00322	predicted protein
10_00454	predicted protein	11_00341	hypothetical protein	10_00248	predicted protein	11_00387	predicted protein
10_00471	predicted protein	11_00381	hypothetical protein	10_00268	similar to acyltransferase	11_00388	predicted protein
10_00473	similar to fungal cellulose binding domain-containing protein	11_00382	predicted protein	10_00281	hypothetical protein	11_00389	similar to carboxypeptidase 2
10_00476	similar to succinate dehydrogenase cytochrome b560 subunit	11_00387	predicted protein	10_00292	similar to xenobiotic compound monooxygenase	11_00396	similar to phosphoribosyl transferase domain protein
10_00479	similar to major facilitator superfamily transporter	11_00388	predicted protein	10_00299	predicted protein	11_00402	similar to protein kinase
10_00480	similar to major royal jelly protein	11_00389	similar to carboxypeptidase 2	10_00300	hypothetical protein	11_00411	hypothetical protein
10_00482	predicted protein	11_00396	similar to phosphoribosyl transferase domain protein	10_00310	similar to glycoside hydrolase family 16 protein	11_00416	hypothetical protein
10_00511	hypothetical protein	11_00411	hypothetical protein	10_00313	predicted protein	11_00418	similar to putative histidine kinase group protein
10_00513	similar to NUDIX domain protein	11_00418	similar to putative histidine kinase group protein	10_00321	similar to carnitine O-acetyltransferase	11_00420	hypothetical protein
10_00518	similar to glycoside hydrolase family 37 protein	11_00420	hypothetical protein	10_00329	similar to diacetyl reductase	11_00422	hypothetical protein
10_00519	similar to C6 transcription factor	11_00443	hypothetical protein	10_00335	similar to vps52 sac2 family protein	11_00429	hypothetical protein
10_00533	similar to UMTA methyltransferase family protein	11_00454	predicted protein	10_00344	similar to cell cycle control protein	11_00454	predicted protein
10_00534	similar to glutathione s-transferase	11_00456	similar to cyanophycinase	10_00350	hypothetical protein	11_00455	predicted protein
10_00538	predicted protein	11_00457	similar to major facilitator superfamily transporter	10_00355	similar to NAD binding Rossmann fold oxidoreductase	11_00456	similar to cyanophycinase
10_00539	hypothetical protein	11_00461	predicted protein	10_00361	similar to norsolorinic acid reductase	11_00460	predicted protein
10_00549	similar to MFS transporter	11_00475	hypothetical protein	10_00383	similar to DNA directed RNA polymerase III subunit Rpc82	11_00461	predicted protein
10_00553	hypothetical protein	11_00483	predicted protein	10_00387	hypothetical protein	11_00462	hypothetical protein
10_00554	hypothetical protein	11_00492	predicted protein	10_00415	similar to DNA repair protein RAD57	11_00468	predicted protein
11_00003	predicted protein	11_00493	predicted protein	10_00416	similar to carnitine acetyl transferase	11_00483	predicted protein
11_00023	predicted protein	11_00495	hypothetical protein	10_00432	similar to thiamine pyrophosphokinase	11_00496	predicted protein
11_00032	predicted protein	11_00500	predicted protein	10_00448	hypothetical protein	11_00499	predicted protein
11_00037	similar to acyl-protein thioesterase 1	12_00005	similar to transcription factor C6	10_00449	similar to MFS quinate transporter	11_00500	predicted protein
11_00040	similar to chitosanase	12_00014	hypothetical protein	10_00464	hypothetical protein	11_00525	predicted protein
11_00046	hypothetical protein	12_00027	hypothetical protein	10_00465	hypothetical protein	11_00526	similar to glycoside hydrolase family 1 protein
11_00049	similar to c2h2 finger domain containing protein	12_00042	hypothetical protein	10_00473	similar to fungal cellulose binding domain-containing protein	12_00001	predicted protein
11_00050	predicted protein	12_00050	hypothetical protein	10_00474	predicted protein	12_00033	similar to major facilitator superfamily transporter
11_00055	predicted protein	12_00054	hypothetical protein	10_00482	predicted protein	12_00045	similar to DNA polymerase alpha subunit B
11_00056	similar to short-chain dehydrogenase	12_00060	similar to haloacid dehalogenase-like hydrolase	10_00483	hypothetical protein	12_00046	similar to beta-lactamase/transpeptidase-like protein
11_00066	similar to l-lactate dehydrogenase	12_00108	predicted protein	10_00491	similar to class II aminotransferase/8-amino-7-oxononanoate synthase	12_00054	hypothetical protein
11_00091	predicted protein	12_00110	predicted protein	10_00495	predicted protein	12_00063	similar to histidine acid phosphatase family protein
11_00097	hypothetical protein	12_00112	similar to cutinase	10_00498	hypothetical protein	12_00066	similar to DUF1715-domain-containing protein
11_00098	hypothetical protein	12_00121	hypothetical protein	10_00499	similar to cytochrome p450 monooxygenase	12_00083	predicted protein
11_00103	similar to (S)-2-hydroxy-acid oxidase	12_00128	predicted protein	10_00533	similar to UMTA methyltransferase family protein	12_00100	hypothetical protein
11_00108	similar to F-box domain-containing protein	12_00161	predicted protein	10_00537	similar to amine oxidase	12_00106	hypothetical protein
11_00119	hypothetical protein	12_00174	predicted protein	10_00538	predicted protein	12_00108	predicted protein
11_00129	predicted protein	12_00175	similar to alpha-1,2-mannosidase family protein	11_00018	similar to phthalate transporter	12_00112	similar to cutinase
11_00138	predicted protein	12_00182	predicted protein	11_00022	similar to acyl-CoA N-acyltransferase	12_00121	hypothetical protein
11_00146	similar to aquaporin-like protein	12_00197	hypothetical protein	11_00023	predicted protein	12_00122	predicted protein
11_00148	similar to phosphoglycerate mutase family protein	12_00198	hypothetical protein	11_00032	predicted protein	12_00151	predicted protein
11_00156	predicted protein	12_00201	similar to tripeptidyl-peptidase	11_00044	hypothetical protein	12_00161	predicted protein
11_00162	hypothetical protein	12_00202	hypothetical protein	11_00046	hypothetical protein	12_00162	predicted protein
11_00166	hypothetical protein	12_00203	similar to ABC transporter	11_00068	similar to glycoside hydrolase family 18	12_00178	hypothetical protein
11_00172	predicted protein	12_00221	predicted protein	11_00076	predicted protein	12_00180	similar to regulator of G-protein signaling
11_00173	predicted protein	12_00252	hypothetical protein	11_00097	hypothetical protein	12_00182	predicted protein
11_00194	predicted protein	12_00299	hypothetical protein	11_00098	hypothetical protein	12_00186	hypothetical protein
11_00203	hypothetical protein	12_00302	predicted protein	11_00103	similar to (S)-2-hydroxy-acid oxidase	12_00197	hypothetical protein
11_00205	similar to major facilitator superfamily transporter	12_00328	similar to glycosyl hydrolase	11_00112	predicted protein	12_00198	hypothetical protein
11_00207	similar to 2,3-bisphosphoglycerate-dependent phosphoglycerate mutase	12_00335	hypothetical protein	11_00119	hypothetical protein	12_00211	similar to U3 small nucleolar RNA-associated protein 25
11_00210	hypothetical protein	12_00340	predicted protein	11_00129	predicted protein	12_00213	predicted protein
11_00224	predicted protein	12_00345	predicted protein	11_00136	hypothetical protein	12_00224	similar to AMP-binding enzyme
11_00258	similar to aminoglycoside phosphotransferase	12_00347	predicted protein	11_00137	predicted protein	12_00226	hypothetical protein
11_00268	predicted protein	12_00349	predicted protein	11_00138	predicted protein	12_00233	hypothetical protein
11_00271	hypothetical protein	12_00352	predicted protein	11_00152	hypothetical protein	12_00245	hypothetical protein
11_00281	hypothetical protein	12_00353	predicted protein	11_00156	predicted protein	12_00249	hypothetical protein
11_00288	hypothetical protein	12_00354	predicted protein	11_00157	predicted protein	12_00252	hypothetical protein
11_00293	predicted protein	12_00371	hypothetical protein	11_00162	hypothetical protein	12_00277	hypothetical protein
11_00296	similar to PLP-dependent transferase	12_00383	similar to P-loop containing nucleoside triphosphate hydrolase protein	11_00164	similar to DnaJ and TPR domain-containing protein	12_00300	hypothetical protein
11_00318	predicted protein	12_00384	predicted protein	11_00169	hypothetical protein	12_00306	predicted protein
11_00326	hypothetical protein	12_00386	predicted protein	11_00172	predicted protein	12_00307	similar to nucleoside transporter
11_00333	similar to endo-1,3(4)-beta-glucanase	12_00404	hypothetical protein	11_00203	hypothetical protein	12_00314	hypothetical protein
11_00341	hypothetical protein	12_00417	similar to aromatic peroxygenase	11_00205	similar to major facilitator superfamily transporter	12_00328	similar to glycosyl hydrolase
11_00347	hypothetical protein	12_00424	hypothetical protein	11_00213	hypothetical protein	12_00333	hypothetical protein
11_00349	similar to nadh-ubiquinone oxidoreductase complex 1 lyr family protein	12_00435	hypothetical protein	11_00234	predicted protein	12_00335	hypothetical protein
11_00387	predicted protein	13_00012	hypothetical protein	11_00236	similar to peptidase s41 family protein	12_00336	hypothetical protein
11_00388	predicted protein	13_00014	predicted protein	11_00239	similar to VanZ domain protein	12_00337	predicted protein
11_00411	hypothetical protein	13_00015	hypothetical protein	11_00255	predicted protein	12_00340	predicted protein
11_00412	hypothetical protein	13_00016	hypothetical protein	11_00258	similar to aminoglycoside phosphotransferase	12_00347	predicted protein
11_00416	hypothetical protein	13_00017	similar to hydroxymethylglutaryl-CoA lyase	11_00264	hypothetical protein	12_00352	predicted protein
11_00421	similar to ring-14 protein	13_00018	similar to enoyl-CoA hydratase	11_00271	hypothetical protein	12_00355	predicted protein
11_00422	hypothetical protein	13_00019	similar to short chain dehydrogenase reductase family oxidoreductase	11_00296	similar to PLP-dependent transferase	12_00361	hypothetical protein
11_00429	hypothetical protein	13_00020	similar to alpha/beta hydrolase fold protein	11_00304	similar to n-acetylglucosaminyl transferase component gpi1	12_00371	hypothetical protein
11_00436	similar to Tannase/feruloyl esterase	13_00027	hypothetical protein	11_00311	similar to amino acid transporter	12_00383	similar to P-loop containing nucleoside triphosphate hydrolase protein
11_00443	hypothetical protein	13_00032	similar to MFS monocarboxylate transporter	11_00328	similar to histone h1	12_00384	predicted protein
11_00454	predicted protein	13_00033	hypothetical protein	11_00338	hypothetical protein	12_00385	predicted protein
11_00456	similar to cyanophycinase	13_00037	similar to proline-specific permease	11_00347	hypothetical protein	12_00386	predicted protein
11_00462	hypothetical protein	13_00039	similar to MFS transporter	11_00353	similar to short chain dehydrogenase	12_00389	hypothetical protein
11_00473	similar to osmolarity two-component system protein sln1	13_00056	similar to phthalate transporter	11_00361	similar to citrinin biosynthesis oxydoreductase CtnB	12_00404	hypothetical protein
11_00484	predicted protein	13_00071	similar to f-box domain containing protein	11_00387	predicted protein	12_00417	similar to aromatic peroxygenase
11_00492	predicted protein	13_00078	hypothetical protein	11_00388	predicted protein	12_00424	hypothetical protein
11_00495	hypothetical protein	13_00084	hypothetical protein	11_00389	similar to carboxypeptidase 2	12_00435	hypothetical protein
11_00496	predicted protein	13_00095	similar to YeeE/YedE family protein	11_00401	similar to glycoside hydrolase family 32 protein	12_00449	similar to beta-glucosidase
11_00499	predicted protein	13_00097	hypothetical protein	11_00422	hypothetical protein	13_00007	similar to 2,2-dialkylglycine decarboxylase
11_00500	predicted protein	13_00123	hypothetical protein	11_00443	hypothetical protein	13_00010	predicted protein
11_00510	hypothetical protein	13_00124	hypothetical protein	11_00450	predicted protein	13_00014	predicted protein
11_00511	hypothetical protein	13_00125	similar to MFS drug efflux pump	11_00451	hypothetical protein	13_00016	hypothetical protein
11_00516	predicted protein	13_00126	hypothetical protein	11_00454	predicted protein	13_00017	similar to hydroxymethylglutaryl-CoA lyase
12_00002	predicted protein	13_00128	similar to glycosyltransferase family 2 protein	11_00471	hypothetical protein	13_00018	similar to enoyl-CoA hydratase
12_00004	similar to aquaporin rerated protein	13_00136	similar to extracellular GDSL-like lipase/acylhydrolase	11_00499	predicted protein	13_00019	similar to short chain dehydrogenase reductase family oxidoreductase
12_00006	hypothetical protein	13_00141	hypothetical protein	11_00500	predicted protein	13_00020	similar to alpha/beta hydrolase fold protein
12_00027	hypothetical protein	13_00155	similar to tyrosinase central domain-containing protein	11_00516	predicted protein	13_00027	hypothetical protein
12_00045	similar to DNA polymerase alpha subunit B	13_00156	similar to ligninase h2 precursor	11_00519	similar to fibronectin type III domain-containing protein	13_00032	similar to MFS monocarboxylate transporter
12_00056	hypothetical protein	13_00163	predicted protein	11_00523	similar to hydantoinase	13_00052	predicted protein
12_00066	similar to DUF1715-domain-containing protein	13_00169	predicted protein	11_00527	similar to nmrA-like family protein	13_00056	similar to phthalate transporter
12_00090	similar to MFS multidrug transporter	13_00173	hypothetical protein	11_00528	predicted protein	13_00068	hypothetical protein
12_00092	hypothetical protein	13_00174	hypothetical protein	12_00013	similar to pentafunctional arom polypeptide	13_00078	hypothetical protein
12_00100	hypothetical protein	13_00175	hypothetical protein	12_00014	hypothetical protein	13_00080	predicted protein
12_00103	similar to phthalate transporter	13_00188	predicted protein	12_00018	hypothetical protein	13_00096	hypothetical protein
12_00108	predicted protein	13_00192	hypothetical protein	12_00022	predicted protein	13_00097	hypothetical protein
12_00112	similar to cutinase	13_00195	hypothetical protein	12_00042	hypothetical protein	13_00103	similar to alcohol dehydrogenase
12_00121	hypothetical protein	13_00196	predicted protein	12_00046	similar to beta-lactamase/transpeptidase-like protein	13_00124	hypothetical protein
12_00134	predicted protein	13_00199	hypothetical protein	12_00060	similar to haloacid dehalogenase-like hydrolase	13_00125	similar to MFS drug efflux pump
12_00142	similar to beta glucosidase	13_00202	hypothetical protein	12_00072	predicted protein	13_00126	hypothetical protein
12_00146	hypothetical protein	13_00225	hypothetical protein	12_00089	hypothetical protein	13_00128	similar to glycosyltransferase family 2 protein
12_00148	similar to ATP-dependent DNA helicase recq	13_00226	predicted protein	12_00103	similar to phthalate transporter	13_00133	similar to integral membrane protein
12_00151	predicted protein	13_00228	hypothetical protein	12_00108	predicted protein	13_00140	predicted protein
12_00162	predicted protein	13_00233	similar to neutral amino acid permease	12_00112	similar to cutinase	13_00145	similar to similar to transcription factor bZIP
12_00174	predicted protein	13_00238	similar to cytochrome p450 family protein	12_00125	predicted protein	13_00151	similar to MFS myo-inositol transporter
12_00182	predicted protein	13_00239	hypothetical protein	12_00127	similar to ras guanine-nucleotide exchange protein	13_00165	hypothetical protein
12_00205	predicted protein	13_00240	similar to alpha-glucosidase	12_00141	hypothetical protein	13_00173	hypothetical protein
12_00212	predicted protein	13_00264	predicted protein	12_00142	similar to beta glucosidase	13_00176	hypothetical protein
12_00213	predicted protein	13_00276	predicted protein	12_00174	predicted protein	13_00187	predicted protein
12_00252	hypothetical protein	13_00280	similar to 1-aminocyclopropane-1-carboxylate deaminase	12_00182	predicted protein	13_00188	predicted protein
12_00299	hypothetical protein	13_00284	hypothetical protein	12_00199	hypothetical protein	13_00195	hypothetical protein
12_00300	hypothetical protein	13_00286	hypothetical protein	12_00201	similar to tripeptidyl-peptidase	13_00196	predicted protein
12_00302	predicted protein	13_00298	similar to oligopeptide transporter	12_00202	hypothetical protein	13_00199	hypothetical protein
12_00305	hypothetical protein	13_00309	similar to WW domain-containing oxidoreductase isoform 1	12_00207	hypothetical protein	13_00201	similar to mitochondrial cytochrome b2
12_00307	similar to nucleoside transporter	13_00312	predicted protein	12_00214	hypothetical protein	13_00202	hypothetical protein
12_00308	similar to FAD/NAD(P)-binding domain-containing protein	13_00316	predicted protein	12_00221	predicted protein	13_00218	hypothetical protein
12_00312	predicted protein	13_00323	similar to amino acid permease	12_00224	similar to AMP-binding enzyme	13_00224	similar to lipase esterase
12_00321	predicted protein	13_00343	hypothetical protein	12_00233	hypothetical protein	13_00225	hypothetical protein
12_00326	hypothetical protein	13_00344	predicted protein	12_00241	predicted protein	13_00228	hypothetical protein
12_00328	similar to glycosyl hydrolase	13_00345	predicted protein	12_00245	hypothetical protein	13_00233	similar to neutral amino acid permease
12_00329	similar to MFS myo-inositol transporter	13_00347	similar to cupin domain-containing protein	12_00246	hypothetical protein	13_00238	similar to cytochrome p450 family protein
12_00330	similar to fad binding domain-containing protein	13_00348	hypothetical protein	12_00292	similar to putative cwf18 pre-mrna splicing factor protein	13_00254	similar to glycosyl hydrolase
12_00340	predicted protein	13_00352	hypothetical protein	12_00302	predicted protein	13_00260	predicted protein
12_00352	predicted protein	13_00356	hypothetical protein	12_00321	predicted protein	13_00263	predicted protein
12_00353	predicted protein	13_00357	similar to related to allantoate permease	12_00352	predicted protein	13_00264	predicted protein
12_00354	predicted protein	13_00358	similar to integral membrane protein	12_00354	predicted protein	13_00270	similar to kinase-like protein
12_00361	hypothetical protein	14_00004	predicted protein	12_00361	hypothetical protein	13_00282	similar to class III aminotransferase
12_00366	predicted protein	14_00005	predicted protein	12_00366	predicted protein	13_00284	hypothetical protein
12_00383	similar to P-loop containing nucleoside triphosphate hydrolase protein	14_00007	predicted protein	12_00378	predicted protein	13_00310	hypothetical protein
12_00384	predicted protein	14_00009	predicted protein	12_00380	similar to dash complex subunit dad2	13_00323	similar to amino acid permease
12_00385	predicted protein	14_00019	predicted protein	12_00386	predicted protein	13_00327	predicted protein
12_00386	predicted protein	14_00044	predicted protein	12_00393	predicted protein	13_00329	predicted protein
12_00388	hypothetical protein	14_00046	predicted protein	12_00432	hypothetical protein	13_00343	hypothetical protein
12_00407	predicted protein	14_00066	hypothetical protein	12_00439	hypothetical protein	13_00344	predicted protein
12_00417	similar to aromatic peroxygenase	14_00070	similar to arsenical-resistance protein	13_00006	similar to MFS multidrug transporter	13_00345	predicted protein
12_00424	hypothetical protein	14_00071	similar to arsenate reductase	13_00012	hypothetical protein	13_00346	hypothetical protein
12_00435	hypothetical protein	14_00072	similar to major facilitator superfamily transporter	13_00017	similar to hydroxymethylglutaryl-CoA lyase	13_00347	similar to cupin domain-containing protein
12_00439	hypothetical protein	14_00076	similar to C4-dicarboxylate transporter/malic acid transport protein	13_00018	similar to enoyl-CoA hydratase	13_00348	hypothetical protein
13_00006	similar to MFS multidrug transporter	14_00088	predicted protein	13_00019	similar to short chain dehydrogenase reductase family oxidoreductase	13_00352	hypothetical protein
13_00012	hypothetical protein	14_00101	predicted protein	13_00021	similar to NAD dependent epimerase/dehydratase	13_00356	hypothetical protein
13_00014	predicted protein	15_00020	predicted protein	13_00033	hypothetical protein	13_00357	similar to related to allantoate permease
13_00015	hypothetical protein	15_00040	predicted protein	13_00050	predicted protein	13_00362	hypothetical protein
13_00017	similar to hydroxymethylglutaryl-CoA lyase	15_00042	predicted protein	13_00052	predicted protein	16_00079	predicted protein
13_00018	similar to enoyl-CoA hydratase	15_00050	predicted protein	13_00071	similar to f-box domain containing protein	17_00019	predicted protein
13_00020	similar to alpha/beta hydrolase fold protein	15_00075	predicted protein	13_00075	hypothetical protein	17_00036	predicted protein
13_00021	similar to NAD dependent epimerase/dehydratase	15_00081	predicted protein	13_00095	similar to YeeE/YedE family protein	19_00029	predicted protein
13_00033	hypothetical protein	16_00029	hypothetical protein	13_00098	similar to arabinogalactan endo-1,4-beta-galactosidase A	19_00058	predicted protein
13_00037	similar to proline-specific permease	16_00035	predicted protein	13_00099	similar to lactose permease	19_00066	predicted protein
13_00044	hypothetical protein	16_00048	predicted protein	13_00100	similar to beta-galactosidase	19_00068	predicted protein
13_00051	predicted protein	18_00006	predicted protein	13_00112	hypothetical protein	2_00023	hypothetical protein
13_00056	similar to phthalate transporter	18_00021	predicted protein	13_00126	hypothetical protein	2_00025	hypothetical protein
13_00078	hypothetical protein	18_00022	predicted protein	13_00128	similar to glycosyltransferase family 2 protein	2_00026	hypothetical protein
13_00088	hypothetical protein	18_00025	predicted protein	13_00133	similar to integral membrane protein	2_00030	similar to ABC multidrug transporter
13_00097	hypothetical protein	18_00061	predicted protein	13_00145	similar to similar to transcription factor bZIP	2_00049	hypothetical protein
13_00098	similar to arabinogalactan endo-1,4-beta-galactosidase A	18_00063	predicted protein	13_00154	hypothetical protein	2_00059	similar to gliotoxin biosynthesis protein GliK
13_00102	predicted protein	18_00065	predicted protein	13_00155	similar to tyrosinase central domain-containing protein	2_00060	hypothetical protein
13_00103	similar to alcohol dehydrogenase	18_00067	predicted protein	13_00156	similar to ligninase h2 precursor	2_00061	similar to cytochrome p450 monooxygenase
13_00123	hypothetical protein	18_00070	predicted protein	13_00195	hypothetical protein	2_00065	predicted protein
13_00124	hypothetical protein	18_00082	predicted protein	13_00196	predicted protein	2_00066	similar to membrane dipeptidase
13_00125	similar to MFS drug efflux pump	19_00028	predicted protein	13_00202	hypothetical protein	2_00084	hypothetical protein
13_00128	similar to glycosyltransferase family 2 protein	19_00029	predicted protein	13_00220	hypothetical protein	2_00091	predicted protein
13_00129	similar to serine/threonine protein kinase	19_00037	predicted protein	13_00224	similar to lipase esterase	2_00099	predicted protein
13_00136	similar to extracellular GDSL-like lipase/acylhydrolase	19_00042	predicted protein	13_00225	hypothetical protein	2_00120	hypothetical protein
13_00145	similar to similar to transcription factor bZIP	19_00045	predicted protein	13_00226	predicted protein	2_00125	similar to Acyl-CoA N-acyltransferase
13_00151	similar to MFS myo-inositol transporter	19_00058	predicted protein	13_00228	hypothetical protein	2_00134	predicted protein
13_00163	predicted protein	19_00066	predicted protein	13_00233	similar to neutral amino acid permease	2_00136	predicted protein
13_00165	hypothetical protein	19_00068	predicted protein	13_00237	similar to polyketide synthase	2_00144	hypothetical protein
13_00174	hypothetical protein	2_00009	similar to sugar transporter	13_00239	hypothetical protein	2_00157	hypothetical protein
13_00195	hypothetical protein	2_00010	similar to flavin-binding monooxygenase	13_00240	similar to alpha-glucosidase	2_00185	hypothetical protein
13_00198	similar to epoxide hydrolase	2_00015	similar to UMTA methyltransferase family protein	13_00262	predicted protein	2_00205	similar to carboxypeptidase s1
13_00199	hypothetical protein	2_00023	hypothetical protein	13_00268	similar to lysophospholipase	2_00208	hypothetical protein
13_00202	hypothetical protein	2_00026	hypothetical protein	13_00272	hypothetical protein	2_00217	hypothetical protein
13_00221	similar to MFS transporter	2_00046	similar to BTB/POZ domain containing protein	13_00309	similar to WW domain-containing oxidoreductase isoform 1	2_00226	similar to alcohol oxidase
13_00223	predicted protein	2_00048	similar to hydrophobic surface binding protein	13_00310	hypothetical protein	2_00230	similar to short chain dehydrogenase
13_00224	similar to lipase esterase	2_00049	hypothetical protein	13_00313	predicted protein	2_00274	hypothetical protein
13_00228	hypothetical protein	2_00059	similar to gliotoxin biosynthesis protein GliK	13_00316	predicted protein	2_00296	predicted protein
13_00231	similar to F-box domain protein	2_00061	similar to cytochrome p450 monooxygenase	13_00319	hypothetical protein	2_00310	hypothetical protein
13_00233	similar to neutral amino acid permease	2_00065	predicted protein	13_00327	predicted protein	2_00315	similar to MFS transporter
13_00237	similar to polyketide synthase	2_00066	similar to membrane dipeptidase	13_00328	predicted protein	2_00316	hypothetical protein
13_00240	similar to alpha-glucosidase	2_00070	hypothetical protein	13_00331	similar to mitotic spindle biogenesis protein Spc19	2_00317	similar to NACHT and WD domain-containing protein
13_00253	similar to tyrosinase central domain-containing protein	2_00091	predicted protein	13_00334	predicted protein	2_00318	hypothetical protein
13_00254	similar to glycosyl hydrolase	2_00130	similar to glycosyltransferase family 2 protein	13_00343	hypothetical protein	2_00323	similar to peptidase s41 family protein
13_00260	predicted protein	2_00134	predicted protein	13_00344	predicted protein	2_00326	hypothetical protein
13_00264	predicted protein	2_00136	predicted protein	13_00347	similar to cupin domain-containing protein	2_00332	predicted protein
13_00266	similar to metallophosphoesterase domain-containing protein	2_00138	hypothetical protein	13_00348	hypothetical protein	2_00333	similar to Sodium/hydrogen exchanger
13_00284	hypothetical protein	2_00144	hypothetical protein	13_00352	hypothetical protein	2_00344	hypothetical protein
13_00286	hypothetical protein	2_00157	hypothetical protein	13_00354	hypothetical protein	2_00347	hypothetical protein
13_00309	similar to WW domain-containing oxidoreductase isoform 1	2_00162	similar to serine/threonine protein kinase	13_00356	hypothetical protein	2_00365	predicted protein
13_00319	hypothetical protein	2_00185	hypothetical protein	13_00357	similar to related to allantoate permease	2_00373	similar to peroxisomal membrane protein Pmp47
13_00323	similar to amino acid permease	2_00188	similar to membrane protein	13_00360	similar to MFS general substrate transporter	2_00377	similar to cell polarity protein
13_00324	similar to nad-p-binding protein	2_00203	predicted protein	13_00369	similar to AMP-binding enzyme	2_00380	hypothetical protein
13_00327	predicted protein	2_00205	similar to carboxypeptidase s1	14_00024	predicted protein	2_00382	similar to oxidoreductase
13_00331	similar to mitotic spindle biogenesis protein Spc19	2_00209	predicted protein	14_00031	predicted protein	2_00390	similar to calcium/calmodulin dependent protein kinase
13_00342	predicted protein	2_00212	similar to cytochrome p450	14_00043	predicted protein	2_00402	hypothetical protein
13_00343	hypothetical protein	2_00226	similar to alcohol oxidase	14_00044	predicted protein	2_00406	predicted protein
13_00347	similar to cupin domain-containing protein	2_00253	predicted protein	14_00046	predicted protein	2_00411	similar to major facilitator superfamily transporter
13_00348	hypothetical protein	2_00274	hypothetical protein	14_00088	predicted protein	2_00421	hypothetical protein
13_00352	hypothetical protein	2_00294	hypothetical protein	15_00042	predicted protein	2_00435	similar to sugar transporter
13_00353	hypothetical protein	2_00298	similar to protein kinase	15_00067	predicted protein	2_00443	similar to protein tyrosine phosphatase
13_00356	hypothetical protein	2_00305	similar to PQ loop repeat protein	16_00059	predicted protein	2_00453	hypothetical protein
13_00357	similar to related to allantoate permease	2_00308	similar to glutathione s-transferase	17_00005	hypothetical protein	2_00467	hypothetical protein
13_00362	hypothetical protein	2_00310	hypothetical protein	17_00011	predicted protein	2_00468	similar to swr1-complex protein 5
14_00004	predicted protein	2_00312	similar to xaa-pro dipeptidase	17_00013	predicted protein	2_00471	similar to glutathione S-transferase
14_00005	predicted protein	2_00313	similar to major facilitator superfamily transporter	17_00017	predicted protein	2_00488	similar to acyl-CoA thioesterase II
14_00007	predicted protein	2_00317	similar to NACHT and WD domain-containing protein	17_00018	predicted protein	2_00491	similar to DNase I-like protein
14_00010	predicted protein	2_00318	hypothetical protein	17_00019	predicted protein	2_00508	hypothetical protein
14_00018	predicted protein	2_00323	similar to peptidase s41 family protein	17_00024	predicted protein	2_00513	hypothetical protein
14_00024	predicted protein	2_00332	predicted protein	17_00026	predicted protein	2_00516	similar to phosphotransferase enzyme family protein
14_00044	predicted protein	2_00333	similar to Sodium/hydrogen exchanger	17_00036	predicted protein	2_00525	similar to metallopeptidase MepB
14_00045	predicted protein	2_00347	hypothetical protein	17_00068	hypothetical protein	2_00541	similar to methionine synthase
14_00046	predicted protein	2_00348	hypothetical protein	18_00006	predicted protein	2_00548	hypothetical protein
14_00050	predicted protein	2_00365	predicted protein	18_00022	predicted protein	2_00549	similar to arrestin (or S-antigen) domain protein
14_00059	hypothetical protein	2_00366	predicted protein	18_00043	predicted protein	2_00550	similar to oxidoreductase
14_00061	hypothetical protein	2_00377	similar to cell polarity protein	18_00065	predicted protein	2_00552	similar to dna ligase 4
14_00070	similar to arsenical-resistance protein	2_00383	similar to pogo transposable element	18_00074	predicted protein	2_00560	similar to translation initiation factor eif-2b delta subunit
14_00071	similar to arsenate reductase	2_00386	similar to oxidoreductase	18_00075	predicted protein	2_00572	predicted protein
14_00076	similar to C4-dicarboxylate transporter/malic acid transport protein	2_00390	similar to calcium/calmodulin dependent protein kinase	18_00077	predicted protein	2_00582	similar to MFS drug efflux pump
14_00077	similar to general amidase	2_00406	predicted protein	19_00012	hypothetical protein	2_00597	predicted protein
14_00078	hypothetical protein	2_00407	predicted protein	19_00066	predicted protein	2_00608	hypothetical protein
14_00079	similar to chromosome condensation protein (CrcB)	2_00418	hypothetical protein	19_00073	predicted protein	2_00613	similar to general amino acid permease Agp2
14_00080	predicted protein	2_00421	hypothetical protein	2_00007	similar to short-chain dehydrogenase	2_00617	similar to serine/threonine-protein kinase prp4
14_00081	hypothetical protein	2_00435	similar to sugar transporter	2_00009	similar to sugar transporter	2_00618	hypothetical protein
14_00082	hypothetical protein	2_00443	similar to protein tyrosine phosphatase	2_00025	hypothetical protein	2_00627	predicted protein
14_00083	similar to Protein kinase-like domain	2_00444	similar to smp-30 gluconolaconase lre-like region	2_00046	similar to BTB/POZ domain containing protein	2_00643	similar to acyltransferase
14_00088	predicted protein	2_00450	hypothetical protein	2_00048	similar to hydrophobic surface binding protein	2_00644	hypothetical protein
14_00096	predicted protein	2_00453	hypothetical protein	2_00055	hypothetical protein	2_00655	hypothetical protein
14_00102	hypothetical protein	2_00464	hypothetical protein	2_00059	similar to gliotoxin biosynthesis protein GliK	2_00656	hypothetical protein
14_00103	hypothetical protein	2_00467	hypothetical protein	2_00069	hypothetical protein	2_00663	similar to Chain A
14_00107	predicted protein	2_00473	predicted protein	2_00070	hypothetical protein	2_00665	hypothetical protein
14_00109	predicted protein	2_00486	similar to fatty-acid amide hydrolase	2_00102	hypothetical protein	2_00681	predicted protein
16_00003	hypothetical protein	2_00488	similar to acyl-CoA thioesterase II	2_00114	similar to ATP-dependent rrna helicase rrp3	2_00683	predicted protein
16_00007	predicted protein	2_00491	similar to DNase I-like protein	2_00125	similar to Acyl-CoA N-acyltransferase	2_00691	predicted protein
17_00009	predicted protein	2_00493	similar to class III aminotransferase	2_00143	similar to lysine decarboxylase-like protein	2_00695	similar to nacht domain protein
17_00026	predicted protein	2_00504	hypothetical protein	2_00162	similar to serine/threonine protein kinase	2_00699	predicted protein
17_00032	predicted protein	2_00508	hypothetical protein	2_00163	similar to mannosyl-oligosaccharide alpha-1,2-mannosidase	2_00730	similar to long-chain fatty-acid-CoA ligase
17_00036	predicted protein	2_00517	similar to mfs sugar transporter	2_00171	similar to quinate permease	2_00753	hypothetical protein
17_00042	predicted protein	2_00525	similar to metallopeptidase MepB	2_00185	hypothetical protein	2_00755	predicted protein
17_00043	predicted protein	2_00530	similar to Aspartic protease pep1	2_00188	similar to membrane protein	2_00759	hypothetical protein
17_00045	predicted protein	2_00533	predicted protein	2_00202	similar to mitochondrial cytochrome b2	2_00760	similar to acyl-CoA synthetase
17_00046	predicted protein	2_00541	similar to methionine synthase	2_00205	similar to carboxypeptidase s1	2_00762	hypothetical protein
18_00061	predicted protein	2_00546	similar to ABC multidrug transporter	2_00206	similar to NADPH oxidase regulator NoxR	2_00769	hypothetical protein
18_00067	predicted protein	2_00548	hypothetical protein	2_00209	predicted protein	2_00783	hypothetical protein
18_00074	predicted protein	2_00555	hypothetical protein	2_00212	similar to cytochrome p450	2_00790	predicted protein
19_00028	predicted protein	2_00572	predicted protein	2_00213	similar to SAM dependent methyltransferase	2_00799	hypothetical protein
19_00031	predicted protein	2_00577	similar to GNAT family acetyltransferase	2_00215	hypothetical protein	2_00804	hypothetical protein
19_00054	predicted protein	2_00581	hypothetical protein	2_00218	similar to Alpha/beta hydrolase fold-1	2_00846	hypothetical protein
19_00073	predicted protein	2_00582	similar to MFS drug efflux pump	2_00226	similar to alcohol oxidase	2_00849	similar to major facilitator superfamily transporter
2_00003	hypothetical protein	2_00597	predicted protein	2_00227	predicted protein	2_00850	similar to dihydrodipicolinate synthetase
2_00015	similar to UMTA methyltransferase family protein	2_00608	hypothetical protein	2_00229	hypothetical protein	2_00853	similar to cyanate hydratase
2_00016	hypothetical protein	2_00613	similar to general amino acid permease Agp2	2_00230	similar to short chain dehydrogenase	2_00854	hypothetical protein
2_00019	hypothetical protein	2_00617	similar to serine/threonine-protein kinase prp4	2_00235	similar to golgi apparatus membrane protein tvp18	2_00860	similar to DNA binding regulatory protein AmdX
2_00023	hypothetical protein	2_00618	hypothetical protein	2_00249	predicted protein	2_00866	hypothetical protein
2_00048	similar to hydrophobic surface binding protein	2_00627	predicted protein	2_00250	hypothetical protein	2_00881	hypothetical protein
2_00049	hypothetical protein	2_00628	predicted protein	2_00253	predicted protein	2_00899	similar to peroxisomal membrane protein pex16
2_00050	hypothetical protein	2_00644	hypothetical protein	2_00268	hypothetical protein	2_00904	hypothetical protein
2_00055	hypothetical protein	2_00671	predicted protein	2_00269	predicted protein	2_00935	predicted protein
2_00059	similar to gliotoxin biosynthesis protein GliK	2_00672	hypothetical protein	2_00285	hypothetical protein	2_00943	similar to ph domain-containing protein
2_00061	similar to cytochrome p450 monooxygenase	2_00680	similar to protease S8 tripeptidyl peptidase I	2_00293	hypothetical protein	2_00945	hypothetical protein
2_00065	predicted protein	2_00681	predicted protein	2_00294	hypothetical protein	2_00960	similar to mfs sugar transporter
2_00066	similar to membrane dipeptidase	2_00683	predicted protein	2_00305	similar to PQ loop repeat protein	2_00965	hypothetical protein
2_00070	hypothetical protein	2_00687	predicted protein	2_00307	similar to ran-specific GTPase-activating protein 1	2_00969	predicted protein
2_00084	hypothetical protein	2_00691	predicted protein	2_00308	similar to glutathione s-transferase	2_00973	predicted protein
2_00091	predicted protein	2_00695	similar to nacht domain protein	2_00310	hypothetical protein	2_00979	hypothetical protein
2_00099	predicted protein	2_00699	predicted protein	2_00313	similar to major facilitator superfamily transporter	2_00980	similar to alpha-L-arabinofuranosidase
2_00114	similar to ATP-dependent rrna helicase rrp3	2_00700	predicted protein	2_00317	similar to NACHT and WD domain-containing protein	2_00983	hypothetical protein
2_00121	hypothetical protein	2_00703	predicted protein	2_00323	similar to peptidase s41 family protein	2_00989	similar to NAD(P)-binding protein
2_00125	similar to Acyl-CoA N-acyltransferase	2_00718	hypothetical protein	2_00329	hypothetical protein	2_00991	predicted protein
2_00129	hypothetical protein	2_00721	hypothetical protein	2_00330	similar to FAD/NAD P-binding domain-containing protein	2_00997	hypothetical protein
2_00130	similar to glycosyltransferase family 2 protein	2_00738	hypothetical protein	2_00333	similar to Sodium/hydrogen exchanger	2_01019	similar to acyl-CoA binding protein
2_00134	predicted protein	2_00740	similar to cytochrome P450 alkane hydroxylase	2_00335	hypothetical protein	2_01022	similar to aliphatic nitrilase
2_00136	predicted protein	2_00746	similar to MFS lactose permease	2_00340	similar to putative dna double-strand break repair and vj recombination xrcc4 protein	2_01029	predicted protein
2_00143	similar to lysine decarboxylase-like protein	2_00747	similar to beta-galactosidase	2_00347	hypothetical protein	2_01032	hypothetical protein
2_00144	hypothetical protein	2_00759	hypothetical protein	2_00367	hypothetical protein	2_01036	hypothetical protein
2_00157	hypothetical protein	2_00769	hypothetical protein	2_00377	similar to cell polarity protein	2_01037	similar to ef-hand calcium-binding domain protein
2_00171	similar to quinate permease	2_00781	predicted protein	2_00380	hypothetical protein	2_01050	hypothetical protein
2_00188	similar to membrane protein	2_00783	hypothetical protein	2_00386	similar to oxidoreductase	2_01072	hypothetical protein
2_00194	similar to thiamin biosynthesis protein (thi-4)	2_00785	hypothetical protein	2_00390	similar to calcium/calmodulin dependent protein kinase	2_01075	hypothetical protein
2_00209	predicted protein	2_00790	predicted protein	2_00418	hypothetical protein	2_01076	predicted protein
2_00218	similar to Alpha/beta hydrolase fold-1	2_00794	predicted protein	2_00435	similar to sugar transporter	2_01082	similar to aspartic-type endopeptidase
2_00226	similar to alcohol oxidase	2_00799	hypothetical protein	2_00457	hypothetical protein	2_01099	similar to peptidase s41 family protein
2_00230	similar to short chain dehydrogenase	2_00804	hypothetical protein	2_00459	similar to mitochondrial distribution and morphology protein 10	2_01114	hypothetical protein
2_00250	hypothetical protein	2_00806	hypothetical protein	2_00467	hypothetical protein	2_01128	predicted protein
2_00279	similar to possible dual specificity protein phosphatase 3	2_00813	similar to peptide transporter	2_00486	similar to fatty-acid amide hydrolase	2_01129	predicted protein
2_00284	hypothetical protein	2_00846	hypothetical protein	2_00514	similar to butanediol dehydrogenase	2_01135	predicted protein
2_00286	predicted protein	2_00852	hypothetical protein	2_00517	similar to mfs sugar transporter	2_01139	hypothetical protein
2_00298	similar to protein kinase	2_00853	similar to cyanate hydratase	2_00530	similar to Aspartic protease pep1	2_01151	similar to acetylxylan esterase
2_00305	similar to PQ loop repeat protein	2_00854	hypothetical protein	2_00540	similar to orotidine-5'-phosphate decarboxylase	2_01155	hypothetical protein
2_00308	similar to glutathione s-transferase	2_00860	similar to DNA binding regulatory protein AmdX	2_00541	similar to methionine synthase	2_01159	hypothetical protein
2_00310	hypothetical protein	2_00866	hypothetical protein	2_00546	similar to ABC multidrug transporter	2_01162	hypothetical protein
2_00313	similar to major facilitator superfamily transporter	2_00876	similar to cation diffusion facilitator	2_00548	hypothetical protein	2_01165	predicted protein
2_00314	hypothetical protein	2_00881	hypothetical protein	2_00555	hypothetical protein	2_01171	hypothetical protein
2_00315	similar to MFS transporter	2_00894	predicted protein	2_00576	similar to major facilitator superfamily transporter	2_01182	hypothetical protein
2_00316	hypothetical protein	2_00896	predicted protein	2_00577	similar to GNAT family acetyltransferase	2_01215	similar to glutamyl-tRNA synthetase
2_00318	hypothetical protein	2_00897	hypothetical protein	2_00579	similar to phosphotransferase enzyme family protein	2_01220	hypothetical protein
2_00319	hypothetical protein	2_00904	hypothetical protein	2_00580	hypothetical protein	2_01229	hypothetical protein
2_00323	similar to peptidase s41 family protein	2_00912	similar to acyl-CoA dehydrogenase	2_00581	hypothetical protein	2_01237	hypothetical protein
2_00324	hypothetical protein	2_00929	hypothetical protein	2_00586	predicted protein	2_01245	hypothetical protein
2_00325	predicted protein	2_00934	hypothetical protein	2_00590	similar to related to triacylglycerol lipase II precursor	2_01246	hypothetical protein
2_00328	similar to MFS transporter	2_00935	predicted protein	2_00601	hypothetical protein	2_01249	hypothetical protein
2_00330	similar to FAD/NAD P-binding domain-containing protein	2_00942	hypothetical protein	2_00613	similar to general amino acid permease Agp2	3_00006	predicted protein
2_00333	similar to Sodium/hydrogen exchanger	2_00950	similar to putative mfs multidrug transporter protein	2_00615	similar to ferric reductase like transmembrane component	3_00010	hypothetical protein
2_00347	hypothetical protein	2_00967	predicted protein	2_00618	hypothetical protein	3_00021	hypothetical protein
2_00348	hypothetical protein	2_00969	predicted protein	2_00627	predicted protein	3_00023	hypothetical protein
2_00365	predicted protein	2_00974	hypothetical protein	2_00641	hypothetical protein	3_00033	hypothetical protein
2_00373	similar to peroxisomal membrane protein Pmp47	2_00980	similar to alpha-L-arabinofuranosidase	2_00644	hypothetical protein	3_00055	similar to major facilitator superfamily transporter
2_00380	hypothetical protein	2_00988	similar to phosphoribulokinase/uridine kinase family protein	2_00645	predicted protein	3_00061	similar to ubiquitin carboxyl-terminal hydrolase l3
2_00386	similar to oxidoreductase	2_00991	predicted protein	2_00655	hypothetical protein	3_00065	hypothetical protein
2_00390	similar to calcium/calmodulin dependent protein kinase	2_00997	hypothetical protein	2_00656	hypothetical protein	3_00067	hypothetical protein
2_00407	predicted protein	2_01021	similar to flagellar protein FlgA	2_00659	hypothetical protein	3_00070	hypothetical protein
2_00421	hypothetical protein	2_01027	hypothetical protein	2_00671	predicted protein	3_00072	hypothetical protein
2_00435	similar to sugar transporter	2_01029	predicted protein	2_00680	similar to protease S8 tripeptidyl peptidase I	3_00079	hypothetical protein
2_00438	predicted protein	2_01036	hypothetical protein	2_00681	predicted protein	3_00080	predicted protein
2_00444	similar to smp-30 gluconolaconase lre-like region	2_01037	similar to ef-hand calcium-binding domain protein	2_00691	predicted protein	3_00097	predicted protein
2_00453	hypothetical protein	2_01043	hypothetical protein	2_00695	similar to nacht domain protein	3_00110	similar to alcohol dehydrogenase
2_00467	hypothetical protein	2_01049	similar to CFEM domain-containing protein	2_00699	predicted protein	3_00151	predicted protein
2_00468	similar to swr1-complex protein 5	2_01050	hypothetical protein	2_00724	predicted protein	3_00152	similar to enoyl-CoA hydratase/isomerase
2_00473	predicted protein	2_01062	similar to camp-specific phosphodiesterase	2_00729	hypothetical protein	3_00155	similar to glutathione s-transferase
2_00493	similar to class III aminotransferase	2_01075	hypothetical protein	2_00738	hypothetical protein	3_00164	hypothetical protein
2_00514	similar to butanediol dehydrogenase	2_01076	predicted protein	2_00740	similar to cytochrome P450 alkane hydroxylase	3_00173	similar to abc transporter
2_00517	similar to mfs sugar transporter	2_01082	similar to aspartic-type endopeptidase	2_00746	similar to MFS lactose permease	3_00174	similar to multidrug MFS transporter
2_00530	similar to Aspartic protease pep1	2_01083	hypothetical protein	2_00750	similar to yip1 domain family protein	3_00226	similar to AMP-binding enzyme
2_00546	similar to ABC multidrug transporter	2_01084	predicted protein	2_00763	similar to serine/threonine protein kinase	3_00241	similar to MFS multidrug transporter
2_00572	predicted protein	2_01088	similar to 2og-fe oxygenase family protein	2_00769	hypothetical protein	3_00261	hypothetical protein
2_00581	hypothetical protein	2_01092	hypothetical protein	2_00773	hypothetical protein	3_00264	similar to peroxisomal 2,4-dienoyl-CoA reductase SPS19
2_00582	similar to MFS drug efflux pump	2_01125	similar to RTA1 domain protein	2_00783	hypothetical protein	3_00269	similar to bola-like protein
2_00590	similar to related to triacylglycerol lipase II precursor	2_01129	predicted protein	2_00785	hypothetical protein	3_00274	similar to short-chain dehydrogenase/reductase
2_00591	predicted protein	2_01135	predicted protein	2_00790	predicted protein	3_00275	hypothetical protein
2_00597	predicted protein	2_01142	predicted protein	2_00791	similar to heat shock protein 70-like protein	3_00280	similar to hco3-transporter family protein
2_00613	similar to general amino acid permease Agp2	2_01155	hypothetical protein	2_00804	hypothetical protein	3_00285	hypothetical protein
2_00617	similar to serine/threonine-protein kinase prp4	2_01159	hypothetical protein	2_00813	similar to peptide transporter	3_00295	similar to transcription factor C6
2_00618	hypothetical protein	2_01160	similar to DUF1115 domain protein	2_00834	similar to ubiquitin-conjugating enzyme	3_00296	predicted protein
2_00627	predicted protein	2_01161	hypothetical protein	2_00840	hypothetical protein	3_00298	hypothetical protein
2_00628	predicted protein	2_01162	hypothetical protein	2_00844	hypothetical protein	3_00323	similar to purine nucleoside permease
2_00637	similar to DNA-binding protein hgh1	2_01165	predicted protein	2_00859	similar to glutamine amidotransferase	3_00327	hypothetical protein
2_00644	hypothetical protein	2_01171	hypothetical protein	2_00860	similar to DNA binding regulatory protein AmdX	3_00332	predicted protein
2_00645	predicted protein	2_01177	hypothetical protein	2_00863	similar to DEAD box ATP-dependent RNA helicase	3_00338	hypothetical protein
2_00654	hypothetical protein	2_01178	hypothetical protein	2_00879	hypothetical protein	3_00343	hypothetical protein
2_00655	hypothetical protein	2_01183	hypothetical protein	2_00904	hypothetical protein	3_00356	hypothetical protein
2_00656	hypothetical protein	2_01197	hypothetical protein	2_00905	hypothetical protein	3_00394	hypothetical protein
2_00665	hypothetical protein	2_01205	similar to putative extracellular cellulase CelA/allergen Asp F7-like protein	2_00913	similar to gaba permease	3_00398	hypothetical protein
2_00672	hypothetical protein	2_01211	hypothetical protein	2_00914	similar to metalloprotease	3_00399	similar to sugar transporter family protein
2_00673	similar to hydrophobin	2_01217	hypothetical protein	2_00918	similar to PR-1-like protein	3_00403	hypothetical protein
2_00678	hypothetical protein	2_01229	hypothetical protein	2_00930	similar to alpha/beta hydrolase family protein	3_00404	predicted protein
2_00680	similar to protease S8 tripeptidyl peptidase I	2_01240	hypothetical protein	2_00934	hypothetical protein	3_00406	similar to glutathione s-transferase
2_00681	predicted protein	20_00077	hypothetical protein	2_00935	predicted protein	3_00411	hypothetical protein
2_00683	predicted protein	20_00082	predicted protein	2_00942	hypothetical protein	3_00416	similar to F-box domain protein
2_00687	predicted protein	3_00004	hypothetical protein	2_00949	similar to importin alpha subunit	3_00432	predicted protein
2_00691	predicted protein	3_00006	predicted protein	2_00953	predicted protein	3_00446	similar to monooxygenase
2_00695	similar to nacht domain protein	3_00010	hypothetical protein	2_00960	similar to mfs sugar transporter	3_00456	similar to succinate/fumarate mitochondrial transporter
2_00699	predicted protein	3_00020	hypothetical protein	2_00980	similar to alpha-L-arabinofuranosidase	3_00463	predicted protein
2_00711	similar to SGNH hydrolase	3_00023	hypothetical protein	2_00983	hypothetical protein	3_00469	hypothetical protein
2_00740	similar to cytochrome P450 alkane hydroxylase	3_00033	hypothetical protein	2_00984	hypothetical protein	3_00495	hypothetical protein
2_00760	similar to acyl-CoA synthetase	3_00035	similar to glycosyl transferase family 17 protein	2_00991	predicted protein	3_00503	hypothetical protein
2_00762	hypothetical protein	3_00051	hypothetical protein	2_01027	hypothetical protein	3_00507	hypothetical protein
2_00769	hypothetical protein	3_00055	similar to major facilitator superfamily transporter	2_01029	predicted protein	3_00509	predicted protein
2_00777	predicted protein	3_00061	similar to ubiquitin carboxyl-terminal hydrolase l3	2_01032	hypothetical protein	3_00513	predicted protein
2_00783	hypothetical protein	3_00065	hypothetical protein	2_01037	similar to ef-hand calcium-binding domain protein	3_00517	predicted protein
2_00790	predicted protein	3_00070	hypothetical protein	2_01049	similar to CFEM domain-containing protein	3_00519	similar to Clavaminate synthase-like protein
2_00799	hypothetical protein	3_00079	hypothetical protein	2_01050	hypothetical protein	3_00528	hypothetical protein
2_00800	similar to alpha/beta-hydrolase	3_00101	hypothetical protein	2_01054	hypothetical protein	3_00530	similar to FAD/NAD(P)-binding domain-containing protein
2_00804	hypothetical protein	3_00121	hypothetical protein	2_01062	similar to camp-specific phosphodiesterase	3_00537	predicted protein
2_00806	hypothetical protein	3_00131	predicted protein	2_01068	similar to monosaccharide transporter	3_00553	predicted protein
2_00816	hypothetical protein	3_00146	similar to bacterial alpha-L-rhamnosidase domain protein	2_01075	hypothetical protein	3_00590	hypothetical protein
2_00822	similar to glycerophosphoryl diester phosphodiesterase	3_00174	similar to multidrug MFS transporter	2_01076	predicted protein	3_00595	predicted protein
2_00840	hypothetical protein	3_00175	hypothetical protein	2_01082	similar to aspartic-type endopeptidase	3_00598	similar to rna 3 -terminal phosphate cyclase
2_00849	similar to major facilitator superfamily transporter	3_00181	similar to 3-ketoacyl-acyl carrier protein reductase	2_01083	hypothetical protein	3_00615	hypothetical protein
2_00850	similar to dihydrodipicolinate synthetase	3_00182	similar to MFS transporter	2_01084	predicted protein	3_00619	predicted protein
2_00853	similar to cyanate hydratase	3_00219	similar to mannosyl-oligosaccharide alpha-1,2-mannosidase	2_01092	hypothetical protein	3_00633	hypothetical protein
2_00854	hypothetical protein	3_00226	similar to AMP-binding enzyme	2_01103	predicted protein	3_00635	predicted protein
2_00881	hypothetical protein	3_00234	hypothetical protein	2_01110	hypothetical protein	3_00640	similar to transcription initiation factor TFIIE subunit alpha
2_00894	predicted protein	3_00241	similar to MFS multidrug transporter	2_01111	hypothetical protein	3_00642	similar to MFS transporter
2_00899	similar to peroxisomal membrane protein pex16	3_00251	hypothetical protein	2_01112	hypothetical protein	3_00662	similar to sulfite oxidase
2_00904	hypothetical protein	3_00269	similar to bola-like protein	2_01125	similar to RTA1 domain protein	3_00672	similar to major facilitator superfamily transporter
2_00905	hypothetical protein	3_00271	hypothetical protein	2_01142	predicted protein	3_00689	hypothetical protein
2_00928	hypothetical protein	3_00280	similar to hco3-transporter family protein	2_01151	similar to acetylxylan esterase	3_00705	predicted protein
2_00942	hypothetical protein	3_00289	hypothetical protein	2_01155	hypothetical protein	3_00714	similar to 4-coumarate-CoA ligase
2_00943	similar to ph domain-containing protein	3_00312	predicted protein	2_01165	predicted protein	3_00725	hypothetical protein
2_00960	similar to mfs sugar transporter	3_00314	similar to gpi mannosyltransferase 2	2_01186	hypothetical protein	3_00730	similar to protein kinase
2_00969	predicted protein	3_00318	hypothetical protein	2_01188	hypothetical protein	3_00737	predicted protein
2_00973	predicted protein	3_00324	hypothetical protein	2_01197	hypothetical protein	3_00747	similar to major facilitator superfamily transporter
2_00974	hypothetical protein	3_00338	hypothetical protein	2_01199	hypothetical protein	3_00748	hypothetical protein
2_00980	similar to alpha-L-arabinofuranosidase	3_00342	hypothetical protein	2_01205	similar to putative extracellular cellulase CelA/allergen Asp F7-like protein	3_00749	similar to amino acid transporter
2_00989	similar to NAD(P)-binding protein	3_00348	hypothetical protein	2_01217	hypothetical protein	3_00758	hypothetical protein
2_00991	predicted protein	3_00356	hypothetical protein	2_01240	hypothetical protein	3_00800	hypothetical protein
2_01020	similar to short chain dehydrogenase/reductase	3_00361	similar to 3-hydroxyacyl-CoA dehydrogenase	2_01245	hypothetical protein	3_00813	hypothetical protein
2_01021	similar to flagellar protein FlgA	3_00367	hypothetical protein	20_00087	predicted protein	3_00836	hypothetical protein
2_01029	predicted protein	3_00394	hypothetical protein	21_00012	predicted protein	3_00847	similar to FtsJ-like methyltransferase family protein
2_01032	hypothetical protein	3_00398	hypothetical protein	21_00041	predicted protein	3_00849	hypothetical protein
2_01036	hypothetical protein	3_00405	similar to putative ras guanyl-nucleotide exchange factor protein	21_00042	predicted protein	3_00871	similar to beta-glucosidase g
2_01037	similar to ef-hand calcium-binding domain protein	3_00415	hypothetical protein	21_00049	hypothetical protein	3_00872	similar to pigment biosynthesis protein ayg1
2_01049	similar to CFEM domain-containing protein	3_00416	similar to F-box domain protein	21_00052	hypothetical protein	3_00882	predicted protein
2_01050	hypothetical protein	3_00430	predicted protein	21_00056	predicted protein	3_00884	similar to alternative sulfate transporter
2_01062	similar to camp-specific phosphodiesterase	3_00432	predicted protein	3_00010	hypothetical protein	3_00886	hypothetical protein
2_01075	hypothetical protein	3_00434	hypothetical protein	3_00017	hypothetical protein	3_00888	similar to major facilitator superfamily transporter
2_01076	predicted protein	3_00438	hypothetical protein	3_00023	hypothetical protein	3_00901	predicted protein
2_01080	predicted protein	3_00446	similar to monooxygenase	3_00024	hypothetical protein	3_00906	predicted protein
2_01081	predicted protein	3_00457	hypothetical protein	3_00035	similar to glycosyl transferase family 17 protein	3_00912	hypothetical protein
2_01083	hypothetical protein	3_00459	predicted protein	3_00040	similar to related to NPL3-nucleolar protein	3_00923	predicted protein
2_01087	similar to monooxygenase flavin binding domain protein	3_00461	hypothetical protein	3_00051	hypothetical protein	3_00926	hypothetical protein
2_01088	similar to 2og-fe oxygenase family protein	3_00464	predicted protein	3_00057	similar to actin-like protein	3_00935	similar to glutathione-dependent formaldehyde-activating enzyme
2_01090	hypothetical protein	3_00465	hypothetical protein	3_00061	similar to ubiquitin carboxyl-terminal hydrolase l3	3_00942	hypothetical protein
2_01092	hypothetical protein	3_00466	similar to neutral protease 2	3_00065	hypothetical protein	3_00944	similar to isochorismatase family hydrolase
2_01103	predicted protein	3_00469	hypothetical protein	3_00068	similar to pantothenate transporter	3_00950	hypothetical protein
2_01106	similar to peptidyl-prolyl cis-trans isomerase-like 2	3_00479	hypothetical protein	3_00070	hypothetical protein	3_00953	hypothetical protein
2_01114	hypothetical protein	3_00489	predicted protein	3_00111	hypothetical protein	3_00984	similar to MFS multidrug transporter
2_01125	similar to RTA1 domain protein	3_00492	hypothetical protein	3_00121	hypothetical protein	3_00999	hypothetical protein
2_01135	predicted protein	3_00493	hypothetical protein	3_00131	predicted protein	3_01013	similar to glucan endo-1,6-beta-glucosidase
2_01142	predicted protein	3_00495	hypothetical protein	3_00140	hypothetical protein	3_01017	hypothetical protein
2_01151	similar to acetylxylan esterase	3_00502	predicted protein	3_00146	similar to bacterial alpha-L-rhamnosidase domain protein	3_01021	predicted protein
2_01155	hypothetical protein	3_00503	hypothetical protein	3_00152	similar to enoyl-CoA hydratase/isomerase	3_01033	predicted protein
2_01159	hypothetical protein	3_00504	predicted protein	3_00155	similar to glutathione s-transferase	3_01051	hypothetical protein
2_01161	hypothetical protein	3_00508	similar to had superfamily hydrolase	3_00175	hypothetical protein	3_01057	hypothetical protein
2_01162	hypothetical protein	3_00517	predicted protein	3_00203	hypothetical protein	3_01063	similar to pectate lyase
2_01165	predicted protein	3_00528	hypothetical protein	3_00205	hypothetical protein	3_01070	hypothetical protein
2_01171	hypothetical protein	3_00531	similar to dicarboxylic amino acid permease	3_00209	similar to heterokaryon incompatibility protein	3_01074	similar to inositol-pentakisphosphate 2-kinase
2_01177	hypothetical protein	3_00537	predicted protein	3_00219	similar to mannosyl-oligosaccharide alpha-1,2-mannosidase	3_01079	hypothetical protein
2_01183	hypothetical protein	3_00552	similar to glycoside hydrolase family 17 protein	3_00222	similar to negative regulator of differentiation 1 protein	3_01080	similar to alpha/beta hydrolase fold-3 domain containing protein
2_01185	predicted protein	3_00553	predicted protein	3_00226	similar to AMP-binding enzyme	3_01084	hypothetical protein
2_01186	hypothetical protein	3_00554	predicted protein	3_00234	hypothetical protein	3_01087	similar to sugar transporter
2_01195	hypothetical protein	3_00560	similar to mitochondrial carrier protein	3_00241	similar to MFS multidrug transporter	3_01089	hypothetical protein
2_01197	hypothetical protein	3_00592	hypothetical protein	3_00249	hypothetical protein	3_01092	similar to acyltransferase
2_01205	similar to putative extracellular cellulase CelA/allergen Asp F7-like protein	3_00595	predicted protein	3_00262	similar to von Willebrand RING finger domain-containing protein	3_01093	similar to glycosyltransferase family 90 protein
2_01211	hypothetical protein	3_00598	similar to rna 3 -terminal phosphate cyclase	3_00280	similar to hco3-transporter family protein	3_01099	similar to solute carrier family 35 member e3
2_01219	similar to killer toxin sensitivity protein	3_00613	hypothetical protein	3_00286	similar to fasciclin domain-containing protein	3_01105	hypothetical protein
2_01229	hypothetical protein	3_00633	hypothetical protein	3_00287	hypothetical protein	3_01120	similar to nad dependent epimerase dehydratase family protein
2_01237	hypothetical protein	3_00637	predicted protein	3_00291	similar to protein phosphatase 2c	3_01123	similar to carboxylesterase family protein
2_01246	hypothetical protein	3_00642	similar to MFS transporter	3_00295	similar to transcription factor C6	3_01132	predicted protein
20_00077	hypothetical protein	3_00662	similar to sulfite oxidase	3_00308	hypothetical protein	3_01143	hypothetical protein
20_00083	predicted protein	3_00683	predicted protein	3_00312	predicted protein	4_00032	similar to calcium/calmodulin dependent protein kinase
20_00087	predicted protein	3_00689	hypothetical protein	3_00318	hypothetical protein	4_00048	hypothetical protein
3_00006	predicted protein	3_00692	hypothetical protein	3_00324	hypothetical protein	4_00049	similar to nucleoside-diphosphate-sugar epimerase
3_00010	hypothetical protein	3_00700	predicted protein	3_00338	hypothetical protein	4_00052	predicted protein
3_00016	hypothetical protein	3_00705	predicted protein	3_00360	similar to transcription initiation factor TFIID subunit	4_00053	hypothetical protein
3_00024	hypothetical protein	3_00707	predicted protein	3_00368	hypothetical protein	4_00054	hypothetical protein
3_00033	hypothetical protein	3_00715	hypothetical protein	3_00369	predicted protein	4_00084	similar to beta-lactamase family protein
3_00055	similar to major facilitator superfamily transporter	3_00725	hypothetical protein	3_00372	similar to UMTA methyltransferase family protein	4_00114	predicted protein
3_00056	hypothetical protein	3_00729	similar to N,N-dimethylglycine oxidase	3_00386	hypothetical protein	4_00125	predicted protein
3_00061	similar to ubiquitin carboxyl-terminal hydrolase l3	3_00730	similar to protein kinase	3_00398	hypothetical protein	4_00130	hypothetical protein
3_00063	similar to glycoside hydrolase family 18 protein	3_00731	similar to MFS transporter (Mch2)	3_00415	hypothetical protein	4_00161	hypothetical protein
3_00065	hypothetical protein	3_00734	similar to ras-like gtp-binding protein	3_00422	predicted protein	4_00174	predicted protein
3_00068	similar to pantothenate transporter	3_00741	hypothetical protein	3_00430	predicted protein	4_00191	hypothetical protein
3_00070	hypothetical protein	3_00747	similar to major facilitator superfamily transporter	3_00432	predicted protein	4_00202	predicted protein
3_00075	hypothetical protein	3_00749	similar to amino acid transporter	3_00433	similar to dolichyl-phosphate beta-glucosyltransferase	4_00205	hypothetical protein
3_00079	hypothetical protein	3_00754	hypothetical protein	3_00434	hypothetical protein	4_00208	similar to glutathione s-transferase
3_00095	similar to short chain dehydrogenase family protein	3_00755	similar to g protein-coupled receptor	3_00449	hypothetical protein	4_00251	hypothetical protein
3_00110	similar to alcohol dehydrogenase	3_00778	hypothetical protein	3_00454	hypothetical protein	4_00255	similar to major facilitator superfamily transporter
3_00155	similar to glutathione s-transferase	3_00836	hypothetical protein	3_00456	similar to succinate/fumarate mitochondrial transporter	4_00265	similar to sugar transporter
3_00157	hypothetical protein	3_00842	hypothetical protein	3_00457	hypothetical protein	4_00268	hypothetical protein
3_00163	similar to duf636 domain protein	3_00844	hypothetical protein	3_00461	hypothetical protein	4_00284	hypothetical protein
3_00167	hypothetical protein	3_00849	hypothetical protein	3_00466	similar to neutral protease 2	4_00287	predicted protein
3_00173	similar to abc transporter	3_00860	hypothetical protein	3_00468	predicted protein	4_00290	predicted protein
3_00175	hypothetical protein	3_00865	similar to cytochrome P450	3_00469	hypothetical protein	4_00301	similar to L-cystine transporter
3_00181	similar to 3-ketoacyl-acyl carrier protein reductase	3_00868	similar to MFS nicotinic acid transporter	3_00479	hypothetical protein	4_00308	hypothetical protein
3_00182	similar to MFS transporter	3_00872	similar to pigment biosynthesis protein ayg1	3_00482	similar to alpha-l-fucosidase	4_00309	similar to amino acid permease
3_00184	similar to putative tetratricopeptide-like helical protein	3_00873	similar to glucose-methanol-choline (gmc) oxidoreductase	3_00489	predicted protein	4_00310	similar to glutathione S-transferase
3_00203	hypothetical protein	3_00874	hypothetical protein	3_00492	hypothetical protein	4_00313	similar to WD domain protein
3_00205	hypothetical protein	3_00882	predicted protein	3_00496	hypothetical protein	4_00341	similar to 2'-hydroxyisoflavone reductase
3_00208	hypothetical protein	3_00885	similar to 3-oxoacyl-(acyl-carrier-protein) reductase	3_00504	predicted protein	4_00364	hypothetical protein
3_00209	similar to heterokaryon incompatibility protein	3_00901	predicted protein	3_00505	predicted protein	4_00382	predicted protein
3_00215	hypothetical protein	3_00903	similar to metallopeptidase MepB	3_00507	hypothetical protein	4_00409	hypothetical protein
3_00226	similar to AMP-binding enzyme	3_00906	predicted protein	3_00508	similar to had superfamily hydrolase	4_00411	hypothetical protein
3_00238	hypothetical protein	3_00912	hypothetical protein	3_00511	similar to bZIP transcription factor	4_00427	hypothetical protein
3_00241	similar to MFS multidrug transporter	3_00916	predicted protein	3_00514	hypothetical protein	4_00430	similar to short-chain dehydrogenase/reductase
3_00269	similar to bola-like protein	3_00917	similar to 2,4-dienoyl-CoA reductase	3_00517	predicted protein	4_00442	similar to prostaglandin G/H synthase 2/cyclooxygenase 2
3_00272	hypothetical protein	3_00923	predicted protein	3_00523	similar to 3-ketoacyl-acyl carrier protein reductase	4_00447	hypothetical protein
3_00274	similar to short-chain dehydrogenase/reductase	3_00926	hypothetical protein	3_00524	similar to transcription factor C6	4_00448	predicted protein
3_00275	hypothetical protein	3_00935	similar to glutathione-dependent formaldehyde-activating enzyme	3_00537	predicted protein	4_00450	hypothetical protein
3_00278	similar to cytochrome p450	3_00936	hypothetical protein	3_00541	similar to mitochondrial gtpase	4_00453	similar to Protein STB3 like protein
3_00284	hypothetical protein	3_00947	predicted protein	3_00552	similar to glycoside hydrolase family 17 protein	4_00502	hypothetical protein
3_00291	similar to protein phosphatase 2c	3_00949	similar to mfs allantoate transporter	3_00553	predicted protein	4_00504	hypothetical protein
3_00296	predicted protein	3_00950	hypothetical protein	3_00555	predicted protein	4_00508	hypothetical protein
3_00298	hypothetical protein	3_00951	hypothetical protein	3_00587	similar to Tyrosine-protein phosphatase	4_00533	hypothetical protein
3_00323	similar to purine nucleoside permease	3_00978	predicted protein	3_00595	predicted protein	4_00539	predicted protein
3_00327	hypothetical protein	3_00993	similar to major facilitator superfamily transporter	3_00598	similar to rna 3 -terminal phosphate cyclase	4_00570	hypothetical protein
3_00338	hypothetical protein	3_01006	similar to prp38 family protein	3_00633	hypothetical protein	4_00575	hypothetical protein
3_00342	hypothetical protein	3_01017	hypothetical protein	3_00640	similar to transcription initiation factor TFIIE subunit alpha	4_00599	similar to cyclohexanone monooxygenase
3_00356	hypothetical protein	3_01025	similar to TPA: arylamine N-acetyltransferase 1	3_00647	hypothetical protein	4_00620	predicted protein
3_00367	hypothetical protein	3_01033	predicted protein	3_00652	hypothetical protein	4_00628	hypothetical protein
3_00398	hypothetical protein	3_01063	similar to pectate lyase	3_00672	similar to major facilitator superfamily transporter	4_00648	similar to gon7 family protein
3_00399	similar to sugar transporter family protein	3_01075	similar to zinc-binding alcohol dehydrogenase	3_00678	hypothetical protein	4_00681	hypothetical protein
3_00415	hypothetical protein	3_01087	similar to sugar transporter	3_00683	predicted protein	4_00684	hypothetical protein
3_00416	similar to F-box domain protein	3_01089	hypothetical protein	3_00689	hypothetical protein	4_00689	similar to sac3 ganp domain protein
3_00430	predicted protein	3_01092	similar to acyltransferase	3_00692	hypothetical protein	4_00691	hypothetical protein
3_00432	predicted protein	3_01093	similar to glycosyltransferase family 90 protein	3_00698	similar to aspergillopepsin	4_00694	similar to mosc domain-containing protein
3_00438	hypothetical protein	3_01104	similar to efflux pump antibiotic resistance protein	3_00706	predicted protein	4_00700	similar to amidohydrolase
3_00446	similar to monooxygenase	3_01132	predicted protein	3_00711	hypothetical protein	4_00702	hypothetical protein
3_00456	similar to succinate/fumarate mitochondrial transporter	3_01143	hypothetical protein	3_00712	hypothetical protein	4_00707	predicted protein
3_00461	hypothetical protein	4_00014	predicted protein	3_00713	predicted protein	4_00709	predicted protein
3_00479	hypothetical protein	4_00015	predicted protein	3_00714	similar to 4-coumarate-CoA ligase	4_00728	predicted protein
3_00493	hypothetical protein	4_00021	hypothetical protein	3_00715	hypothetical protein	4_00732	similar to putative oxidase-like protein
3_00495	hypothetical protein	4_00024	predicted protein	3_00741	hypothetical protein	4_00747	predicted protein
3_00496	hypothetical protein	4_00033	hypothetical protein	3_00747	similar to major facilitator superfamily transporter	4_00755	similar to 4-coumarate-CoA ligase
3_00497	similar to copper homeostasis protein cutC	4_00036	hypothetical protein	3_00750	similar to DUF250 domain membrane protein	4_00777	predicted protein
3_00507	hypothetical protein	4_00048	hypothetical protein	3_00755	similar to g protein-coupled receptor	4_00779	similar to alpha/beta hydrolase fold family protein
3_00508	similar to had superfamily hydrolase	4_00054	hypothetical protein	3_00809	similar to het-s domain containing protein	4_00800	predicted protein
3_00511	similar to bZIP transcription factor	4_00084	similar to beta-lactamase family protein	3_00812	similar to initiation-specific alpha-1,6-mannosyltransferase	4_00833	predicted protein
3_00517	predicted protein	4_00090	similar to C2H2 finger domain protein	3_00828	hypothetical protein	4_00858	predicted protein
3_00519	similar to Clavaminate synthase-like protein	4_00120	similar to ferric reductase transmembrane component 7	3_00830	similar to aminotransferase class i and ii	4_00859	hypothetical protein
3_00528	hypothetical protein	4_00129	hypothetical protein	3_00835	similar to carbonic anhydrase	4_00869	hypothetical protein
3_00530	similar to FAD/NAD(P)-binding domain-containing protein	4_00130	hypothetical protein	3_00836	hypothetical protein	4_00877	predicted protein
3_00537	predicted protein	4_00147	hypothetical protein	3_00837	similar to C6 transcription factor	4_00879	similar to choline transport protein
3_00541	similar to mitochondrial gtpase	4_00159	hypothetical protein	3_00842	hypothetical protein	4_00880	predicted protein
3_00552	similar to glycoside hydrolase family 17 protein	4_00166	predicted protein	3_00845	similar to methyltransferase domain-containing protein	4_00895	similar to duf895 domain membrane protein
3_00553	predicted protein	4_00173	similar to carbonic anhydrase	3_00846	hypothetical protein	4_00896	hypothetical protein
3_00560	similar to mitochondrial carrier protein	4_00183	predicted protein	3_00847	similar to FtsJ-like methyltransferase family protein	5_00012	similar to tyrosinase central domain containing protein
3_00590	hypothetical protein	4_00188	hypothetical protein	3_00860	hypothetical protein	5_00016	hypothetical protein
3_00598	similar to rna 3 -terminal phosphate cyclase	4_00202	predicted protein	3_00868	similar to MFS nicotinic acid transporter	5_00022	similar to lysophospholipase
3_00606	similar to nucleolar complex-associated protein 3	4_00205	hypothetical protein	3_00872	similar to pigment biosynthesis protein ayg1	5_00023	similar to ef-hand calcium-binding domain protein
3_00633	hypothetical protein	4_00215	predicted protein	3_00873	similar to glucose-methanol-choline (gmc) oxidoreductase	5_00032	hypothetical protein
3_00635	predicted protein	4_00227	similar to Vacuolar iron transporter 1.1	3_00884	similar to alternative sulfate transporter	5_00043	similar to phthalate transporter
3_00647	hypothetical protein	4_00232	similar to multiple RNA-binding domain-containing protein 1	3_00886	hypothetical protein	5_00059	similar to DUF1793-domain-containing protein
3_00662	similar to sulfite oxidase	4_00233	hypothetical protein	3_00903	similar to metallopeptidase MepB	5_00068	predicted protein
3_00672	similar to major facilitator superfamily transporter	4_00238	predicted protein	3_00906	predicted protein	5_00078	hypothetical protein
3_00683	predicted protein	4_00240	hypothetical protein	3_00916	predicted protein	5_00087	hypothetical protein
3_00705	predicted protein	4_00251	hypothetical protein	3_00920	hypothetical protein	5_00104	hypothetical protein
3_00714	similar to 4-coumarate-CoA ligase	4_00255	similar to major facilitator superfamily transporter	3_00926	hypothetical protein	5_00116	hypothetical protein
3_00716	predicted protein	4_00268	hypothetical protein	3_00930	predicted protein	5_00117	hypothetical protein
3_00721	similar to acyl-CoA dehydrogenase	4_00273	hypothetical protein	3_00935	similar to glutathione-dependent formaldehyde-activating enzyme	5_00161	hypothetical protein
3_00734	similar to ras-like gtp-binding protein	4_00276	hypothetical protein	3_00947	predicted protein	5_00168	similar to nitrogen regulatory protein areA
3_00747	similar to major facilitator superfamily transporter	4_00280	hypothetical protein	3_00949	similar to mfs allantoate transporter	5_00182	similar to major facilitator superfamily transporter
3_00749	similar to amino acid transporter	4_00282	similar to Ferritin/ribonucleotide reductase-like protein	3_00950	hypothetical protein	5_00189	predicted protein
3_00755	similar to g protein-coupled receptor	4_00287	predicted protein	3_00951	hypothetical protein	5_00198	predicted protein
3_00778	hypothetical protein	4_00289	predicted protein	3_00953	hypothetical protein	5_00206	similar to glutathione s-transferase
3_00780	similar to cyanide hydratase	4_00290	predicted protein	3_00954	similar to toxin biosynthesis protein (Tri7)	5_00216	hypothetical protein
3_00828	hypothetical protein	4_00295	hypothetical protein	3_00955	hypothetical protein	5_00231	predicted protein
3_00832	hypothetical protein	4_00313	similar to WD domain protein	3_00960	similar to isoamyl alcohol oxidase	5_00232	similar to kynurenine 3-monooxygenase
3_00836	hypothetical protein	4_00328	hypothetical protein	3_00977	hypothetical protein	5_00250	predicted protein
3_00842	hypothetical protein	4_00341	similar to 2'-hydroxyisoflavone reductase	3_00994	hypothetical protein	5_00252	hypothetical protein
3_00847	similar to FtsJ-like methyltransferase family protein	4_00364	hypothetical protein	3_00999	hypothetical protein	5_00253	predicted protein
3_00849	hypothetical protein	4_00382	predicted protein	3_01006	similar to prp38 family protein	5_00256	similar to ABC transporter
3_00872	similar to pigment biosynthesis protein ayg1	4_00388	hypothetical protein	3_01007	similar to glycosyltransferase family 8 protein	5_00262	hypothetical protein
3_00874	hypothetical protein	4_00392	similar to trna (uridine-2 -o-)-methyltransferase trm7	3_01013	similar to glucan endo-1,6-beta-glucosidase	5_00263	hypothetical protein
3_00875	similar to Multicopper oxidase type 1	4_00401	hypothetical protein	3_01017	hypothetical protein	5_00265	hypothetical protein
3_00877	hypothetical protein	4_00411	hypothetical protein	3_01033	predicted protein	5_00269	hypothetical protein
3_00885	similar to 3-oxoacyl-(acyl-carrier-protein) reductase	4_00418	similar to MFS sugar transporter	3_01045	predicted protein	5_00270	hypothetical protein
3_00886	hypothetical protein	4_00434	hypothetical protein	3_01074	similar to inositol-pentakisphosphate 2-kinase	5_00276	similar to hard-surface induced protein 5
3_00888	similar to major facilitator superfamily transporter	4_00443	predicted protein	3_01076	similar to longevity-assurance protein	5_00283	similar to potassium/sodium efflux P-type ATPase
3_00891	similar to toxin biosynthesis protein	4_00447	hypothetical protein	3_01087	similar to sugar transporter	5_00289	similar to porphobilinogen deaminase
3_00901	predicted protein	4_00450	hypothetical protein	3_01089	hypothetical protein	5_00292	similar to k(+) h(+) antiporter 1
3_00903	similar to metallopeptidase MepB	4_00459	similar to aquaporin-like protein	3_01118	hypothetical protein	5_00293	hypothetical protein
3_00906	predicted protein	4_00463	predicted protein	3_01120	similar to nad dependent epimerase dehydratase family protein	5_00294	similar to cupin domain-containing protein
3_00908	hypothetical protein	4_00479	similar to putative ankyrin repeat domain-containing protein 29 protein	3_01123	similar to carboxylesterase family protein	5_00300	similar to vacuolar iron transporter Ccc1
3_00909	similar to BTB/POZ domain protein	4_00489	similar to peptidase s41 family protein	3_01129	predicted protein	5_00303	hypothetical protein
3_00912	hypothetical protein	4_00490	hypothetical protein	3_01131	predicted protein	5_00304	hypothetical protein
3_00916	predicted protein	4_00491	hypothetical protein	3_01132	predicted protein	5_00309	similar to glucan 1,3-beta-glucosidase
3_00923	predicted protein	4_00495	similar to siderochrome-iron transporter	3_01142	similar to ubiquitin-conjugating enzyme E2	5_00320	predicted protein
3_00930	predicted protein	4_00496	similar to sam-dependent methyltransferase	3_01143	hypothetical protein	5_00336	hypothetical protein
3_00935	similar to glutathione-dependent formaldehyde-activating enzyme	4_00503	hypothetical protein	4_00001	predicted protein	5_00337	hypothetical protein
3_00936	hypothetical protein	4_00504	hypothetical protein	4_00014	predicted protein	5_00354	predicted protein
3_00942	hypothetical protein	4_00517	hypothetical protein	4_00031	similar to Glycerophosphoryl diester phosphodiesterase	5_00365	hypothetical protein
3_00943	hypothetical protein	4_00525	similar to homocysteine S-methyltransferase	4_00036	hypothetical protein	5_00383	similar to glutamyl-tRNA(Gln) amidotransferase subunit A
3_00947	predicted protein	4_00543	similar to RTA1 domain protein	4_00042	hypothetical protein	5_00392	similar to RNA polymerase I-specific transcription initiation factor rrn3
3_00948	predicted protein	4_00562	hypothetical protein	4_00046	similar to thioesterase family protein	5_00400	similar to long-chain fatty-acid-CoA ligase
3_00950	hypothetical protein	4_00570	hypothetical protein	4_00052	predicted protein	5_00413	hypothetical protein
3_00951	hypothetical protein	4_00588	hypothetical protein	4_00054	hypothetical protein	5_00417	hypothetical protein
3_00952	similar to tautomerase	4_00591	predicted protein	4_00069	similar to integral membrane protein	5_00446	similar to C6 zinc finger domain-containing protein
3_00960	similar to isoamyl alcohol oxidase	4_00612	hypothetical protein	4_00071	hypothetical protein	5_00453	similar to protein AMFR
3_00961	hypothetical protein	4_00613	similar to oxidoreductase GMC	4_00090	similar to C2H2 finger domain protein	5_00464	similar to type 11 methyltransferase
3_00977	hypothetical protein	4_00615	hypothetical protein	4_00093	hypothetical protein	5_00466	similar to 1,4-beta-D-glucan cellobiohydrolase
3_00978	predicted protein	4_00620	predicted protein	4_00114	predicted protein	5_00469	hypothetical protein
3_00984	similar to MFS multidrug transporter	4_00639	similar to MFS alpha-glucoside transporter	4_00120	similar to ferric reductase transmembrane component 7	5_00470	hypothetical protein
3_00994	hypothetical protein	4_00663	similar to glucose-methanol-choline (gmc) oxidoreductase	4_00127	hypothetical protein	5_00471	predicted protein
3_00999	hypothetical protein	4_00678	predicted protein	4_00129	hypothetical protein	5_00478	similar to glutathione S-transferase
3_01025	similar to TPA: arylamine N-acetyltransferase 1	4_00679	hypothetical protein	4_00130	hypothetical protein	5_00481	hypothetical protein
3_01030	predicted protein	4_00681	hypothetical protein	4_00136	similar to WD40 repeat-like protein	5_00483	hypothetical protein
3_01033	predicted protein	4_00684	hypothetical protein	4_00137	similar to sugar transporter	5_00518	similar to duf718 domain protein
3_01034	predicted protein	4_00689	similar to sac3 ganp domain protein	4_00144	similar to putative dna repair exonuclease rad1 protein	5_00523	similar to f-box domain-containing protein
3_01070	hypothetical protein	4_00691	hypothetical protein	4_00147	hypothetical protein	5_00525	hypothetical protein
3_01082	similar to ctd kinase subunit gamma	4_00692	hypothetical protein	4_00153	similar to C4-dicarboxylate transporter/malic acid transport protein	5_00541	similar to fumarylacetoacetate hydrolase family protein
3_01087	similar to sugar transporter	4_00694	similar to mosc domain-containing protein	4_00159	hypothetical protein	5_00546	similar to alpha/beta hydrolase
3_01090	hypothetical protein	4_00707	predicted protein	4_00161	hypothetical protein	5_00547	similar to amino acid permease
3_01091	predicted protein	4_00709	predicted protein	4_00171	similar to lignostilbene dioxygenase	5_00552	predicted protein
3_01092	similar to acyltransferase	4_00710	hypothetical protein	4_00188	hypothetical protein	5_00565	hypothetical protein
3_01120	similar to nad dependent epimerase dehydratase family protein	4_00711	predicted protein	4_00189	similar to sugar transporter	5_00568	similar to glycosyltransferase family 90 protein
3_01123	similar to carboxylesterase family protein	4_00724	similar to fad dependent oxidoreductase	4_00197	hypothetical protein	5_00576	similar to hemolysin-III channel protein Izh2
3_01125	predicted protein	4_00732	similar to putative oxidase-like protein	4_00208	similar to glutathione s-transferase	5_00581	hypothetical protein
3_01131	predicted protein	4_00735	hypothetical protein	4_00215	predicted protein	5_00582	hypothetical protein
3_01132	predicted protein	4_00750	similar to nitrogen regulatory protein tamA	4_00220	hypothetical protein	5_00586	similar to short-chain dehydrogenase
3_01136	similar to poly(adp-ribose) glycohydrolase	4_00771	predicted protein	4_00223	hypothetical protein	5_00603	hypothetical protein
3_01142	similar to ubiquitin-conjugating enzyme E2	4_00774	similar to alcohol dehydrogenase	4_00224	predicted protein	5_00628	hypothetical protein
3_01143	hypothetical protein	4_00777	predicted protein	4_00238	predicted protein	5_00629	hypothetical protein
4_00001	predicted protein	4_00784	similar to amino acid permease	4_00240	hypothetical protein	5_00631	predicted protein
4_00003	similar to Putative lysine N-acyltransferase C17G9.06c	4_00808	predicted protein	4_00265	similar to sugar transporter	5_00638	hypothetical protein
4_00015	predicted protein	4_00852	predicted protein	4_00269	similar to c6 zinc finger domain-containing protein	5_00678	hypothetical protein
4_00022	similar to glucose-methanol-choline oxidoreductase	4_00856	predicted protein	4_00272	similar to riboflavin aldehyde-forming enzyme	5_00701	similar to major facilitator superfamily transporter
4_00031	similar to Glycerophosphoryl diester phosphodiesterase	4_00858	predicted protein	4_00287	predicted protein	5_00702	predicted protein
4_00032	similar to calcium/calmodulin dependent protein kinase	4_00861	hypothetical protein	4_00289	predicted protein	5_00710	predicted protein
4_00035	hypothetical protein	4_00880	predicted protein	4_00295	hypothetical protein	5_00722	hypothetical protein
4_00036	hypothetical protein	4_00895	similar to duf895 domain membrane protein	4_00300	hypothetical protein	5_00729	hypothetical protein
4_00043	similar to glycosyl hydrolase family 3 n terminal domain-containing protein	5_00016	hypothetical protein	4_00307	hypothetical protein	5_00730	similar to DUF221-domain-containing protein
4_00054	hypothetical protein	5_00021	similar to polyketide synthase	4_00311	predicted protein	5_00735	similar to mfs transporter
4_00069	similar to integral membrane protein	5_00059	similar to DUF1793-domain-containing protein	4_00377	similar to phd finger domain-containing protein	5_00736	hypothetical protein
4_00084	similar to beta-lactamase family protein	5_00068	predicted protein	4_00401	hypothetical protein	5_00737	hypothetical protein
4_00090	similar to C2H2 finger domain protein	5_00069	predicted protein	4_00405	similar to allantoate permease	5_00752	similar to pectate lyase
4_00094	similar to malate synthase	5_00075	hypothetical protein	4_00408	hypothetical protein	5_00760	similar to putative uracil phosphoribosyltransferase protein
4_00114	predicted protein	5_00078	hypothetical protein	4_00413	hypothetical protein	5_00771	hypothetical protein
4_00130	hypothetical protein	5_00082	predicted protein	4_00418	similar to MFS sugar transporter	5_00772	predicted protein
4_00141	hypothetical protein	5_00087	hypothetical protein	4_00419	similar to alpha-N-arabinofuranosidase C	5_00773	similar to enoyl-CoA hydratase/isomerase
4_00147	hypothetical protein	5_00112	hypothetical protein	4_00427	hypothetical protein	5_00785	similar to putative solute carrier family 35 member e3 protein
4_00153	similar to C4-dicarboxylate transporter/malic acid transport protein	5_00113	predicted protein	4_00434	hypothetical protein	5_00787	similar to C2H2 finger domain protein FlbC
4_00159	hypothetical protein	5_00116	hypothetical protein	4_00442	similar to prostaglandin G/H synthase 2/cyclooxygenase 2	5_00793	similar to Phosphate-repressible phosphate permease
4_00161	hypothetical protein	5_00132	hypothetical protein	4_00444	hypothetical protein	5_00795	predicted protein
4_00162	hypothetical protein	5_00161	hypothetical protein	4_00453	similar to Protein STB3 like protein	5_00799	predicted protein
4_00173	similar to carbonic anhydrase	5_00172	predicted protein	4_00455	predicted protein	5_00803	similar to glucoamylase/glucan 1,4-alpha-glucosidase
4_00188	hypothetical protein	5_00173	predicted protein	4_00459	similar to aquaporin-like protein	5_00812	hypothetical protein
4_00189	similar to sugar transporter	5_00195	hypothetical protein	4_00463	predicted protein	5_00819	similar to phosphorylcholine phosphatase
4_00191	hypothetical protein	5_00198	predicted protein	4_00479	similar to putative ankyrin repeat domain-containing protein 29 protein	6_00004	similar to X-Pro dipeptidyl-peptidase C-terminal non-catalytic domain-containing protein
4_00195	similar to vesicle mediated transport protein Bfr2/Che 1	5_00199	hypothetical protein	4_00489	similar to peptidase s41 family protein	6_00005	hypothetical protein
4_00202	predicted protein	5_00204	predicted protein	4_00492	hypothetical protein	6_00012	predicted protein
4_00205	hypothetical protein	5_00206	similar to glutathione s-transferase	4_00493	hypothetical protein	6_00016	similar to polyketide synthase
4_00208	similar to glutathione s-transferase	5_00211	hypothetical protein	4_00494	similar to serine peptidase	6_00025	similar to carotenoid cleavage dioxygenase
4_00216	predicted protein	5_00212	hypothetical protein	4_00495	similar to siderochrome-iron transporter	6_00026	similar to flavin-binding monooxygenase
4_00226	predicted protein	5_00216	hypothetical protein	4_00496	similar to sam-dependent methyltransferase	6_00027	predicted protein
4_00233	hypothetical protein	5_00217	hypothetical protein	4_00497	similar to ABC multidrug transporter	6_00028	hypothetical protein
4_00251	hypothetical protein	5_00220	hypothetical protein	4_00498	hypothetical protein	6_00030	similar to MFS multidrug transporter
4_00252	predicted protein	5_00231	predicted protein	4_00508	hypothetical protein	6_00031	similar to aldehyde dehydrogenase
4_00255	similar to major facilitator superfamily transporter	5_00232	similar to kynurenine 3-monooxygenase	4_00517	hypothetical protein	6_00036	similar to short chain dehydrogenase reductase
4_00265	similar to sugar transporter	5_00253	predicted protein	4_00535	similar to heat shock protein 90	6_00044	hypothetical protein
4_00282	similar to Ferritin/ribonucleotide reductase-like protein	5_00254	predicted protein	4_00537	hypothetical protein	6_00052	hypothetical protein
4_00290	predicted protein	5_00255	hypothetical protein	4_00539	predicted protein	6_00055	predicted protein
4_00301	similar to L-cystine transporter	5_00262	hypothetical protein	4_00543	similar to RTA1 domain protein	6_00060	hypothetical protein
4_00308	hypothetical protein	5_00276	similar to hard-surface induced protein 5	4_00548	similar to sugar transporter	6_00068	predicted protein
4_00310	similar to glutathione S-transferase	5_00281	hypothetical protein	4_00562	hypothetical protein	6_00074	similar to acyl-CoA synthetase
4_00311	predicted protein	5_00285	hypothetical protein	4_00579	predicted protein	6_00085	similar to thioesterase domain containing protein
4_00319	predicted protein	5_00286	predicted protein	4_00606	similar to trna-specific adenosine deaminase	6_00096	similar to 4-coumarate-CoA ligase
4_00328	hypothetical protein	5_00289	similar to porphobilinogen deaminase	4_00612	hypothetical protein	6_00101	hypothetical protein
4_00341	similar to 2'-hydroxyisoflavone reductase	5_00292	similar to k(+) h(+) antiporter 1	4_00613	similar to oxidoreductase GMC	6_00108	similar to translation initiation protein sua5
4_00342	similar to glutathione s-transferase	5_00299	similar to gpi mannosyltransferase	4_00615	hypothetical protein	6_00112	similar to leucine rich repeat domain-containing protein
4_00364	hypothetical protein	5_00300	similar to vacuolar iron transporter Ccc1	4_00619	similar to glutaminase GtaA	6_00113	similar to aryl-alcohol dehydrogenase
4_00382	predicted protein	5_00309	similar to glucan 1,3-beta-glucosidase	4_00639	similar to MFS alpha-glucoside transporter	6_00118	predicted protein
4_00388	hypothetical protein	5_00310	hypothetical protein	4_00641	hypothetical protein	6_00119	predicted protein
4_00401	hypothetical protein	5_00315	similar to integral membrane protein	4_00650	similar to putative gnat family protein	6_00124	hypothetical protein
4_00405	similar to allantoate permease	5_00316	similar to DNA-directed RNA polymerase I and III subunit RPAC1	4_00671	predicted protein	6_00131	predicted protein
4_00406	predicted protein	5_00336	hypothetical protein	4_00681	hypothetical protein	6_00137	similar to carotenoid ester lipase precursor
4_00418	similar to MFS sugar transporter	5_00346	similar to arginine permease	4_00689	similar to sac3 ganp domain protein	6_00138	predicted protein
4_00434	hypothetical protein	5_00348	similar to biphenyl-2,3-diol 1,2-dioxygenase	4_00691	hypothetical protein	6_00139	predicted protein
4_00442	similar to prostaglandin G/H synthase 2/cyclooxygenase 2	5_00354	predicted protein	4_00692	hypothetical protein	6_00140	similar to mfs transporter
4_00447	hypothetical protein	5_00363	predicted protein	4_00694	similar to mosc domain-containing protein	6_00143	similar to cytochrome p450
4_00450	hypothetical protein	5_00365	hypothetical protein	4_00702	hypothetical protein	6_00147	predicted protein
4_00461	similar to flavin-binding monooxygenase	5_00400	similar to long-chain fatty-acid-CoA ligase	4_00704	hypothetical protein	6_00149	similar to 2,3-dihydroxybenzoic acid decarboxylase
4_00463	predicted protein	5_00401	hypothetical protein	4_00707	predicted protein	6_00151	hypothetical protein
4_00471	similar to oxysterol-binding protein	5_00402	hypothetical protein	4_00709	predicted protein	6_00153	similar to serine carboxypeptidase
4_00475	similar to short-chain dehydrogenase	5_00410	hypothetical protein	4_00722	predicted protein	6_00167	hypothetical protein
4_00479	similar to putative ankyrin repeat domain-containing protein 29 protein	5_00413	hypothetical protein	4_00732	similar to putative oxidase-like protein	6_00174	hypothetical protein
4_00489	similar to peptidase s41 family protein	5_00433	hypothetical protein	4_00753	hypothetical protein	6_00176	hypothetical protein
4_00517	hypothetical protein	5_00436	similar to epoxide hydrolase	4_00774	similar to alcohol dehydrogenase	6_00178	hypothetical protein
4_00541	hypothetical protein	5_00454	predicted protein	4_00777	predicted protein	6_00182	similar to Chain A
4_00543	similar to RTA1 domain protein	5_00464	similar to type 11 methyltransferase	4_00781	hypothetical protein	6_00183	similar to zinc alcohol dehydrogenase
4_00548	similar to sugar transporter	5_00466	similar to 1,4-beta-D-glucan cellobiohydrolase	4_00784	similar to amino acid permease	6_00214	similar to pfkB family carbohydrate kinase
4_00570	hypothetical protein	5_00469	hypothetical protein	4_00815	predicted protein	6_00219	similar to pq loop repeat protein
4_00575	hypothetical protein	5_00470	hypothetical protein	4_00818	hypothetical protein	6_00237	similar to glyoxalase
4_00588	hypothetical protein	5_00471	predicted protein	4_00825	predicted protein	6_00238	similar to duf636 domain protein
4_00599	similar to cyclohexanone monooxygenase	5_00474	hypothetical protein	4_00858	predicted protein	6_00247	similar to d-3-phosphoglycerate dehydrogenase
4_00612	hypothetical protein	5_00489	hypothetical protein	4_00861	hypothetical protein	6_00266	similar to homocitrate synthase
4_00615	hypothetical protein	5_00506	predicted protein	4_00862	similar to carboxylic acid transport protein	6_00271	similar to cytochrome b5
4_00619	similar to glutaminase GtaA	5_00538	hypothetical protein	4_00869	hypothetical protein	6_00272	similar to grf zinc finger domain-containing protein
4_00620	predicted protein	5_00541	similar to fumarylacetoacetate hydrolase family protein	4_00877	predicted protein	6_00276	hypothetical protein
4_00625	predicted protein	5_00546	similar to alpha/beta hydrolase	4_00879	similar to choline transport protein	6_00278	similar to h+ nucleoside cotransporter
4_00648	similar to gon7 family protein	5_00547	similar to amino acid permease	5_00010	similar to ATP-dependent rna helicase dbp8	6_00281	hypothetical protein
4_00663	similar to glucose-methanol-choline (gmc) oxidoreductase	5_00552	predicted protein	5_00026	similar to Transcription factor MADS-box	6_00289	similar to catalase
4_00668	similar to isochorismatase hydrolase	5_00560	hypothetical protein	5_00032	hypothetical protein	6_00301	similar to mfs sugar transporter
4_00673	similar to mitochondrial 2-oxoglutarate/malate carrier protein	5_00562	hypothetical protein	5_00051	predicted protein	6_00308	predicted protein
4_00674	similar to rab geranylgeranyl transferase escort protein	5_00563	hypothetical protein	5_00052	hypothetical protein	6_00309	similar to phenazine biosynthesis protein
4_00684	hypothetical protein	5_00565	hypothetical protein	5_00053	predicted protein	6_00338	similar to diaminopropionate ammonia-lyase
4_00689	similar to sac3 ganp domain protein	5_00566	hypothetical protein	5_00054	predicted protein	6_00341	predicted protein
4_00691	hypothetical protein	5_00568	similar to glycosyltransferase family 90 protein	5_00059	similar to DUF1793-domain-containing protein	6_00347	similar to adp-ribosylation factor family protein
4_00694	similar to mosc domain-containing protein	5_00570	hypothetical protein	5_00075	hypothetical protein	6_00350	hypothetical protein
4_00700	similar to amidohydrolase	5_00580	hypothetical protein	5_00078	hypothetical protein	6_00356	similar to DNA polymerase ii large subunit-like protein
4_00702	hypothetical protein	5_00600	similar to 3-carboxy-cis,cis-muconate cycloisomerase	5_00082	predicted protein	6_00382	similar to C4-dicarboxylate transporter/malic acid transport protein
4_00707	predicted protein	5_00622	hypothetical protein	5_00083	predicted protein	6_00397	similar to MFS peptide transporter Ptr2
4_00709	predicted protein	5_00628	hypothetical protein	5_00095	predicted protein	6_00400	hypothetical protein
4_00711	predicted protein	5_00631	predicted protein	5_00098	predicted protein	6_00407	similar to aliphatic nitrilase
4_00724	similar to fad dependent oxidoreductase	5_00635	hypothetical protein	5_00112	hypothetical protein	6_00416	similar to metallo-beta-lactamase superfamily protein
4_00732	similar to putative oxidase-like protein	5_00636	similar to fungal trichothecene efflux pump	5_00113	predicted protein	6_00423	hypothetical protein
4_00747	predicted protein	5_00638	hypothetical protein	5_00121	hypothetical protein	6_00429	predicted protein
4_00748	hypothetical protein	5_00639	hypothetical protein	5_00123	similar to short-chain dehydrogenase	6_00432	similar to carbonic anhydrase
4_00753	hypothetical protein	5_00662	hypothetical protein	5_00124	hypothetical protein	6_00437	similar to cytochrome p450
4_00764	similar to short-chain dehydrogenase	5_00663	similar to MFS transporter	5_00145	predicted protein	6_00449	hypothetical protein
4_00774	similar to alcohol dehydrogenase	5_00678	hypothetical protein	5_00147	similar to phosphoenolpyruvate carboxykinase	6_00463	predicted protein
4_00775	hypothetical protein	5_00697	similar to conidial pigment biosynthesis oxidase arb2 brown2	5_00168	similar to nitrogen regulatory protein areA	6_00468	similar to MFS transporter
4_00779	similar to alpha/beta hydrolase fold family protein	5_00699	similar to MFS drug efflux transporter	5_00172	predicted protein	6_00477	hypothetical protein
4_00784	similar to amino acid permease	5_00710	predicted protein	5_00184	similar to major facilitator superfamily transporter	6_00482	predicted protein
4_00818	hypothetical protein	5_00720	similar to parasitic phase-specific protein psp-1	5_00189	predicted protein	6_00491	similar to FK506-binding protein 2 precursor
4_00824	predicted protein	5_00722	hypothetical protein	5_00199	hypothetical protein	6_00495	hypothetical protein
4_00825	predicted protein	5_00723	hypothetical protein	5_00204	predicted protein	6_00497	similar to cytochrome P450
4_00858	predicted protein	5_00726	hypothetical protein	5_00211	hypothetical protein	6_00506	predicted protein
4_00871	hypothetical protein	5_00735	similar to mfs transporter	5_00214	hypothetical protein	6_00517	predicted protein
4_00880	predicted protein	5_00736	hypothetical protein	5_00219	hypothetical protein	6_00542	hypothetical protein
4_00883	hypothetical protein	5_00748	hypothetical protein	5_00220	hypothetical protein	6_00543	hypothetical protein
4_00886	similar to arylsulfatase	5_00749	similar to carotenoid cleavage dioxygenase 1	5_00241	hypothetical protein	6_00559	similar to ABC multidrug transporter
4_00888	similar to glycoside hydrolase family 5 protein	5_00755	hypothetical protein	5_00252	hypothetical protein	6_00561	hypothetical protein
4_00894	hypothetical protein	5_00756	similar to class III chitinase ChiA2	5_00253	predicted protein	6_00588	similar to phosphoglycerate mutase family protein
4_00895	similar to duf895 domain membrane protein	5_00772	predicted protein	5_00255	hypothetical protein	6_00591	similar to MFS transporter
5_00012	similar to tyrosinase central domain containing protein	5_00778	hypothetical protein	5_00256	similar to ABC transporter	6_00594	predicted protein
5_00016	hypothetical protein	5_00779	hypothetical protein	5_00268	hypothetical protein	6_00595	similar to cytochrome p450
5_00019	predicted protein	5_00781	similar to acetyltransferase	5_00269	hypothetical protein	6_00708	hypothetical protein
5_00032	hypothetical protein	5_00784	similar to nad dependent epimerase dehydratase	5_00272	hypothetical protein	6_00713	predicted protein
5_00043	similar to phthalate transporter	5_00785	similar to putative solute carrier family 35 member e3 protein	5_00274	hypothetical protein	7_00008	hypothetical protein
5_00050	hypothetical protein	5_00787	similar to C2H2 finger domain protein FlbC	5_00276	similar to hard-surface induced protein 5	7_00009	similar to putative benzoate 4-monooxygenase cytochrome p450 protein
5_00051	predicted protein	5_00793	similar to Phosphate-repressible phosphate permease	5_00292	similar to k(+) h(+) antiporter 1	7_00023	predicted protein
5_00067	predicted protein	5_00795	predicted protein	5_00294	similar to cupin domain-containing protein	7_00024	predicted protein
5_00082	predicted protein	5_00799	predicted protein	5_00295	similar to acyl-CoA dehydrogenase	7_00057	hypothetical protein
5_00087	hypothetical protein	5_00807	similar to alpha-1,3-glucan synthase	5_00300	similar to vacuolar iron transporter Ccc1	7_00078	similar to methyltransferase
5_00098	predicted protein	5_00812	hypothetical protein	5_00304	hypothetical protein	7_00113	predicted protein
5_00104	hypothetical protein	5_00816	similar to subtilisin-like serine protease PR1A	5_00309	similar to glucan 1,3-beta-glucosidase	7_00135	hypothetical protein
5_00117	hypothetical protein	5_00849	similar to thioredoxin reductase GliT	5_00310	hypothetical protein	7_00159	hypothetical protein
5_00132	hypothetical protein	5_00852	predicted protein	5_00313	hypothetical protein	7_00175	similar to MFS drug efflux pump
5_00145	predicted protein	6_00004	similar to X-Pro dipeptidyl-peptidase C-terminal non-catalytic domain-containing protein	5_00330	similar to TOR signalling pathway protein TipA	7_00176	predicted protein
5_00147	similar to phosphoenolpyruvate carboxykinase	6_00005	hypothetical protein	5_00340	hypothetical protein	7_00194	similar to general amidase
5_00160	similar to SIR2 family histone deacetylase	6_00012	predicted protein	5_00341	hypothetical protein	7_00198	hypothetical protein
5_00161	hypothetical protein	6_00014	similar to FAD/NAD(P)-binding domain-containing protein	5_00348	similar to biphenyl-2,3-diol 1,2-dioxygenase	7_00199	hypothetical protein
5_00182	similar to major facilitator superfamily transporter	6_00015	hypothetical protein	5_00350	similar to protein transport protein YOS1	7_00221	similar to glycoside hydrolase family 79 protein
5_00186	similar to glutamyl-tRNA(Gln) amidotransferase subunit A	6_00024	similar to RTA1 domain-containing protein	5_00365	hypothetical protein	7_00233	hypothetical protein
5_00189	predicted protein	6_00026	similar to flavin-binding monooxygenase	5_00380	similar to C6 finger domain protein	7_00245	predicted protein
5_00198	predicted protein	6_00027	predicted protein	5_00392	similar to RNA polymerase I-specific transcription initiation factor rrn3	7_00246	similar to FAD-binding domain-containing protein
5_00204	predicted protein	6_00031	similar to aldehyde dehydrogenase	5_00399	hypothetical protein	7_00250	hypothetical protein
5_00206	similar to glutathione s-transferase	6_00036	similar to short chain dehydrogenase reductase	5_00401	hypothetical protein	7_00251	hypothetical protein
5_00216	hypothetical protein	6_00044	hypothetical protein	5_00410	hypothetical protein	7_00255	hypothetical protein
5_00217	hypothetical protein	6_00045	hypothetical protein	5_00446	similar to C6 zinc finger domain-containing protein	7_00272	hypothetical protein
5_00219	hypothetical protein	6_00051	similar to 2-deoxy-D-gluconate 3-dehydrogenase	5_00451	predicted protein	7_00292	hypothetical protein
5_00220	hypothetical protein	6_00052	hypothetical protein	5_00454	predicted protein	7_00331	predicted protein
5_00231	predicted protein	6_00057	similar to zinc carboxypeptidase	5_00458	similar to 3-isopropylmalate dehydratase	7_00334	predicted protein
5_00232	similar to kynurenine 3-monooxygenase	6_00068	predicted protein	5_00464	similar to type 11 methyltransferase	7_00351	similar to SNF2 family helicase/ATPase
5_00250	predicted protein	6_00070	similar to MFS monocarboxylate transporter	5_00474	hypothetical protein	7_00361	predicted protein
5_00252	hypothetical protein	6_00075	hypothetical protein	5_00479	similar to GPR1/FUN34/YaaH-class plasma membrane protein	7_00379	hypothetical protein
5_00253	predicted protein	6_00078	similar to short-chain dehydrogenase	5_00494	hypothetical protein	7_00396	hypothetical protein
5_00262	hypothetical protein	6_00080	similar to 3-isopropylmalate dehydrogenase	5_00515	hypothetical protein	7_00416	similar to carboxylesterase from carbohydrate esterase
5_00263	hypothetical protein	6_00082	similar to nonribosomal peptide synthetase	5_00526	hypothetical protein	7_00419	predicted protein
5_00264	similar to sam-dependent methyltransferase	6_00086	similar to 2-isopropylmalate synthase	5_00534	similar to serine peptidase	7_00425	hypothetical protein
5_00269	hypothetical protein	6_00111	predicted protein	5_00538	hypothetical protein	7_00432	similar to cytochrome p450 oxidoreductase
5_00270	hypothetical protein	6_00112	similar to leucine rich repeat domain-containing protein	5_00541	similar to fumarylacetoacetate hydrolase family protein	7_00433	similar to 3-(3-hydroxy-phenyl)propionate/3-hydroxycinnamic acid hydroxylase
5_00276	similar to hard-surface induced protein 5	6_00113	similar to aryl-alcohol dehydrogenase	5_00546	similar to alpha/beta hydrolase	7_00434	similar to related to 2,3-dihydroxybiphenyl-1,2-dioxygenase
5_00285	hypothetical protein	6_00119	predicted protein	5_00547	similar to amino acid permease	7_00435	similar to short chain dehydrogenase/reductase (Ayr1)
5_00286	predicted protein	6_00124	hypothetical protein	5_00548	hypothetical protein	7_00438	hypothetical protein
5_00288	similar to yippee zinc-binding protein moh1	6_00140	similar to mfs transporter	5_00553	similar to tyrosinase central domain containing protein	7_00439	hypothetical protein
5_00289	similar to porphobilinogen deaminase	6_00143	similar to cytochrome p450	5_00561	hypothetical protein	7_00440	hypothetical protein
5_00294	similar to cupin domain-containing protein	6_00144	similar to mate efflux family protein	5_00562	hypothetical protein	7_00441	hypothetical protein
5_00295	similar to acyl-CoA dehydrogenase	6_00149	similar to 2,3-dihydroxybenzoic acid decarboxylase	5_00563	hypothetical protein	7_00448	similar to aryl-alcohol dehydrogenase
5_00300	similar to vacuolar iron transporter Ccc1	6_00151	hypothetical protein	5_00565	hypothetical protein	7_00456	predicted protein
5_00303	hypothetical protein	6_00152	similar to aldehyde dehydrogenase	5_00566	hypothetical protein	7_00458	similar to bifunctional P-450:NADPH-P450 reductase
5_00309	similar to glucan 1,3-beta-glucosidase	6_00168	predicted protein	5_00568	similar to glycosyltransferase family 90 protein	7_00471	similar to amino acid permease
5_00313	hypothetical protein	6_00174	hypothetical protein	5_00573	hypothetical protein	7_00475	predicted protein
5_00315	similar to integral membrane protein	6_00180	hypothetical protein	5_00574	similar to ankyrin repeat domain-containing protein 52	7_00497	similar to DUF1640-domain-containing protein
5_00341	hypothetical protein	6_00184	similar to putative alpha beta-hydrolase protein	5_00576	similar to hemolysin-III channel protein Izh2	7_00498	hypothetical protein
5_00348	similar to biphenyl-2,3-diol 1,2-dioxygenase	6_00211	hypothetical protein	5_00580	hypothetical protein	7_00499	similar to peroxisomal membrane anchor protein
5_00354	predicted protein	6_00219	similar to pq loop repeat protein	5_00586	similar to short-chain dehydrogenase	7_00524	predicted protein
5_00365	hypothetical protein	6_00226	hypothetical protein	5_00591	similar to UDP-N-acetylglucosamine:dolichyl phosphate N-acetylglucosamine-1-phosphate transferase	7_00527	similar to glycosyltransferase family 34 protein
5_00371	similar to MFS allantoate transporter	6_00235	hypothetical protein	5_00613	similar to high-affinity glucose transporter	7_00533	similar to 2-nitropropane dioxygenase
5_00392	similar to RNA polymerase I-specific transcription initiation factor rrn3	6_00238	similar to duf636 domain protein	5_00635	hypothetical protein	7_00545	similar to MFS transporter
5_00399	hypothetical protein	6_00241	similar to acyltransferase	5_00636	similar to fungal trichothecene efflux pump	7_00550	hypothetical protein
5_00400	similar to long-chain fatty-acid-CoA ligase	6_00243	similar to steroid monooxygenase	5_00639	hypothetical protein	7_00554	similar to serine peptidase
5_00402	hypothetical protein	6_00265	hypothetical protein	5_00643	similar to major royal jelly protein	7_00556	hypothetical protein
5_00417	hypothetical protein	6_00279	hypothetical protein	5_00651	similar to alpha/beta hydrolase family containing protein	7_00559	predicted protein
5_00422	hypothetical protein	6_00280	hypothetical protein	5_00657	similar to protease S8 tripeptidyl peptidase I	7_00561	hypothetical protein
5_00429	similar to nudix domain-containing protein	6_00289	similar to catalase	5_00660	hypothetical protein	7_00566	similar to Fe-containing alcohol dehydrogenase
5_00431	hypothetical protein	6_00300	similar to MFS monocarboxylate transporter	5_00662	hypothetical protein	7_00569	hypothetical protein
5_00436	similar to epoxide hydrolase	6_00301	similar to mfs sugar transporter	5_00673	predicted protein	7_00583	hypothetical protein
5_00453	similar to protein AMFR	6_00309	similar to phenazine biosynthesis protein	5_00678	hypothetical protein	7_00632	similar to alpha/beta hydrolase
5_00454	predicted protein	6_00328	predicted protein	5_00692	similar to integral membrane protein	7_00633	predicted protein
5_00464	similar to type 11 methyltransferase	6_00332	hypothetical protein	5_00695	hypothetical protein	7_00644	predicted protein
5_00469	hypothetical protein	6_00336	predicted protein	5_00696	similar to conidial pigment biosynthesis oxidase arb2 brown2	7_00648	predicted protein
5_00470	hypothetical protein	6_00341	predicted protein	5_00699	similar to MFS drug efflux transporter	7_00828	similar to endo-1,4-beta-xylanase
5_00471	predicted protein	6_00350	hypothetical protein	5_00700	hypothetical protein	7_00838	predicted protein
5_00478	similar to glutathione S-transferase	6_00356	similar to DNA polymerase ii large subunit-like protein	5_00710	predicted protein	8_00007	hypothetical protein
5_00487	hypothetical protein	6_00365	similar to glycosyl hydrolase	5_00716	similar to methylenetetrahydrofolate reductase	8_00021	similar to arabinan endo-1,5-alpha-L-arabinosidase
5_00489	hypothetical protein	6_00384	similar to spherulin-1A	5_00740	hypothetical protein	8_00025	similar to carboxypeptidase s1
5_00518	similar to duf718 domain protein	6_00388	hypothetical protein	5_00748	hypothetical protein	8_00037	hypothetical protein
5_00521	hypothetical protein	6_00389	hypothetical protein	5_00754	hypothetical protein	8_00041	similar to mannosyl phosphorylinositol ceramide synthase SUR1
5_00525	hypothetical protein	6_00392	hypothetical protein	5_00755	hypothetical protein	8_00042	similar to altered inheritance of mitochondria protein
5_00527	similar to gamma-carboxymuconolactone decarboxylase	6_00401	hypothetical protein	5_00771	hypothetical protein	8_00047	predicted protein
5_00534	similar to serine peptidase	6_00404	predicted protein	5_00773	similar to enoyl-CoA hydratase/isomerase	8_00062	hypothetical protein
5_00541	similar to fumarylacetoacetate hydrolase family protein	6_00410	similar to nad dependent epimerase dehydratase family protein	5_00779	hypothetical protein	8_00072	hypothetical protein
5_00546	similar to alpha/beta hydrolase	6_00412	similar to diphthine synthase	5_00780	similar to 60s acidic ribosomal protein p0	8_00090	hypothetical protein
5_00547	similar to amino acid permease	6_00423	hypothetical protein	5_00782	similar to tRNA methyltransferase	8_00098	hypothetical protein
5_00552	predicted protein	6_00429	predicted protein	5_00784	similar to nad dependent epimerase dehydratase	8_00106	hypothetical protein
5_00560	hypothetical protein	6_00432	similar to carbonic anhydrase	5_00785	similar to putative solute carrier family 35 member e3 protein	8_00113	similar to nmrA-like family protein
5_00562	hypothetical protein	6_00437	similar to cytochrome p450	5_00787	similar to C2H2 finger domain protein FlbC	8_00124	similar to 1,3-beta-glucanase
5_00563	hypothetical protein	6_00456	similar to amino acid permease	5_00793	similar to Phosphate-repressible phosphate permease	8_00126	predicted protein
5_00565	hypothetical protein	6_00463	predicted protein	5_00794	similar to lipase	8_00134	similar to amino-acid permease inda1
5_00574	similar to ankyrin repeat domain-containing protein 52	6_00468	similar to MFS transporter	5_00795	predicted protein	8_00140	similar to nadph-dependent fmn reductase
5_00580	hypothetical protein	6_00477	hypothetical protein	5_00807	similar to alpha-1,3-glucan synthase	8_00152	hypothetical protein
5_00581	hypothetical protein	6_00497	similar to cytochrome P450	5_00812	hypothetical protein	8_00153	hypothetical protein
5_00586	similar to short-chain dehydrogenase	6_00498	hypothetical protein	5_00820	similar to type 11 methyltransferase	8_00154	similar to NADH:flavin oxidoreductase/NADH oxidase
5_00619	hypothetical protein	6_00506	predicted protein	5_00826	similar to metallopeptidase MepB	8_00159	similar to Ptr2 oligopeptide transporter
5_00635	hypothetical protein	6_00507	similar to zinc metalloproteinase	5_00852	predicted protein	8_00160	similar to oxidoreductase
5_00662	hypothetical protein	6_00516	similar to C6 transcription factor OefC	6_00003	similar to aldehyde dehydrogenase PutA	8_00162	similar to tyrosyl-trna synthetase
5_00663	similar to MFS transporter	6_00528	similar to yippee family protein	6_00024	similar to RTA1 domain-containing protein	8_00165	hypothetical protein
5_00678	hypothetical protein	6_00590	hypothetical protein	6_00025	similar to carotenoid cleavage dioxygenase	8_00166	hypothetical protein
5_00684	similar to carbohydrate-binding module family 52 protein	6_00614	predicted protein	6_00026	similar to flavin-binding monooxygenase	8_00192	hypothetical protein
5_00695	hypothetical protein	6_00627	hypothetical protein	6_00031	similar to aldehyde dehydrogenase	8_00214	similar to cobw domain-containing protein
5_00711	predicted protein	6_00672	hypothetical protein	6_00042	similar to DnaJ domain protein	8_00220	predicted protein
5_00720	similar to parasitic phase-specific protein psp-1	6_00716	hypothetical protein	6_00049	similar to amine oxidase	8_00224	predicted protein
5_00722	hypothetical protein	7_00004	predicted protein	6_00054	similar to glycoside hydrolase family 2 sugar binding protein	8_00248	predicted protein
5_00726	hypothetical protein	7_00008	hypothetical protein	6_00070	similar to MFS monocarboxylate transporter	8_00268	predicted protein
5_00729	hypothetical protein	7_00009	similar to putative benzoate 4-monooxygenase cytochrome p450 protein	6_00075	hypothetical protein	8_00290	similar to DUF1671 domain-containing protein
5_00730	similar to DUF221-domain-containing protein	7_00022	similar to l-asparaginase	6_00078	similar to short-chain dehydrogenase	8_00291	similar to high affinity glucose transporter RGT2
5_00735	similar to mfs transporter	7_00023	predicted protein	6_00079	similar to aconitase family protein	8_00301	similar to ubiquitin conjugating enzyme
5_00736	hypothetical protein	7_00024	predicted protein	6_00080	similar to 3-isopropylmalate dehydrogenase	8_00326	similar to urease accessory protein UreF
5_00746	similar to endoribonuclease L-PSP	7_00027	predicted protein	6_00081	similar to branched-chain amino acid aminotransferase	8_00336	hypothetical protein
5_00749	similar to carotenoid cleavage dioxygenase 1	7_00033	hypothetical protein	6_00082	similar to nonribosomal peptide synthetase	8_00337	hypothetical protein
5_00755	hypothetical protein	7_00055	predicted protein	6_00083	similar to putative mfs multidrug transporter protein	8_00343	hypothetical protein
5_00756	similar to class III chitinase ChiA2	7_00061	predicted protein	6_00084	hypothetical protein	8_00344	hypothetical protein
5_00760	similar to putative uracil phosphoribosyltransferase protein	7_00062	predicted protein	6_00085	similar to thioesterase domain containing protein	8_00358	hypothetical protein
5_00771	hypothetical protein	7_00066	hypothetical protein	6_00096	similar to 4-coumarate-CoA ligase	8_00363	similar to ABC multidrug transporter
5_00772	predicted protein	7_00072	hypothetical protein	6_00102	similar to nuclear migration protein	8_00370	similar to ribonuclease t2
5_00773	similar to enoyl-CoA hydratase/isomerase	7_00078	similar to methyltransferase	6_00108	similar to translation initiation protein sua5	8_00374	hypothetical protein
5_00778	hypothetical protein	7_00088	predicted protein	6_00113	similar to aryl-alcohol dehydrogenase	8_00386	similar to heat shock transcription factor
5_00779	hypothetical protein	7_00113	predicted protein	6_00118	predicted protein	8_00425	similar to major facilitator superfamily transporter
5_00781	similar to acetyltransferase	7_00115	hypothetical protein	6_00119	predicted protein	8_00427	hypothetical protein
5_00784	similar to nad dependent epimerase dehydratase	7_00119	similar to UMTA methyltransferase family protein	6_00138	predicted protein	8_00430	hypothetical protein
5_00785	similar to putative solute carrier family 35 member e3 protein	7_00135	hypothetical protein	6_00139	predicted protein	8_00436	predicted protein
5_00787	similar to C2H2 finger domain protein FlbC	7_00143	similar to DNA mismatch repair protein msh4	6_00140	similar to mfs transporter	8_00454	similar to putative rna processing factor 1 protein
5_00793	similar to Phosphate-repressible phosphate permease	7_00145	hypothetical protein	6_00157	hypothetical protein	8_00474	predicted protein
5_00795	predicted protein	7_00150	similar to MFS multidrug transporter	6_00162	predicted protein	8_00499	similar to FAD-binding domain-containing protein
5_00819	similar to phosphorylcholine phosphatase	7_00154	similar to MFS transporter	6_00170	similar to alcohol oxidase	8_00511	hypothetical protein
5_00825	predicted protein	7_00169	similar to cytochrome P450	6_00180	hypothetical protein	8_00520	hypothetical protein
5_00828	hypothetical protein	7_00173	similar to pachytene checkpoint component Pch2	6_00193	similar to s-adenosylmethionine synthetase	8_00532	hypothetical protein
5_00829	hypothetical protein	7_00175	similar to MFS drug efflux pump	6_00229	predicted protein	8_00547	similar to MFS sugar transporter
5_00830	similar to Protein kinase domain containing protein	7_00176	predicted protein	6_00232	similar to duf895 domain membrane protein	8_00548	similar to malate dehydrogenase (oxaloacetate-decarboxylating)
5_00849	similar to thioredoxin reductase GliT	7_00191	similar to serine family amino acid catabolism-related protein	6_00234	similar to hydrogenase maturation factor hoxX	8_00553	predicted protein
6_00003	similar to aldehyde dehydrogenase PutA	7_00193	hypothetical protein	6_00241	similar to acyltransferase	8_00567	predicted protein
6_00004	similar to X-Pro dipeptidyl-peptidase C-terminal non-catalytic domain-containing protein	7_00221	similar to glycoside hydrolase family 79 protein	6_00243	similar to steroid monooxygenase	8_00569	hypothetical protein
6_00015	hypothetical protein	7_00230	hypothetical protein	6_00265	hypothetical protein	8_00578	similar to fungal specific transcription factor domain protein
6_00025	similar to carotenoid cleavage dioxygenase	7_00233	hypothetical protein	6_00266	similar to homocitrate synthase	8_00582	predicted protein
6_00026	similar to flavin-binding monooxygenase	7_00240	predicted protein	6_00271	similar to cytochrome b5	8_00583	hypothetical protein
6_00031	similar to aldehyde dehydrogenase	7_00246	similar to FAD-binding domain-containing protein	6_00278	similar to h+ nucleoside cotransporter	8_00588	hypothetical protein
6_00036	similar to short chain dehydrogenase reductase	7_00250	hypothetical protein	6_00279	hypothetical protein	8_00604	similar to AMP-binding enzyme
6_00042	similar to DnaJ domain protein	7_00261	predicted protein	6_00280	hypothetical protein	8_00625	similar to B3/4 domain-containing protein
6_00044	hypothetical protein	7_00272	hypothetical protein	6_00281	hypothetical protein	8_00626	similar to biphenyl 2,3-dioxygenase
6_00045	hypothetical protein	7_00291	predicted protein	6_00289	similar to catalase	8_00631	predicted protein
6_00046	hypothetical protein	7_00292	hypothetical protein	6_00308	predicted protein	8_00639	hypothetical protein
6_00051	similar to 2-deoxy-D-gluconate 3-dehydrogenase	7_00293	predicted protein	6_00328	predicted protein	8_00642	hypothetical protein
6_00052	hypothetical protein	7_00305	predicted protein	6_00331	similar to acyl-CoA synthetase	8_00653	hypothetical protein
6_00057	similar to zinc carboxypeptidase	7_00315	similar to C2H2 and C2HC zinc finger	6_00336	predicted protein	8_00661	similar to monosaccharide transporter
6_00068	predicted protein	7_00324	hypothetical protein	6_00341	predicted protein	8_00686	hypothetical protein
6_00074	similar to acyl-CoA synthetase	7_00325	predicted protein	6_00342	similar to sarcosine oxidase	8_00694	hypothetical protein
6_00079	similar to aconitase family protein	7_00335	predicted protein	6_00350	hypothetical protein	8_00732	predicted protein
6_00096	similar to 4-coumarate-CoA ligase	7_00349	hypothetical protein	6_00351	similar to zinc knuckle domain-containing protein	8_00742	similar to cytochrome p450 monooxygenase
6_00101	hypothetical protein	7_00365	similar to sugar transporter	6_00365	similar to glycosyl hydrolase	8_00743	similar to carboxylesterase family protein
6_00103	similar to tpr repeat protein	7_00379	hypothetical protein	6_00376	predicted protein	9_00004	hypothetical protein
6_00110	similar to ABC transporter ATPase	7_00393	hypothetical protein	6_00380	hypothetical protein	9_00014	hypothetical protein
6_00113	similar to aryl-alcohol dehydrogenase	7_00396	hypothetical protein	6_00384	similar to spherulin-1A	9_00029	similar to choline transport protein
6_00125	similar to M-phase inducer tyrosine phosphatase	7_00397	hypothetical protein	6_00389	hypothetical protein	9_00034	similar to thiamine pyrophosphate enzyme
6_00135	hypothetical protein	7_00419	predicted protein	6_00400	hypothetical protein	9_00036	similar to aldehyde dehydrogenase
6_00140	similar to mfs transporter	7_00425	hypothetical protein	6_00405	hypothetical protein	9_00044	predicted protein
6_00143	similar to cytochrome p450	7_00435	similar to short chain dehydrogenase/reductase (Ayr1)	6_00409	hypothetical protein	9_00052	similar to (S)-2-hydroxy-acid oxidase
6_00149	similar to 2,3-dihydroxybenzoic acid decarboxylase	7_00436	hypothetical protein	6_00422	hypothetical protein	9_00060	similar to amino acid permease
6_00151	hypothetical protein	7_00437	similar to short-chain dehydrogenase	6_00423	hypothetical protein	9_00068	predicted protein
6_00153	similar to serine carboxypeptidase	7_00438	hypothetical protein	6_00429	predicted protein	9_00070	similar to ankyrin repeat domain containing protein
6_00168	predicted protein	7_00439	hypothetical protein	6_00432	similar to carbonic anhydrase	9_00085	hypothetical protein
6_00175	predicted protein	7_00440	hypothetical protein	6_00435	similar to glutamyl-tRNA(Gln) amidotransferase subunit B	9_00092	similar to cytochrome p450 monooxygenase
6_00176	hypothetical protein	7_00441	hypothetical protein	6_00437	similar to cytochrome p450	9_00093	hypothetical protein
6_00177	hypothetical protein	7_00442	hypothetical protein	6_00456	similar to amino acid permease	9_00110	similar to DNA-directed RNA polymerase i subunit rpa12
6_00178	hypothetical protein	7_00443	hypothetical protein	6_00468	similar to MFS transporter	9_00116	similar to kinase-like protein
6_00180	hypothetical protein	7_00444	hypothetical protein	6_00473	predicted protein	9_00119	similar to NAD(P) transhydrogenase
6_00182	similar to Chain A	7_00445	predicted protein	6_00474	hypothetical protein	9_00126	similar to ISWI chromatin-remodeling complex ATPase ISW2
6_00184	similar to putative alpha beta-hydrolase protein	7_00459	hypothetical protein	6_00485	predicted protein	9_00141	predicted protein
6_00187	predicted protein	7_00461	hypothetical protein	6_00495	hypothetical protein	9_00145	hypothetical protein
6_00214	similar to pfkB family carbohydrate kinase	7_00474	predicted protein	6_00497	similar to cytochrome P450	9_00160	predicted protein
6_00229	predicted protein	7_00475	predicted protein	6_00506	predicted protein	9_00170	similar to MFS transporter
6_00243	similar to steroid monooxygenase	7_00482	similar to adoMet-dependent tRNA methyltransferase (MTase) complex subunit Trm112	6_00516	similar to C6 transcription factor OefC	9_00171	hypothetical protein
6_00259	similar to oxidoreductase	7_00486	similar to N-acetyltransferase-like protein	6_00536	hypothetical protein	9_00180	similar to glutamate carboxypeptidase
6_00266	similar to homocitrate synthase	7_00497	similar to DUF1640-domain-containing protein	6_00542	hypothetical protein	9_00190	predicted protein
6_00270	hypothetical protein	7_00498	hypothetical protein	6_00549	hypothetical protein	9_00194	predicted protein
6_00278	similar to h+ nucleoside cotransporter	7_00499	similar to peroxisomal membrane anchor protein	6_00571	hypothetical protein	9_00195	predicted protein
6_00279	hypothetical protein	7_00513	hypothetical protein	6_00584	similar to glutathione-dependent formaldehyde-activating enzyme	9_00197	similar to carbohydrate esterase family 1 protein
6_00280	hypothetical protein	7_00527	similar to glycosyltransferase family 34 protein	6_00588	similar to phosphoglycerate mutase family protein	9_00202	hypothetical protein
6_00289	similar to catalase	7_00550	hypothetical protein	6_00604	hypothetical protein	9_00204	predicted protein
6_00301	similar to mfs sugar transporter	7_00554	similar to serine peptidase	6_00607	similar to zn 2cys6 transcription factor	9_00211	predicted protein
6_00323	hypothetical protein	7_00559	predicted protein	6_00624	hypothetical protein	9_00223	similar to tRNA splicing endonuclease subunit Sen54
6_00331	similar to acyl-CoA synthetase	7_00561	hypothetical protein	6_00655	similar to patatin-like serine hydrolase	9_00224	hypothetical protein
6_00341	predicted protein	7_00572	similar to radical s-adenosyl methionine domain-containing protein 2	6_00658	predicted protein	9_00235	hypothetical protein
6_00350	hypothetical protein	7_00644	predicted protein	6_00660	hypothetical protein	9_00246	similar to HET domain-containing protein
6_00356	similar to DNA polymerase ii large subunit-like protein	7_00828	similar to endo-1,4-beta-xylanase	6_00681	similar to methyltransferase domain-containing protein	9_00247	similar to pps1 dual specificity phosphatase
6_00365	similar to glycosyl hydrolase	7_00841	similar to GMC oxidoreductase	6_00708	hypothetical protein	9_00259	similar to 2-nitropropane dioxygenase
6_00368	predicted protein	8_00037	hypothetical protein	6_00711	predicted protein	9_00264	similar to mitochondrial 2-oxoglutarate/malate carrier protein
6_00375	predicted protein	8_00041	similar to mannosyl phosphorylinositol ceramide synthase SUR1	6_00716	hypothetical protein	9_00265	similar to CFEM domain-containing protein
6_00380	hypothetical protein	8_00076	hypothetical protein	7_00004	predicted protein	9_00282	similar to MFS transporter
6_00382	similar to C4-dicarboxylate transporter/malic acid transport protein	8_00079	hypothetical protein	7_00005	similar to flavin-binding monooxygenase	9_00286	hypothetical protein
6_00384	similar to spherulin-1A	8_00094	predicted protein	7_00008	hypothetical protein	9_00291	similar to alcohol dehydrogenase 1
6_00387	hypothetical protein	8_00116	similar to GPR1/FUN34/YaaH-class plasma membrane protein	7_00027	predicted protein	9_00295	hypothetical protein
6_00388	hypothetical protein	8_00124	similar to 1,3-beta-glucanase	7_00039	hypothetical protein	9_00301	hypothetical protein
6_00392	hypothetical protein	8_00126	predicted protein	7_00061	predicted protein	9_00308	similar to carbohydrate-binding module family 63 protein
6_00404	predicted protein	8_00134	similar to amino-acid permease inda1	7_00075	hypothetical protein	9_00310	similar to C2H2 zinc finger transcription factor
6_00412	similar to diphthine synthase	8_00139	predicted protein	7_00077	hypothetical protein	9_00312	predicted protein
6_00426	hypothetical protein	8_00164	predicted protein	7_00078	similar to methyltransferase	9_00322	predicted protein
6_00432	similar to carbonic anhydrase	8_00165	hypothetical protein	7_00084	hypothetical protein	9_00323	similar to epoxide hydrolase
6_00437	similar to cytochrome p450	8_00186	hypothetical protein	7_00103	predicted protein	9_00339	hypothetical protein
6_00454	predicted protein	8_00192	hypothetical protein	7_00111	hypothetical protein	9_00340	similar to f-box domain protein
6_00456	similar to amino acid permease	8_00196	predicted protein	7_00119	similar to UMTA methyltransferase family protein	9_00357	hypothetical protein
6_00463	predicted protein	8_00199	hypothetical protein	7_00135	hypothetical protein	9_00359	similar to cytochrome P450 monooxygenase
6_00468	similar to MFS transporter	8_00225	hypothetical protein	7_00173	similar to pachytene checkpoint component Pch2	9_00377	predicted protein
6_00473	predicted protein	8_00229	hypothetical protein	7_00175	similar to MFS drug efflux pump	9_00386	similar to pyruvate formate lyase activating enzyme
6_00489	similar to metallopeptidase MepB	8_00240	similar to amino acid permease family protein	7_00176	predicted protein	9_00389	hypothetical protein
6_00494	similar to histidine kinase-like protein	8_00249	predicted protein	7_00178	predicted protein	9_00395	predicted protein
6_00496	similar to carboxylesterase family protein	8_00260	similar to methyltransferase domain-containing protein	7_00185	similar to sensor histidine kinase/response regulator	9_00421	hypothetical protein
6_00497	similar to cytochrome P450	8_00268	predicted protein	7_00191	similar to serine family amino acid catabolism-related protein	9_00430	predicted protein
6_00498	hypothetical protein	8_00276	hypothetical protein	7_00193	hypothetical protein	9_00443	predicted protein
6_00505	similar to FAD/NAD(P)-binding domain-containing protein	8_00295	hypothetical protein	7_00194	similar to general amidase	9_00445	predicted protein
6_00506	predicted protein	8_00297	similar to chlorogenic acid esterase precursor	7_00197	similar to protein required for cell viability Rrp17	9_00452	hypothetical protein
6_00517	predicted protein	8_00326	similar to urease accessory protein UreF	7_00219	similar to sterigmatocystin biosynthesis monooxygenase stcW	9_00467	similar to transcription initiation factor iia small chain
6_00524	hypothetical protein	8_00340	similar to a49-like rna polymerase i associated factor	7_00221	similar to glycoside hydrolase family 79 protein	9_00476	hypothetical protein
6_00528	similar to yippee family protein	8_00343	hypothetical protein	7_00233	hypothetical protein	9_00483	hypothetical protein
6_00555	predicted protein	8_00344	hypothetical protein	7_00237	similar to cytochrome p450	9_00503	hypothetical protein
6_00559	similar to ABC multidrug transporter	8_00369	similar to nmrA-like family protein	7_00239	hypothetical protein	9_00504	hypothetical protein
6_00567	similar to pigment biosynthesis protein ayg1	8_00372	similar to 2 dehydropantoate 2 reductase	7_00240	predicted protein	9_00528	predicted protein
6_00572	hypothetical protein	8_00426	predicted protein	7_00242	hypothetical protein	9_00529	similar to calcium/calmodulin dependent protein kinase
6_00587	similar to OPT oligopeptide transporter	8_00430	hypothetical protein	7_00250	hypothetical protein	9_00530	similar to cis-3-chloroacrylic acid
6_00588	similar to phosphoglycerate mutase family protein	8_00433	predicted protein	7_00255	hypothetical protein	9_00534	similar to eukaryotic translation initiation factor eif1a-like protein
6_00594	predicted protein	8_00436	predicted protein	7_00257	hypothetical protein	9_00539	similar to nucleoside hydrolase
6_00595	similar to cytochrome p450	8_00439	predicted protein	7_00261	predicted protein	9_00540	hypothetical protein
6_00626	similar to metalloprotease	8_00471	hypothetical protein	7_00263	hypothetical protein	9_00575	similar to GPR1/FUN34/YaaH-class plasma membrane protein
6_00627	hypothetical protein	8_00472	hypothetical protein	7_00268	hypothetical protein	9_00582	predicted protein
6_00654	similar to MOSC domain-containing protein	8_00491	similar to OPT oligopeptide transporter	7_00272	hypothetical protein	9_00583	similar to protein tyrosine phosphatase
6_00667	hypothetical protein	8_00498	similar to aminopeptidase	7_00291	predicted protein	9_00598	similar to DASH complex subunit Dad1
6_00669	hypothetical protein	8_00511	hypothetical protein	7_00325	predicted protein	9_00608	hypothetical protein
6_00681	similar to methyltransferase domain-containing protein	8_00547	similar to MFS sugar transporter	7_00331	predicted protein	9_00611	hypothetical protein
6_00690	similar to major facilitator superfamily transporter	8_00565	predicted protein	7_00348	hypothetical protein	9_00612	similar to integral membrane protein
6_00713	predicted protein	8_00569	hypothetical protein	7_00358	hypothetical protein	9_00614	predicted protein
7_00004	predicted protein	8_00570	similar to deoxyhypusine synthase	7_00361	predicted protein	9_00621	hypothetical protein
7_00005	similar to flavin-binding monooxygenase	8_00578	similar to fungal specific transcription factor domain protein	7_00366	similar to oxidoreductase	9_00623	similar to 2-deoxy-D-gluconate 3-dehydrogenase
7_00008	hypothetical protein	8_00588	hypothetical protein	7_00376	similar to glycoside hydrolase family 5 protein	9_00628	predicted protein
7_00009	similar to putative benzoate 4-monooxygenase cytochrome p450 protein	8_00604	similar to AMP-binding enzyme	7_00379	hypothetical protein
7_00023	predicted protein	8_00611	hypothetical protein	7_00381	hypothetical protein
7_00032	predicted protein	8_00621	hypothetical protein	7_00392	similar to glycosyltransferase family 25 protein
7_00038	hypothetical protein	8_00631	predicted protein	7_00393	hypothetical protein
7_00044	similar to glutathione-dependent formaldehyde-activating enzyme family protein	8_00645	similar to carboxypeptidase 2	7_00396	hypothetical protein
7_00047	hypothetical protein	8_00653	hypothetical protein	7_00397	hypothetical protein
7_00055	predicted protein	8_00658	predicted protein	7_00419	predicted protein
7_00066	hypothetical protein	8_00661	similar to monosaccharide transporter	7_00425	hypothetical protein
7_00078	similar to methyltransferase	8_00683	similar to feruloyl esterase b	7_00428	predicted protein
7_00080	similar to 3-dehydroshikimate dehydratase	8_00686	hypothetical protein	7_00438	hypothetical protein
7_00113	predicted protein	8_00694	hypothetical protein	7_00439	hypothetical protein
7_00115	hypothetical protein	8_00696	hypothetical protein	7_00440	hypothetical protein
7_00119	similar to UMTA methyltransferase family protein	8_00710	predicted protein	7_00441	hypothetical protein
7_00127	hypothetical protein	8_00743	similar to carboxylesterase family protein	7_00442	hypothetical protein
7_00129	similar to putative ribonuclease p complex subunit pop4 protein	8_00749	hypothetical protein	7_00443	hypothetical protein
7_00135	hypothetical protein	9_00004	hypothetical protein	7_00444	hypothetical protein
7_00139	similar to tyrosinase precursor	9_00005	predicted protein	7_00445	predicted protein
7_00150	similar to MFS multidrug transporter	9_00014	hypothetical protein	7_00459	hypothetical protein
7_00159	hypothetical protein	9_00022	hypothetical protein	7_00461	hypothetical protein
7_00176	predicted protein	9_00029	similar to choline transport protein	7_00480	similar to 2-heptaprenyl-1 4-naphthoquinone methyltransferase
7_00191	similar to serine family amino acid catabolism-related protein	9_00033	hypothetical protein	7_00482	similar to adoMet-dependent tRNA methyltransferase (MTase) complex subunit Trm112
7_00193	hypothetical protein	9_00036	similar to aldehyde dehydrogenase	7_00486	similar to N-acetyltransferase-like protein
7_00197	similar to protein required for cell viability Rrp17	9_00037	similar to cytochrome p450 monooxygenase	7_00498	hypothetical protein
7_00200	hypothetical protein	9_00038	similar to hydrophobin	7_00499	similar to peroxisomal membrane anchor protein
7_00218	hypothetical protein	9_00050	predicted protein	7_00501	hypothetical protein
7_00219	similar to sterigmatocystin biosynthesis monooxygenase stcW	9_00052	similar to (S)-2-hydroxy-acid oxidase	7_00504	similar to metallo-beta-lactamase superfamily protein
7_00221	similar to glycoside hydrolase family 79 protein	9_00059	predicted protein	7_00517	hypothetical protein
7_00224	predicted protein	9_00060	similar to amino acid permease	7_00523	hypothetical protein
7_00230	hypothetical protein	9_00070	similar to ankyrin repeat domain containing protein	7_00550	hypothetical protein
7_00233	hypothetical protein	9_00083	hypothetical protein	7_00554	similar to serine peptidase
7_00239	hypothetical protein	9_00085	hypothetical protein	7_00559	predicted protein
7_00250	hypothetical protein	9_00087	predicted protein	7_00561	hypothetical protein
7_00255	hypothetical protein	9_00094	hypothetical protein	7_00562	predicted protein
7_00272	hypothetical protein	9_00105	similar to DNA-directed RNA polymerase iii complex subunit rpc37	7_00571	hypothetical protein
7_00287	similar to long-chain fatty acid transporter	9_00110	similar to DNA-directed RNA polymerase i subunit rpa12	7_00572	similar to radical s-adenosyl methionine domain-containing protein 2
7_00292	hypothetical protein	9_00116	similar to kinase-like protein	7_00574	predicted protein
7_00297	similar to Dimeric alpha+beta barrel	9_00127	similar to kinase-like protein	7_00583	hypothetical protein
7_00313	predicted protein	9_00128	predicted protein	7_00828	similar to endo-1,4-beta-xylanase
7_00320	hypothetical protein	9_00141	predicted protein	7_00829	similar to mfs transporter
7_00325	predicted protein	9_00154	similar to pogo transposable element	7_00841	similar to GMC oxidoreductase
7_00331	predicted protein	9_00159	predicted protein	7_00842	similar to rta1 domain protein
7_00332	predicted protein	9_00168	predicted protein	7_00843	similar to high-affinity methionine permease
7_00335	predicted protein	9_00171	hypothetical protein	7_00848	similar to putative abc transporter protein
7_00348	hypothetical protein	9_00174	predicted protein	8_00003	hypothetical protein
7_00352	hypothetical protein	9_00175	hypothetical protein	8_00005	hypothetical protein
7_00353	hypothetical protein	9_00184	hypothetical protein	8_00007	hypothetical protein
7_00379	hypothetical protein	9_00196	predicted protein	8_00028	predicted protein
7_00393	hypothetical protein	9_00223	similar to tRNA splicing endonuclease subunit Sen54	8_00041	similar to mannosyl phosphorylinositol ceramide synthase SUR1
7_00396	hypothetical protein	9_00231	hypothetical protein	8_00051	hypothetical protein
7_00397	hypothetical protein	9_00235	hypothetical protein	8_00055	predicted protein
7_00407	similar to 4-oxalocrotonate tautomerase	9_00241	predicted protein	8_00066	similar to short-chain dehydrogenase
7_00431	similar to zinc alcohol dehydrogenase	9_00245	similar to MFS transporter	8_00079	hypothetical protein
7_00433	similar to 3-(3-hydroxy-phenyl)propionate/3-hydroxycinnamic acid hydroxylase	9_00265	similar to CFEM domain-containing protein	8_00085	hypothetical protein
7_00434	similar to related to 2,3-dihydroxybiphenyl-1,2-dioxygenase	9_00282	similar to MFS transporter	8_00106	hypothetical protein
7_00435	similar to short chain dehydrogenase/reductase (Ayr1)	9_00286	hypothetical protein	8_00121	hypothetical protein
7_00437	similar to short-chain dehydrogenase	9_00291	similar to alcohol dehydrogenase 1	8_00124	similar to 1,3-beta-glucanase
7_00438	hypothetical protein	9_00295	hypothetical protein	8_00126	predicted protein
7_00439	hypothetical protein	9_00307	predicted protein	8_00135	hypothetical protein
7_00440	hypothetical protein	9_00308	similar to carbohydrate-binding module family 63 protein	8_00140	similar to nadph-dependent fmn reductase
7_00442	hypothetical protein	9_00310	similar to C2H2 zinc finger transcription factor	8_00153_xFFFF__xFFFF__xFFFF__xFFFF__xFFFF__xFFFF__xFFFF_﻾_xFFFF__xFFFF__xFFFF__xFFFF__xFFFF__xFFFF__xFFFF__xFFFF_﻾_xFFFF__xFFFF__xFFFF__xFFFF__xFFFF__xFFFF__xFFFF__xFFFF_﻾_xFFFF__xFFFF__xFFFF__xFFFF__xFFFF__xFFFF__xFFFF__xFFFF_﻾_xFFFF__xFFFF__xFFFF__xFFFF__xFFFF__xFFFF__xF…	hypothetical protein
7_00444	hypothetical protein	9_00312	predicted protein	8_00161	similar to Glutathione synthetase ATP-binding protein
7_00451	similar to 4-carboxymuconolactone decarboxylase	9_00313	predicted protein	8_00165	hypothetical protein
7_00470	similar to dienelactone hydrolase	9_00316	hypothetical protein	8_00168	hypothetical protein
7_00474	predicted protein	9_00321	hypothetical protein	8_00186	hypothetical protein
7_00480	similar to 2-heptaprenyl-1 4-naphthoquinone methyltransferase	9_00322	predicted protein	8_00224	predicted protein
7_00482	similar to adoMet-dependent tRNA methyltransferase (MTase) complex subunit Trm112	9_00323	similar to epoxide hydrolase	8_00229	hypothetical protein
7_00483	similar to ulp1 protease family protein	9_00339	hypothetical protein	8_00240	similar to amino acid permease family protein
7_00496	hypothetical protein	9_00344	predicted protein	8_00244	predicted protein
7_00498	hypothetical protein	9_00359	similar to cytochrome P450 monooxygenase	8_00276	hypothetical protein
7_00522	hypothetical protein	9_00376	hypothetical protein	8_00278	hypothetical protein
7_00523	hypothetical protein	9_00380	similar to snf7 family protein	8_00286	hypothetical protein
7_00527	similar to glycosyltransferase family 34 protein	9_00393	predicted protein	8_00297	similar to chlorogenic acid esterase precursor
7_00533	similar to 2-nitropropane dioxygenase	9_00410	similar to transcriptional activator xlnR	8_00330	similar to peptidase s9 prolyl oligopeptidase active site domain protein
7_00566	similar to Fe-containing alcohol dehydrogenase	9_00443	predicted protein	8_00336	hypothetical protein
7_00572	similar to radical s-adenosyl methionine domain-containing protein 2	9_00444	hypothetical protein	8_00340	similar to a49-like rna polymerase i associated factor
7_00579	similar to CFEM domain-containing protein	9_00445	predicted protein	8_00342	similar to DUF1183 domain protein
7_00583	hypothetical protein	9_00464	hypothetical protein	8_00346	similar to alpha-1,2-mannosidase family protein
7_00632	similar to alpha/beta hydrolase	9_00475	similar to salicylate hydroxylase	8_00351	hypothetical protein
7_00644	predicted protein	9_00486	similar to integral membrane protein	8_00369	similar to nmrA-like family protein
7_00842	similar to rta1 domain protein	9_00504	hypothetical protein	8_00396	similar to STE/STE20/YSK protein kinase
8_00003	hypothetical protein	9_00514	hypothetical protein	8_00401	similar to pq loop repeat protein
8_00015	similar to MFS monosaccharide transporter	9_00528	predicted protein	8_00409	similar to transcription factor C6
8_00025	similar to carboxypeptidase s1	9_00531	similar to vesicle-associated membrane protein 7	8_00439	predicted protein
8_00031	similar to MFS transporter of unkown specificity	9_00534	similar to eukaryotic translation initiation factor eif1a-like protein	8_00454	similar to putative rna processing factor 1 protein
8_00037	hypothetical protein	9_00538	similar to GATA transcription factor	8_00471	hypothetical protein
8_00041	similar to mannosyl phosphorylinositol ceramide synthase SUR1	9_00539	similar to nucleoside hydrolase	8_00474	predicted protein
8_00042	similar to altered inheritance of mitochondria protein	9_00553	predicted protein	8_00488	hypothetical protein
8_00073	similar to hpp family protein	9_00562	similar to MFS transporter	8_00491	similar to OPT oligopeptide transporter
8_00098	hypothetical protein	9_00569	similar to cytochrome p450	8_00498	similar to aminopeptidase
8_00113	similar to nmrA-like family protein	9_00573	hypothetical protein	8_00511	hypothetical protein
8_00116	similar to GPR1/FUN34/YaaH-class plasma membrane protein	9_00575	similar to GPR1/FUN34/YaaH-class plasma membrane protein	8_00558	similar to der1-like family protein
8_00120	similar to s1 p1 nuclease	9_00580	predicted protein	8_00569	hypothetical protein
8_00121	hypothetical protein	9_00589	hypothetical protein	8_00581	similar to zinc knuckle domain protein
8_00124	similar to 1,3-beta-glucanase	9_00598	similar to DASH complex subunit Dad1	8_00586	similar to ceramide glucosyltransferase
8_00134	similar to amino-acid permease inda1	9_00607	similar to cyclopentanone 1,2-monooxygenase	8_00588	hypothetical protein
8_00139	predicted protein	9_00611	hypothetical protein	8_00603	predicted protein
8_00140	similar to nadph-dependent fmn reductase	9_00612	similar to integral membrane protein	8_00604	similar to AMP-binding enzyme
8_00152	hypothetical protein	9_00621	hypothetical protein	8_00624	predicted protein
8_00153	hypothetical protein	9_00623	similar to 2-deoxy-D-gluconate 3-dehydrogenase	8_00645	similar to carboxypeptidase 2
8_00154	similar to NADH:flavin oxidoreductase/NADH oxidase			8_00653	hypothetical protein
8_00156	predicted protein			8_00681	predicted protein
8_00157	similar to ABC transporter with duplicated ATPase domains			8_00683	similar to feruloyl esterase b
8_00162	similar to tyrosyl-trna synthetase			8_00694	hypothetical protein
8_00165	hypothetical protein			8_00697	similar to symbiotic chitinase
8_00176	hypothetical protein			8_00698	hypothetical protein
8_00186	hypothetical protein			8_00699	predicted protein
8_00188	hypothetical protein			8_00703	hypothetical protein
8_00191	hypothetical protein			8_00728	predicted protein
8_00192	hypothetical protein			8_00735	similar to sulfite oxidase
8_00199	hypothetical protein			9_00004	hypothetical protein
8_00224	predicted protein			9_00005	predicted protein
8_00229	hypothetical protein			9_00016	predicted protein
8_00246	similar to sorbitol utilization protein sou2			9_00017	similar to mfs quinate transporter
8_00254	hypothetical protein			9_00029	similar to choline transport protein
8_00260	similar to methyltransferase domain-containing protein			9_00030	similar to lysyl oxidase-like protein 2/3/4
8_00266	predicted protein			9_00033	hypothetical protein
8_00268	predicted protein			9_00050	predicted protein
8_00276	hypothetical protein			9_00052	similar to (S)-2-hydroxy-acid oxidase
8_00280	predicted protein			9_00070	similar to ankyrin repeat domain containing protein
8_00291	similar to high affinity glucose transporter RGT2			9_00085	hypothetical protein
8_00335	predicted protein			9_00087	predicted protein
8_00336	hypothetical protein			9_00092	similar to cytochrome p450 monooxygenase
8_00344	hypothetical protein			9_00095	hypothetical protein
8_00379	hypothetical protein			9_00097	hypothetical protein
8_00386	similar to heat shock transcription factor			9_00110	similar to DNA-directed RNA polymerase i subunit rpa12
8_00427	hypothetical protein			9_00112	similar to metallopeptidase MepB
8_00430	hypothetical protein			9_00119	similar to NAD(P) transhydrogenase
8_00436	predicted protein			9_00158	predicted protein
8_00437	predicted protein			9_00168	predicted protein
8_00439	predicted protein			9_00169	similar to peptidase U34
8_00446	hypothetical protein			9_00171	hypothetical protein
8_00447	hypothetical protein			9_00174	predicted protein
8_00454	similar to putative rna processing factor 1 protein			9_00180	similar to glutamate carboxypeptidase
8_00474	predicted protein			9_00203	similar to putative glutathione-dependent formaldehyde-activating enzyme protein
8_00498	similar to aminopeptidase			9_00218	similar to ATP-dependent rna helicase dbp4
8_00499	similar to FAD-binding domain-containing protein			9_00231	hypothetical protein
8_00511	hypothetical protein			9_00232	similar to sh3 domain-containing protein
8_00521	hypothetical protein			9_00240	similar to serine peptidase
8_00532	hypothetical protein			9_00241	predicted protein
8_00548	similar to malate dehydrogenase (oxaloacetate-decarboxylating)			9_00251	similar to apses transcription factor
8_00553	predicted protein			9_00282	similar to MFS transporter
8_00569	hypothetical protein			9_00286	hypothetical protein
8_00570	similar to deoxyhypusine synthase			9_00291	similar to alcohol dehydrogenase 1
8_00575	hypothetical protein			9_00295	hypothetical protein
8_00578	similar to fungal specific transcription factor domain protein			9_00296	hypothetical protein
8_00579	similar to indoleamine 2,3-dioxygenase			9_00307	predicted protein
8_00580	similar to kynureninase			9_00310	similar to C2H2 zinc finger transcription factor
8_00581	similar to zinc knuckle domain protein			9_00312	predicted protein
8_00582	predicted protein			9_00313	predicted protein
8_00583	hypothetical protein			9_00321	hypothetical protein
8_00588	hypothetical protein			9_00322	predicted protein
8_00589	hypothetical protein			9_00323	similar to epoxide hydrolase
8_00603	predicted protein			9_00339	hypothetical protein
8_00604	similar to AMP-binding enzyme			9_00341	similar to F-box domain protein
8_00606	predicted protein			9_00359	similar to cytochrome P450 monooxygenase
8_00621	hypothetical protein			9_00376	hypothetical protein
8_00624	predicted protein			9_00395	predicted protein
8_00639	hypothetical protein			9_00400	hypothetical protein
8_00653	hypothetical protein			9_00403	similar to MFS efflux transporter
8_00658	predicted protein			9_00410	similar to transcriptional activator xlnR
8_00669	hypothetical protein			9_00416	hypothetical protein
8_00686	hypothetical protein			9_00421	hypothetical protein
8_00694	hypothetical protein			9_00424	similar to PEK protein kinase
8_00699	predicted protein			9_00426	hypothetical protein
8_00704	hypothetical protein			9_00431	similar to aspartic endopeptidase pep1
8_00710	predicted protein			9_00434	similar to histidine acid phosphatase
8_00719	similar to methylenetetrahydrofolate reductase			9_00442	hypothetical protein
8_00738	hypothetical protein			9_00443	predicted protein
9_00020	similar to hydrophobin			9_00475	similar to salicylate hydroxylase
9_00021	hypothetical protein			9_00480	similar to serine peptidase
9_00029	similar to choline transport protein			9_00485	hypothetical protein
9_00034	similar to thiamine pyrophosphate enzyme			9_00486	similar to integral membrane protein
9_00037	similar to cytochrome p450 monooxygenase			9_00514	hypothetical protein
9_00041	hypothetical protein			9_00528	predicted protein
9_00052	similar to (S)-2-hydroxy-acid oxidase			9_00538	similar to GATA transcription factor
9_00059	predicted protein			9_00539	similar to nucleoside hydrolase
9_00060	similar to amino acid permease			9_00540	hypothetical protein
9_00067	predicted protein			9_00549	similar to aldehyde dehydrogenase
9_00070	similar to ankyrin repeat domain containing protein			9_00562	similar to MFS transporter
9_00071	predicted protein			9_00567	hypothetical protein
9_00074	predicted protein			9_00569	similar to cytochrome p450
9_00086	predicted protein			9_00575	similar to GPR1/FUN34/YaaH-class plasma membrane protein
9_00092	similar to cytochrome p450 monooxygenase			9_00589	hypothetical protein
9_00110	similar to DNA-directed RNA polymerase i subunit rpa12			9_00598	similar to DASH complex subunit Dad1
9_00112	similar to metallopeptidase MepB			9_00603	hypothetical protein
9_00116	similar to kinase-like protein			9_00607	similar to cyclopentanone 1,2-monooxygenase
9_00118	similar to ncs1 nucleoside transporter family			9_00609	hypothetical protein
9_00122	predicted protein			9_00611	hypothetical protein
9_00126	similar to ISWI chromatin-remodeling complex ATPase ISW2			9_00620	similar to beta-galactosidase
9_00127	similar to kinase-like protein			9_00621	hypothetical protein
9_00141	predicted protein			9_00623	similar to 2-deoxy-D-gluconate 3-dehydrogenase
9_00158	predicted protein			9_00624	similar to GPR1/FUN34/YaaH-class plasma membrane protein
9_00159	predicted protein
9_00168	predicted protein
9_00169	similar to peptidase U34
9_00170	similar to MFS transporter
9_00174	predicted protein
9_00194	predicted protein
9_00199	similar to mitotic spindle checkpoint protein
9_00219	similar to DnaJ-domain-containing protein
9_00244	similar to nucleoside diphosphatase
9_00245	similar to MFS transporter
9_00246	similar to HET domain-containing protein
9_00280	similar to 3'(2'),5'-bisphosphate nucleotidase
9_00282	similar to MFS transporter
9_00286	hypothetical protein
9_00291	similar to alcohol dehydrogenase 1
9_00295	hypothetical protein
9_00310	similar to C2H2 zinc finger transcription factor
9_00312	predicted protein
9_00313	predicted protein
9_00316	hypothetical protein
9_00322	predicted protein
9_00323	similar to epoxide hydrolase
9_00333	predicted protein
9_00344	predicted protein
9_00370	similar to DNA-directed RNA polymerases i
9_00372	similar to DUF775-domain-containing protein
9_00380	similar to snf7 family protein
9_00389	hypothetical protein
9_00393	predicted protein
9_00416	hypothetical protein
9_00417	predicted protein
9_00421	hypothetical protein
9_00430	predicted protein
9_00439	hypothetical protein
9_00443	predicted protein
9_00445	predicted protein
9_00460	predicted protein
9_00467	similar to transcription initiation factor iia small chain
9_00476	hypothetical protein
9_00483	hypothetical protein
9_00486	similar to integral membrane protein
9_00504	hypothetical protein
9_00517	hypothetical protein
9_00525	hypothetical protein
9_00527	hypothetical protein
9_00528	predicted protein
9_00529	similar to calcium/calmodulin dependent protein kinase
9_00530	similar to cis-3-chloroacrylic acid
9_00531	similar to vesicle-associated membrane protein 7
9_00534	similar to eukaryotic translation initiation factor eif1a-like protein
9_00539	similar to nucleoside hydrolase
9_00540	hypothetical protein
9_00546	similar to tetratricopeptide repeat protein 1
9_00562	similar to MFS transporter
9_00575	similar to GPR1/FUN34/YaaH-class plasma membrane protein
9_00582	predicted protein
9_00583	similar to protein tyrosine phosphatase
9_00589	hypothetical protein
9_00598	similar to DASH complex subunit Dad1
9_00603	hypothetical protein
9_00607	similar to cyclopentanone 1,2-monooxygenase
9_00608	hypothetical protein
9_00611	hypothetical protein
9_00614	predicted protein
9_00621	hypothetical protein
9_00623	similar to 2-deoxy-D-gluconate 3-dehydrogenase
9_00624	similar to GPR1/FUN34/YaaH-class plasma membrane protein
