# Supplementary material for: Morphological changes in response to environmental stresses in the fungal plant pathogen Zymoseptoria tritici
Source: Sci Rep. 2019 Jul 3;9:9642. doi: 10.1038/s41598-019-45994-3 (PMC6610121; doi:10.1038/s41598-019-45994-3)
Supplement: Supplementary file 6 — Table S5 [file 41598_2019_45994_MOESM6_ESM.xlsx]

## Sheet: Sheet1
Table S5. Genes exclusively upregulated in mycelial growth (wheat infection at 7 dpi) compared to blastospore growth (YSB medium) for each tested Zymoseptoria tritici strain.
For 1A5 strain		For 1E4 strain		For 3D1 strain		For 3D7 strain
Gene ID	Annotation	Gene ID	Annotation	Gene ID	Annotation	Gene ID	Annotation
1_00028	similar to peptide methionine sulfoxide reductase	1_00028	similar to peptide methionine sulfoxide reductase	1_00028	similar to peptide methionine sulfoxide reductase	1_00010	hypothetical protein
1_00034	hypothetical protein	1_00078	hypothetical protein	1_00085	similar to NADP-dependent mannitol dehydrogenase	1_00028	similar to peptide methionine sulfoxide reductase
1_00035	hypothetical protein	1_00085	similar to NADP-dependent mannitol dehydrogenase	1_00114	similar to 60s ribosomal protein l23	1_00085	similar to NADP-dependent mannitol dehydrogenase
1_00056	predicted protein	1_00106	hypothetical protein	1_00142	similar to glucan 1,3-beta-glucosidase A	1_00106	hypothetical protein
1_00058	similar to DNA excision repair protein	1_00109	similar to non-specific lipid-transfer protein	1_00143	hypothetical protein	1_00143	hypothetical protein
1_00085	similar to NADP-dependent mannitol dehydrogenase	1_00121	similar to utp-glucose-1-phosphate uridylyltransferase	1_00149	similar to inosine-5'-monophosphate dehydrogenase	1_00149	similar to inosine-5'-monophosphate dehydrogenase
1_00143	hypothetical protein	1_00139	similar to calcium/calmodulin-dependent protein kinase	1_00188	hypothetical protein	1_00157	hypothetical protein
1_00155	predicted protein	1_00143	hypothetical protein	1_00200	hypothetical protein	1_00164	predicted protein
1_00168	similar to pre-mrna processing splicing factor 8	1_00169	similar to 60s ribosomal protein l34	1_00205	similar to 40s ribosomal protein s21	1_00188	hypothetical protein
1_00169	similar to 60s ribosomal protein l34	1_00173	similar to 40s ribosomal protein s19	1_00232	hypothetical protein	1_00195	hypothetical protein
1_00173	similar to 40s ribosomal protein s19	1_00182	hypothetical protein	1_00263	similar to mandelate racemase/muconate lactonizing enzyme domain-containing protein	1_00200	hypothetical protein
1_00182	hypothetical protein	1_00188	hypothetical protein	1_00271	similar to 14-3-3 family protein	1_00205	similar to 40s ribosomal protein s21
1_00185	predicted protein	1_00200	hypothetical protein	1_00304	similar to spg20 protein	1_00206	similar to glycoside hydrolase family 16 protein
1_00197	similar to acyl-CoA dehydrogenase family protein	1_00205	similar to 40s ribosomal protein s21	1_00308	similar to platelet-activating factor acetylhydrolase precursor	1_00282	hypothetical protein
1_00200	hypothetical protein	1_00232	hypothetical protein	1_00328	similar to zinc knuckle domain protein	1_00285	similar to neutral/alkaline non-lysosomal ceramidase
1_00205	similar to 40s ribosomal protein s21	1_00253	similar to secretory lipase	1_00341	hypothetical protein	1_00293	predicted protein
1_00263	similar to mandelate racemase/muconate lactonizing enzyme domain-containing protein	1_00263	similar to mandelate racemase/muconate lactonizing enzyme domain-containing protein	1_00348	similar to methyltransferase LaeA	1_00303	similar to dead box RNA helicase
1_00282	hypothetical protein	1_00271	similar to 14-3-3 family protein	1_00369	similar to U3 small nucleolar ribonucleoprotein protein Lcp5	1_00308	similar to platelet-activating factor acetylhydrolase precursor
1_00291	similar to isocitrate lyase	1_00283	predicted protein	1_00371	similar to nucleolar protein	1_00343	similar to serine carboxypeptidase
1_00303	similar to dead box RNA helicase	1_00291	similar to isocitrate lyase	1_00403	similar to ABC drug exporter AtrF	1_00348	similar to methyltransferase LaeA
1_00328	similar to zinc knuckle domain protein	1_00303	similar to dead box RNA helicase	1_00406	hypothetical protein	1_00357	similar to exo-beta-1,3-glucanase
1_00343	similar to serine carboxypeptidase	1_00328	similar to zinc knuckle domain protein	1_00415	similar to methyltransferase (Ncl1)	1_00369	similar to U3 small nucleolar ribonucleoprotein protein Lcp5
1_00361	similar to DNA directed RNA polymerase III largest subunit	1_00369	similar to U3 small nucleolar ribonucleoprotein protein Lcp5	1_00419	similar to tpt-domain-containing protein	1_00371	similar to nucleolar protein
1_00369	similar to U3 small nucleolar ribonucleoprotein protein Lcp5	1_00371	similar to nucleolar protein	1_00426	hypothetical protein	1_00372	similar to actin-related protein RO7
1_00371	similar to nucleolar protein	1_00384	similar to phospholipase d	1_00466	hypothetical protein	1_00384	similar to phospholipase d
1_00385	hypothetical protein	1_00387	hypothetical protein	1_00483	similar to class ii aldolase adducin domain-containing protein	1_00390	hypothetical protein
1_00387	hypothetical protein	1_00390	hypothetical protein	1_00494	hypothetical protein	1_00402	similar to acetyl-CoA-acetyltransferase
1_00395	similar to ketol-acid reductoisomerase	1_00406	hypothetical protein	1_00498	similar to nadp-dependent alcohol dehydrogenase	1_00406	hypothetical protein
1_00415	similar to methyltransferase (Ncl1)	1_00415	similar to methyltransferase (Ncl1)	1_00516	similar to transcription factor bZIP AtfA	1_00415	similar to methyltransferase (Ncl1)
1_00423	similar to ubiquitin-conjugating enzyme	1_00422	hypothetical protein	1_00521	similar to glycosyltransferase family 2 protein	1_00419	similar to tpt-domain-containing protein
1_00429	hypothetical protein	1_00423	similar to ubiquitin-conjugating enzyme	1_00524	hypothetical protein	1_00463	hypothetical protein
1_00463	hypothetical protein	1_00463	hypothetical protein	1_00542	similar to zinc-binding oxidoreductase CipB	1_00483	similar to class ii aldolase adducin domain-containing protein
1_00483	similar to class ii aldolase adducin domain-containing protein	1_00478	similar to OPT oligopeptide transporter	1_00559	hypothetical protein	1_00494	hypothetical protein
1_00494	hypothetical protein	1_00483	similar to class ii aldolase adducin domain-containing protein	1_00574	similar to catalase-1	1_00498	similar to nadp-dependent alcohol dehydrogenase
1_00498	similar to nadp-dependent alcohol dehydrogenase	1_00498	similar to nadp-dependent alcohol dehydrogenase	1_00585	hypothetical protein	1_00505	similar to DUF907 domain-containing protein
1_00505	similar to DUF907 domain-containing protein	1_00505	similar to DUF907 domain-containing protein	1_00606	hypothetical protein	1_00516	similar to transcription factor bZIP AtfA
1_00516	similar to transcription factor bZIP AtfA	1_00516	similar to transcription factor bZIP AtfA	1_00660	similar to multiprotein bridging factor 1	1_00519	similar to MSF1-domain-containing protein
1_00538	similar to 40s ribosomal protein s0	1_00538	similar to 40s ribosomal protein s0	1_00700	similar to DUF1674-domain-containing protein	1_00524	hypothetical protein
1_00559	hypothetical protein	1_00564	similar to dihydrodipicolinate synthetase	1_00702	similar to pre-rRNA processing protein Tsr1	1_00538	similar to 40s ribosomal protein s0
1_00564	similar to dihydrodipicolinate synthetase	1_00580	similar to small nucleolar ribonucleoprotein complex subunit Utp15	1_00707	similar to kh domain-containing protein	1_00551	hypothetical protein
1_00580	similar to small nucleolar ribonucleoprotein complex subunit Utp15	1_00585	hypothetical protein	1_00714	predicted protein	1_00559	hypothetical protein
1_00585	hypothetical protein	1_00606	hypothetical protein	1_00723	similar to nadp-dependent alcohol dehydrogenase	1_00569	similar to DUF1168 domain protein
1_00606	hypothetical protein	1_00623	hypothetical protein	1_00725	hypothetical protein	1_00580	similar to small nucleolar ribonucleoprotein complex subunit Utp15
1_00623	hypothetical protein	1_00643	similar to 60s ribosomal protein l20	1_00729	similar to mitochondrial peroxiredoxin prx1	1_00585	hypothetical protein
1_00643	similar to 60s ribosomal protein l20	1_00649	similar to tRNA-dihydrouridine synthase 3	1_00760	hypothetical protein	1_00649	similar to tRNA-dihydrouridine synthase 3
1_00649	similar to tRNA-dihydrouridine synthase 3	1_00650	similar to bap31 domain protein	1_00772	similar to oxidase-like protein	1_00668	similar to pre-mRNA splicing factor (Prp24)
1_00660	similar to multiprotein bridging factor 1	1_00700	similar to DUF1674-domain-containing protein	1_00780	similar to 5'-methylthioadenosine phosphorylase	1_00678	similar to glycoside hydrolase family 79 protein
1_00700	similar to DUF1674-domain-containing protein	1_00703	similar to mannose-6-phosphate isomerase	1_00793	similar to cytochrome p450	1_00700	similar to DUF1674-domain-containing protein
1_00707	similar to kh domain-containing protein	1_00704	similar to DUF726-domain-containing protein	1_00811	similar to lipase/serine esterase	1_00702	similar to pre-rRNA processing protein Tsr1
1_00714	predicted protein	1_00709	similar to spo22-domain-containing protein	1_00817	similar to transketolase	1_00707	similar to kh domain-containing protein
1_00725	hypothetical protein	1_00724	similar to glucose-methanol-choline oxidoreductase:gmc oxidoreductase	1_00824	hypothetical protein	1_00719	hypothetical protein
1_00729	similar to mitochondrial peroxiredoxin prx1	1_00725	hypothetical protein	1_00837	similar to UV damage endonuclease UvdE	1_00724	similar to glucose-methanol-choline oxidoreductase:gmc oxidoreductase
1_00731	hypothetical protein	1_00729	similar to mitochondrial peroxiredoxin prx1	1_00841	hypothetical protein	1_00725	hypothetical protein
1_00734	hypothetical protein	1_00733	similar to NAD dependent epimerase/dehydratase	1_00843	similar to aldo/keto reductase	1_00729	similar to mitochondrial peroxiredoxin prx1
1_00760	hypothetical protein	1_00734	hypothetical protein	1_00883	hypothetical protein	1_00731	hypothetical protein
1_00766	hypothetical protein	1_00758	similar to short-chain dehydrogenase/reductase family protein	1_00887	similar to lmbr1 domain-containing protein	1_00733	similar to NAD dependent epimerase/dehydratase
1_00776	hypothetical protein	1_00763	hypothetical protein	1_00898	similar to eukaryotic translation initiation factor 4E	1_00734	hypothetical protein
1_00780	similar to 5'-methylthioadenosine phosphorylase	1_00793	similar to cytochrome p450	1_00918	hypothetical protein	1_00739	hypothetical protein
1_00793	similar to cytochrome p450	1_00805	hypothetical protein	1_00926	similar to putative rna polymerase ii elongator complex subunit protein	1_00747	hypothetical protein
1_00808	similar to ATP-binding cassette	1_00808	similar to ATP-binding cassette	1_00933	similar to BAG domain-containing protein	1_00766	hypothetical protein
1_00817	similar to transketolase	1_00817	similar to transketolase	1_00947	similar to U3 small nucleolar RNA-associated protein 4	1_00782	similar to 40s ribosomal protein S30
1_00827	similar to cupin	1_00837	similar to UV damage endonuclease UvdE	1_00952	hypothetical protein	1_00793	similar to cytochrome p450
1_00828	similar to cytochrome P450 monooxygenase	1_00839	hypothetical protein	1_00991	similar to sphingolipid long chain base-responsive protein PIL1	1_00805	hypothetical protein
1_00834	similar to cytochrome p450	1_00841	hypothetical protein	1_01005	similar to uracil permease	1_00808	similar to ATP-binding cassette
1_00839	hypothetical protein	1_00843	similar to aldo/keto reductase	1_01021	similar to ribosome biogenesis protein nsa2	1_00811	similar to lipase/serine esterase
1_00843	similar to aldo/keto reductase	1_00848	similar to 1,3-beta-glucanosyltransferase gel1	1_01024	similar to putative GPI anchored protein	1_00815	similar to bud32 protein kinase
1_00862	similar to 60s ribosomal protein l5	1_00860	similar to putative exosome complex subunit rrp46 protein	1_01042	hypothetical protein	1_00817	similar to transketolase
1_00867	similar to AAT family amino acid transporter	1_00862	similar to 60s ribosomal protein l5	1_01043	similar to MFS phosphate transporter	1_00827	similar to cupin
1_00883	hypothetical protein	1_00883	hypothetical protein	1_01056	similar to cytochrome c oxidase copper chaperone protein	1_00828	similar to cytochrome P450 monooxygenase
1_00890	hypothetical protein	1_00898	similar to eukaryotic translation initiation factor 4E	1_01058	similar to RNA-binding domain-containing protein	1_00834	similar to cytochrome p450
1_00900	hypothetical protein	1_00914	hypothetical protein	1_01077	hypothetical protein	1_00837	similar to UV damage endonuclease UvdE
1_00916	similar to related to 2,3-dihydroxybiphenyl-1,2-dioxygenase	1_00918	hypothetical protein	1_01103	similar to sulfite reductase flavoprotein component	1_00839	hypothetical protein
1_00925	similar to snare domain-containing protein	1_00925	similar to snare domain-containing protein	1_01135	similar to 60s ribosomal protein l14	1_00841	hypothetical protein
1_00926	similar to putative rna polymerase ii elongator complex subunit protein	1_00926	similar to putative rna polymerase ii elongator complex subunit protein	1_01153	similar to HIRA-interacting protein 5	1_00845	hypothetical protein
1_00932	similar to 60s ribosomal protein l16	1_00932	similar to 60s ribosomal protein l16	1_01165	similar to putative 90s preribosome component rrp12 protein	1_00849	hypothetical protein
1_00944	hypothetical protein	1_00947	similar to U3 small nucleolar RNA-associated protein 4	1_01204	similar to NUC189-domain-containing protein	1_00864	similar to indoleamine 2,3-dioxygenase
1_00945	similar to alpha/beta-hydrolase	1_00982	hypothetical protein	1_01235	hypothetical protein	1_00882	similar to transcription factor bZIP MeaB
1_00947	similar to U3 small nucleolar RNA-associated protein 4	1_00983	similar to 40s ribosomal protein s12	1_01256	similar to phosphatidyl synthase	1_00889	similar to inositol phospholipid biosynthesis protein Scs3
1_00981	hypothetical protein	1_00991	similar to sphingolipid long chain base-responsive protein PIL1	1_01270	hypothetical protein	1_00894	similar to 2-methylcitrate synthase
1_00983	similar to 40s ribosomal protein s12	1_01014	hypothetical protein	1_01301	similar to cytochrome c oxidase assembly protein cox15	1_00915	similar to gpi-anchor biosynthesis protein (pig-f)
1_00991	similar to sphingolipid long chain base-responsive protein PIL1	1_01021	similar to ribosome biogenesis protein nsa2	1_01317	hypothetical protein	1_00918	hypothetical protein
1_00992	similar to dihydrodipicolinate synthetase family protein	1_01024	similar to putative GPI anchored protein	1_01323	similar to eukaryotic translation initiation factor 3 subunit A	1_00926	similar to putative rna polymerase ii elongator complex subunit protein
1_00996	hypothetical protein	1_01037	similar to CCAAT-binding transcription factor subunit hapb	1_01332	hypothetical protein	1_00938	hypothetical protein
1_01010	similar to sur7 protein	1_01043	similar to MFS phosphate transporter	1_01350	similar to U3 small nucleolar ribonucleoprotein protein Imp4	1_00943	similar to DNA-directed polymerase kappa
1_01014	hypothetical protein	1_01055	similar to ran gtpase activating protein 1	1_01364	similar to cue domain-containing protein	1_00944	hypothetical protein
1_01021	similar to ribosome biogenesis protein nsa2	1_01058	similar to RNA-binding domain-containing protein	1_01365	similar to ribosome biogenesis protein Nop4	1_00945	similar to alpha/beta-hydrolase
1_01024	similar to putative GPI anchored protein	1_01062	similar to benzoate 4-monooxygenase	1_01422	similar to major facilitator superfamily transporter	1_00947	similar to U3 small nucleolar RNA-associated protein 4
1_01025	similar to extracellular matrix protein	1_01077	hypothetical protein	1_01426	hypothetical protein	1_00964	similar to nuclear protein involved in pre-rRNA processing
1_01042	hypothetical protein	1_01084	similar to glucose-regulated-like protein	1_01435	similar to putative pirin protein	1_00982	hypothetical protein
1_01055	similar to ran gtpase activating protein 1	1_01103	similar to sulfite reductase flavoprotein component	1_01453	similar to phosphoglycerate mutase family protein	1_00983	similar to 40s ribosomal protein s12
1_01056	similar to cytochrome c oxidase copper chaperone protein	1_01118	hypothetical protein	1_01482	similar to 60s ribosomal protein l6	1_00991	similar to sphingolipid long chain base-responsive protein PIL1
1_01058	similar to RNA-binding domain-containing protein	1_01135	similar to 60s ribosomal protein l14	1_01486	similar to amino-acid transporter Arg-13	1_01014	hypothetical protein
1_01062	similar to benzoate 4-monooxygenase	1_01153	similar to HIRA-interacting protein 5	1_01497	hypothetical protein	1_01021	similar to ribosome biogenesis protein nsa2
1_01071	similar to short-chain dehydrogenase	1_01166	similar to 60s ribosomal protein l22	1_01502	similar to caffeine resistance protein 5	1_01024	similar to putative GPI anchored protein
1_01088	similar to short chain dehydrogenase	1_01198	similar to d-galacturonic acid reductase	1_01504	similar to peroxisomal targeting signal receptor	1_01025	similar to extracellular matrix protein
1_01103	similar to sulfite reductase flavoprotein component	1_01202	similar to 2-deoxy-d-gluconate 3-dehydrogenase	1_01575	similar to cystathionine gamma-lyase	1_01042	hypothetical protein
1_01135	similar to 60s ribosomal protein l14	1_01204	similar to NUC189-domain-containing protein	1_01626	similar to putative ccaat-box-binding transcription factor protein	1_01043	similar to MFS phosphate transporter
1_01136	similar to nascent polypeptide-associated complex	1_01239	hypothetical protein	1_01667	hypothetical protein	1_01055	similar to ran gtpase activating protein 1
1_01139	hypothetical protein	1_01256	similar to phosphatidyl synthase	1_01696	predicted protein	1_01056	similar to cytochrome c oxidase copper chaperone protein
1_01153	similar to HIRA-interacting protein 5	1_01268	hypothetical protein	1_01706	similar to DNA repair protein Rad7	1_01058	similar to RNA-binding domain-containing protein
1_01165	similar to putative 90s preribosome component rrp12 protein	1_01274	hypothetical protein	1_01709	similar to NADP-dependent alcohol dehydrogenase	1_01062	similar to benzoate 4-monooxygenase
1_01166	similar to 60s ribosomal protein l22	1_01276	predicted protein	1_01711	hypothetical protein	1_01071	similar to short-chain dehydrogenase
1_01204	similar to NUC189-domain-containing protein	1_01301	similar to cytochrome c oxidase assembly protein cox15	1_01716	similar to 60S ribosomal protein L3	1_01077	hypothetical protein
1_01270	hypothetical protein	1_01323	similar to eukaryotic translation initiation factor 3 subunit A	1_01721	hypothetical protein	1_01088	similar to short chain dehydrogenase
1_01276	predicted protein	1_01324	hypothetical protein	1_01722	similar to covalently-linked cell wall protein	1_01103	similar to sulfite reductase flavoprotein component
1_01279	predicted protein	1_01332	hypothetical protein	1_01757	hypothetical protein	1_01118	hypothetical protein
1_01281	hypothetical protein	1_01351	similar to regulator of nonsense transcripts 1	1_01779	predicted protein	1_01135	similar to 60s ribosomal protein l14
1_01301	similar to cytochrome c oxidase assembly protein cox15	1_01358	similar to sas10 utp3 family protein	1_01813	similar to eukaryotic translation initiation factor 3 subunit D	1_01153	similar to HIRA-interacting protein 5
1_01323	similar to eukaryotic translation initiation factor 3 subunit A	1_01377	hypothetical protein	1_01850	similar to glutaredoxin domain protein	1_01161	similar to GPI anchored cell wall protein
1_01332	hypothetical protein	1_01386	predicted protein	1_01863	hypothetical protein	1_01165	similar to putative 90s preribosome component rrp12 protein
1_01358	similar to sas10 utp3 family protein	1_01388	similar to succinate dehydrogenase flavoprotein subunit	1_01864	similar to MFS transporter (Mch2)	1_01166	similar to 60s ribosomal protein l22
1_01365	similar to ribosome biogenesis protein Nop4	1_01416	similar to retinol dehydrogenase 12	1_01901	similar to tripeptidyl peptidase-like protein	1_01188	similar to CFEM domain containing protein
1_01386	predicted protein	1_01426	hypothetical protein	1_01904	similar to MFS phospholipid transporter Git1	1_01197	similar to inositol oxygenase
1_01416	similar to retinol dehydrogenase 12	1_01428	similar to transcription factor btf3	1_01912	similar to MFS multidrug transporter	1_01202	similar to 2-deoxy-d-gluconate 3-dehydrogenase
1_01435	similar to putative pirin protein	1_01435	similar to putative pirin protein	1_01923	similar to pumilio domain-containing protein	1_01204	similar to NUC189-domain-containing protein
1_01436	hypothetical protein	1_01445	hypothetical protein	1_01930	hypothetical protein	1_01235	hypothetical protein
1_01446	predicted protein	1_01449	similar to glucose repression mediator protein CYC8	1_01943	similar to TPR domain-containing protein	1_01237	hypothetical protein
1_01475	similar to 40s ribosomal protein s15	1_01475	similar to 40s ribosomal protein s15	1_01980	similar to 60s ribosomal protein l10a	1_01256	similar to phosphatidyl synthase
1_01476	similar to 60s acidic ribosomal protein p2	1_01476	similar to 60s acidic ribosomal protein p2	1_02003	similar to tat pathway signal sequence	1_01268	hypothetical protein
1_01481	hypothetical protein	1_01482	similar to 60s ribosomal protein l6	1_02004	hypothetical protein	1_01270	hypothetical protein
1_01482	similar to 60s ribosomal protein l6	1_01486	similar to amino-acid transporter Arg-13	1_02025	similar to nadh oxidase	1_01278	predicted protein
1_01486	similar to amino-acid transporter Arg-13	1_01491	similar to glycoside hydrolase family 43 protein	1_02051	hypothetical protein	1_01300	hypothetical protein
1_01497	hypothetical protein	1_01504	similar to peroxisomal targeting signal receptor	1_02067	hypothetical protein	1_01301	similar to cytochrome c oxidase assembly protein cox15
1_01500	hypothetical protein	1_01516	similar to s-adenosyl-methionine-sterol-c-methyltransferase	1_02112	similar to brix domain-containing protein	1_01302	hypothetical protein
1_01539	hypothetical protein	1_01539	hypothetical protein	10_00030	predicted protein	1_01304	hypothetical protein
1_01568	similar to methyltransferase domain-containing protein	1_01545	similar to iron-sulfur cluster assembly associated protein Nar1	10_00047	similar to cytosolic phospholipase A2 zeta	1_01317	hypothetical protein
1_01575	similar to cystathionine gamma-lyase	1_01546	similar to CMGC/RCK/MAK protein kinase	10_00051	hypothetical protein	1_01323	similar to eukaryotic translation initiation factor 3 subunit A
1_01585	similar to adenosylhomocysteinase	1_01558	similar to putative alpha beta-hydrolase protein	10_00056	hypothetical protein	1_01332	hypothetical protein
1_01599	predicted protein	1_01575	similar to cystathionine gamma-lyase	10_00064	hypothetical protein	1_01354	hypothetical protein
1_01612	similar to agmatinase 1	1_01585	similar to adenosylhomocysteinase	10_00078	hypothetical protein	1_01358	similar to sas10 utp3 family protein
1_01626	similar to putative ccaat-box-binding transcription factor protein	1_01609	hypothetical protein	10_00089	similar to sodium/phosphate symporter	1_01365	similar to ribosome biogenesis protein Nop4
1_01667	hypothetical protein	1_01610	similar to cytochrome oxidase c subunit VIb	10_00104	similar to Thioredoxin domain containing protein	1_01386	predicted protein
1_01674	similar to thioredoxin reductase	1_01612	similar to agmatinase 1	10_00108	similar to AdoMet-dependent rRNA methyltransferase spb1	1_01388	similar to succinate dehydrogenase flavoprotein subunit
1_01696	predicted protein	1_01617	similar to RNA-binding protein Lupus La	10_00120	similar to protein disulfide-isomerase	1_01416	similar to retinol dehydrogenase 12
1_01706	similar to DNA repair protein Rad7	1_01656	predicted protein	10_00140	hypothetical protein	1_01422	similar to major facilitator superfamily transporter
1_01709	similar to NADP-dependent alcohol dehydrogenase	1_01667	hypothetical protein	10_00201	similar to glutaminyl-tRNA synthetase	1_01428	similar to transcription factor btf3
1_01714	similar to ADAM family of metalloprotease ADM-B	1_01682	hypothetical protein	10_00207	similar to nitrate reductase	1_01435	similar to putative pirin protein
1_01716	similar to 60S ribosomal protein L3	1_01695	similar to mitochondrial ATP synthase alpha subunit	10_00208	similar to nitrite reductase	1_01445	hypothetical protein
1_01757	hypothetical protein	1_01696	predicted protein	10_00209	hypothetical protein	1_01449	similar to glucose repression mediator protein CYC8
1_01813	similar to eukaryotic translation initiation factor 3 subunit D	1_01706	similar to DNA repair protein Rad7	10_00223	similar to 3-ketoacyl-coA thiolase	1_01469	similar to exonuclease
1_01837	similar to O-acetylhomoserine/O-acetylserine sulfhydrylase	1_01709	similar to NADP-dependent alcohol dehydrogenase	10_00237	similar to related to rna-binding protein fus/tls	1_01472	similar to fungal specific transcription factor domain protein
1_01838	similar to putative ethanolamine utilization protein (EutQ)	1_01714	similar to ADAM family of metalloprotease ADM-B	10_00244	similar to aspartic-type endopeptidase	1_01477	hypothetical protein
1_01861	similar to cytochrome P450 monooxygenase	1_01716	similar to 60S ribosomal protein L3	10_00258	predicted protein	1_01481	hypothetical protein
1_01862	hypothetical protein	1_01721	hypothetical protein	10_00260	similar to bicyclomycin resistance protein	1_01486	similar to amino-acid transporter Arg-13
1_01863	hypothetical protein	1_01722	similar to covalently-linked cell wall protein	10_00274	similar to phospholipase D/nuclease	1_01491	similar to glycoside hydrolase family 43 protein
1_01864	similar to MFS transporter (Mch2)	1_01724	similar to choline-sulfatase	10_00278	similar to ribosome biogenesis protein BMS1	1_01492	hypothetical protein
1_01912	similar to MFS multidrug transporter	1_01757	hypothetical protein	10_00284	similar to FAD dependent oxidoreductase	1_01497	hypothetical protein
1_01914	hypothetical protein	1_01802	similar to hco3- transporter family protein	10_00423	similar to 66S preribosome component MAK16	1_01538	hypothetical protein
1_01930	hypothetical protein	1_01813	similar to eukaryotic translation initiation factor 3 subunit D	10_00426	similar to heat shock protein hsp88	1_01545	similar to iron-sulfur cluster assembly associated protein Nar1
1_01931	similar to Ribonuclease R/mitotic control protein dis3	1_01837	similar to O-acetylhomoserine/O-acetylserine sulfhydrylase	10_00440	hypothetical protein	1_01546	similar to CMGC/RCK/MAK protein kinase
1_01938	similar to 60s ribosomal protein l35	1_01840	hypothetical protein	10_00452	similar to short chain dehydrogenase/reductase family protein	1_01568	similar to methyltransferase domain-containing protein
1_01941	hypothetical protein	1_01861	similar to cytochrome P450 monooxygenase	10_00506	similar to alkanesulfonate monooxygenase	1_01575	similar to cystathionine gamma-lyase
1_01943	similar to TPR domain-containing protein	1_01862	hypothetical protein	10_00542	similar to mitochondrial carrier protein	1_01580	similar to ankyrin repeat-containing protein
1_01997	similar to glutathione-dependent formaldehyde dehydrogenase	1_01863	hypothetical protein	11_00008	similar to eukaryotic translation initiation factor subunit eIF2A	1_01588	predicted protein
1_02003	similar to tat pathway signal sequence	1_01864	similar to MFS transporter (Mch2)	11_00012	similar to pre-rRNA processing protein utp22	1_01605	similar to glycoside hydrolase family 2 protein
1_02004	hypothetical protein	1_01890	hypothetical protein	11_00038	predicted protein	1_01606	hypothetical protein
1_02025	similar to nadh oxidase	1_01901	similar to tripeptidyl peptidase-like protein	11_00045	similar to cp2 transcription factor	1_01640	similar to Lipase B
1_02043	similar to eukaryotic ribosome biogenesis protein 1	1_01908	predicted protein	11_00101	hypothetical protein	1_01641	hypothetical protein
1_02051	hypothetical protein	1_01912	similar to MFS multidrug transporter	11_00109	similar to casein kinase substrate phosphoprotein pp28	1_01644	similar to mitochondrial carrier protein
1_02056	predicted protein	1_01913	similar to salicylate hydroxylase	11_00133	similar to ring finger domain protein	1_01667	hypothetical protein
10_00008	similar to salicylate hydroxylase	1_01931	similar to Ribonuclease R/mitotic control protein dis3	11_00173	predicted protein	1_01673	hypothetical protein
10_00013	hypothetical protein	1_01938	similar to 60s ribosomal protein l35	11_00219	hypothetical protein	1_01681	hypothetical protein
10_00030	predicted protein	1_01941	hypothetical protein	11_00221	similar to ABC transporter	1_01693	hypothetical protein
10_00051	hypothetical protein	1_01943	similar to TPR domain-containing protein	11_00228	similar to chaperone/heat shock protein	1_01696	predicted protein
10_00058	similar to 60s ribosomal protein l12	1_01962	similar to oxidoreductase	11_00238	similar to 40s ribosomal protein s26	1_01702	similar to nucleolar protein 12
10_00068	hypothetical protein	1_01980	similar to 60s ribosomal protein l10a	11_00298	hypothetical protein	1_01705	similar to duf726 domain protein
10_00108	similar to AdoMet-dependent rRNA methyltransferase spb1	1_01993	hypothetical protein	11_00317	hypothetical protein	1_01706	similar to DNA repair protein Rad7
10_00135	similar to ef-hand superfamily ca2+-modulated protein	1_01997	similar to glutathione-dependent formaldehyde dehydrogenase	11_00372	predicted protein	1_01709	similar to NADP-dependent alcohol dehydrogenase
10_00157	similar to acetyltransferase	1_02003	similar to tat pathway signal sequence	11_00373	hypothetical protein	1_01714	similar to ADAM family of metalloprotease ADM-B
10_00182	similar to heat shock protein 70-like protein	1_02004	hypothetical protein	11_00398	similar to peroxisomal carrier protein	1_01715	predicted protein
10_00188	hypothetical protein	1_02009	similar to 60S ribosomal subunit biogenesis protein Nop16	11_00406	predicted protein	1_01721	hypothetical protein
10_00207	similar to nitrate reductase	1_02025	similar to nadh oxidase	11_00408	similar to glutamate decarboxylase	1_01722	similar to covalently-linked cell wall protein
10_00208	similar to nitrite reductase	1_02051	hypothetical protein	11_00409	similar to rRNA processing protein Nop9	1_01732	hypothetical protein
10_00223	similar to 3-ketoacyl-coA thiolase	1_02059	hypothetical protein	11_00415	similar to F-box domain-containing protein	1_01780	similar to peroxidase catalase
10_00237	similar to related to rna-binding protein fus/tls	1_02067	hypothetical protein	11_00417	similar to glucose-repressible protein Grg1	1_01786	hypothetical protein
10_00258	predicted protein	1_02079	hypothetical protein	11_00428	similar to PDCD2-C domain-containing protein	1_01802	similar to hco3- transporter family protein
10_00260	similar to bicyclomycin resistance protein	1_02114	similar to amino acid permease	11_00434	hypothetical protein	1_01821	similar to DNA repair protein Pso2/Snm1
10_00278	similar to ribosome biogenesis protein BMS1	10_00003	predicted protein	11_00440	similar to beta-1,3-glucanosyltransferase	1_01837	similar to O-acetylhomoserine/O-acetylserine sulfhydrylase
10_00284	similar to FAD dependent oxidoreductase	10_00013	hypothetical protein	11_00481	predicted protein	1_01850	similar to glutaredoxin domain protein
10_00302	hypothetical protein	10_00047	similar to cytosolic phospholipase A2 zeta	11_00524	similar to ncs1 nucleoside transporter	1_01860	hypothetical protein
10_00358	similar to cyclin-dependent protein kinase regulator Pho80	10_00051	hypothetical protein	12_00047	similar to myg1 protein	1_01861	similar to cytochrome P450 monooxygenase
10_00419	predicted protein	10_00056	hypothetical protein	12_00063	similar to histidine acid phosphatase family protein	1_01862	hypothetical protein
10_00426	similar to heat shock protein hsp88	10_00058	similar to 60s ribosomal protein l12	12_00104	similar to NADH-ubiquinone oxidoreductase 19.3 kDa subunit	1_01881	similar to HLH transcription factor (GlcD gamma)
10_00435	similar to formate dehydrogenase	10_00064	hypothetical protein	12_00109	similar to DUF1761-domain-containing protein	1_01882	similar to cytochrome c oxidase assembly protein cox19
10_00452	similar to short chain dehydrogenase/reductase family protein	10_00067	similar to tubulin alpha chain	12_00114	similar to opt oligopeptide transporter	1_01890	hypothetical protein
11_00008	similar to eukaryotic translation initiation factor subunit eIF2A	10_00068	hypothetical protein	12_00131	similar to amino acid adenylation protein	1_01901	similar to tripeptidyl peptidase-like protein
11_00012	similar to pre-rRNA processing protein utp22	10_00071	similar to thermophilic desulfurizing enzyme family protein	12_00152	similar to regulatory protein cys-3/bZIP transcription factor (MetR)	1_01908	predicted protein
11_00030	predicted protein	10_00079	hypothetical protein	12_00195	similar to esterase/lipase	1_01912	similar to MFS multidrug transporter
11_00031	predicted protein	10_00104	similar to Thioredoxin domain containing protein	12_00206	similar to dihydroceramide delta(4)-desaturase	1_01920	similar to ribosomal RNA processing protein
11_00038	predicted protein	10_00120	similar to protein disulfide-isomerase	12_00210	similar to eukaryotic translation initiation factor 3 subunit f	1_01923	similar to pumilio domain-containing protein
11_00081	similar to serine peptidase	10_00156	hypothetical protein	12_00220	hypothetical protein	1_01930	hypothetical protein
11_00100	hypothetical protein	10_00163	similar to nmrA-like family protein	12_00267	hypothetical protein	1_01931	similar to Ribonuclease R/mitotic control protein dis3
11_00101	hypothetical protein	10_00171	similar to glutamate synthase	12_00295	similar to chorismate synthase	1_01932	similar to nuclear localization protein
11_00109	similar to casein kinase substrate phosphoprotein pp28	10_00182	similar to heat shock protein 70-like protein	12_00430	hypothetical protein	1_01941	hypothetical protein
11_00152	hypothetical protein	10_00188	hypothetical protein	12_00446	hypothetical protein	1_01943	similar to TPR domain-containing protein
11_00155	similar to carbohydrate-binding module family 50 protein	10_00208	similar to nitrite reductase	13_00029	similar to Heat shock protein Hsp70	1_01972	similar to aspartic proteinase yapsin-6 precursor
11_00235	hypothetical protein	10_00223	similar to 3-ketoacyl-coA thiolase	13_00035	predicted protein	1_01982	similar to G-patch domain-containing protein
11_00238	similar to 40s ribosomal protein s26	10_00237	similar to related to rna-binding protein fus/tls	13_00037	similar to proline-specific permease	1_01993	hypothetical protein
11_00249	hypothetical protein	10_00241	similar to serine/threonine-protein phosphatase 5	13_00046	hypothetical protein	1_01997	similar to glutathione-dependent formaldehyde dehydrogenase
11_00273	similar to ochratoxin A non-ribosomal peptide synthetase	10_00244	similar to aspartic-type endopeptidase	13_00067	hypothetical protein	1_02003	similar to tat pathway signal sequence
11_00287	hypothetical protein	10_00252	similar to nuclear protein es2	13_00085	similar to uroporphyrin-III C-methyltransferase/precorrin-2 dehydrogenase/sirohydrochlorin ferrochelatase	1_02004	hypothetical protein
11_00298	hypothetical protein	10_00258	predicted protein	13_00088	hypothetical protein	1_02009	similar to 60S ribosomal subunit biogenesis protein Nop16
11_00372	predicted protein	10_00259	hypothetical protein	13_00090	similar to dsdna-binding protein pdcd5	1_02025	similar to nadh oxidase
11_00373	hypothetical protein	10_00260	similar to bicyclomycin resistance protein	13_00091	similar to phosphoadenosine phosphosulfate reductase	1_02026	similar to srebp cleavage activating protein
11_00391	similar to 40s ribosomal protein s20	10_00274	similar to phospholipase D/nuclease	13_00092	similar to sulfate adenylyltransferase	1_02027	hypothetical protein
11_00401	similar to glycoside hydrolase family 32 protein	10_00276	hypothetical protein	13_00134	hypothetical protein	1_02031	hypothetical protein
11_00408	similar to glutamate decarboxylase	10_00278	similar to ribosome biogenesis protein BMS1	13_00149	similar to 40s ribosomal protein s4	1_02032	predicted protein
11_00417	similar to glucose-repressible protein Grg1	10_00284	similar to FAD dependent oxidoreductase	13_00151	similar to MFS myo-inositol transporter	1_02039	hypothetical protein
11_00434	hypothetical protein	10_00292	similar to xenobiotic compound monooxygenase	13_00177	hypothetical protein	1_02043	similar to eukaryotic ribosome biogenesis protein 1
11_00435	predicted protein	10_00302	hypothetical protein	13_00241	similar to EF-hand calcium-binding domain protein	1_02051	hypothetical protein
11_00471	hypothetical protein	10_00322	hypothetical protein	13_00297	similar to 40s ribosomal protein s27	1_02066	hypothetical protein
11_00524	similar to ncs1 nucleoside transporter	10_00323	similar to mitochondrial 54S ribosomal protein YmL3	13_00318	similar to 3-ketoacyl-acyl carrier protein reductase	1_02087	similar to GN3L_Grn1-domain-containing protein
12_00012	predicted protein	10_00336	similar to ubiquitin/60s ribosomal protein L40 fusion	13_00335	similar to lipoic acid synthetase	1_02112	similar to brix domain-containing protein
12_00019	similar to aldo/keto reductase	10_00342	similar to Fungal Zn binuclear cluster domain containing protein/C6 transcription factor	13_00351	similar to MFS general substrate transporter	1_02113	hypothetical protein
12_00041	predicted protein	10_00358	similar to cyclin-dependent protein kinase regulator Pho80	13_00368	hypothetical protein	10_00007	hypothetical protein
12_00048	similar to er membrane protein	10_00416	similar to carnitine acetyl transferase	18_00072	predicted protein	10_00013	hypothetical protein
12_00069	hypothetical protein	10_00425	hypothetical protein	19_00028	predicted protein	10_00030	predicted protein
12_00104	similar to NADH-ubiquinone oxidoreductase 19.3 kDa subunit	10_00426	similar to heat shock protein hsp88	2_00015	similar to UMTA methyltransferase family protein	10_00051	hypothetical protein
12_00109	similar to DUF1761-domain-containing protein	10_00435	similar to formate dehydrogenase	2_00041	similar to cytochrome c heme lyase	10_00056	hypothetical protein
12_00114	similar to opt oligopeptide transporter	10_00440	hypothetical protein	2_00072	hypothetical protein	10_00057	predicted protein
12_00190	hypothetical protein	10_00452	similar to short chain dehydrogenase/reductase family protein	2_00078	similar to phosphoglucomutase	10_00064	hypothetical protein
12_00195	similar to esterase/lipase	10_00472	similar to translation regulator	2_00105	hypothetical protein	10_00068	hypothetical protein
12_00206	similar to dihydroceramide delta(4)-desaturase	10_00542	similar to mitochondrial carrier protein	2_00115	similar to L-ornithine N5-oxygenase sida	10_00071	similar to thermophilic desulfurizing enzyme family protein
12_00262	similar to acyl-CoA oxidase	11_00008	similar to eukaryotic translation initiation factor subunit eIF2A	2_00116	similar to putative abc multidrug transporter mdr1 protein	10_00079	hypothetical protein
12_00270	hypothetical protein	11_00030	predicted protein	2_00178	similar to protein-tyrosine phosphatase	10_00084	similar to amino acid permease
12_00286	hypothetical protein	11_00044	hypothetical protein	2_00186	similar to ATP-dependent RNA helicase dbp2	10_00085	hypothetical protein
12_00287	similar to 40s ribosomal protein s23	11_00045	similar to cp2 transcription factor	2_00197	hypothetical protein	10_00086	similar to tat pathway signal sequence
12_00342	similar to 5-methyltetrahydropteroyltriglutamate-homocysteine S-methyltransferase	11_00090	hypothetical protein	2_00199	hypothetical protein	10_00092	similar to tRNA-dihydrouridine synthase
12_00377	similar to 60s ribosomal protein l31	11_00099	similar to taurine catabolism dioxygenase TauD	2_00201	hypothetical protein	10_00104	similar to Thioredoxin domain containing protein
13_00008	predicted protein	11_00101	hypothetical protein	2_00241	similar to ubiquitin-conjugating enzyme	10_00108	similar to AdoMet-dependent rRNA methyltransferase spb1
13_00029	similar to Heat shock protein Hsp70	11_00109	similar to casein kinase substrate phosphoprotein pp28	2_00242	hypothetical protein	10_00120	similar to protein disulfide-isomerase
13_00034	predicted protein	11_00132	similar to kelch domain-containing protein	2_00257	similar to phosphatidyl synthase	10_00135	similar to ef-hand superfamily ca2+-modulated protein
13_00055	predicted protein	11_00133	similar to ring finger domain protein	2_00259	similar to glycerol dehydrogenase (GldB)	10_00136	similar to histone-lysine N-methyltransferase
13_00085	similar to uroporphyrin-III C-methyltransferase/precorrin-2 dehydrogenase/sirohydrochlorin ferrochelatase	11_00149	hypothetical protein	2_00274	hypothetical protein	10_00157	similar to acetyltransferase
13_00090	similar to dsdna-binding protein pdcd5	11_00164	similar to DnaJ and TPR domain-containing protein	2_00276	hypothetical protein	10_00171	similar to glutamate synthase
13_00091	similar to phosphoadenosine phosphosulfate reductase	11_00209	hypothetical protein	2_00296	predicted protein	10_00182	similar to heat shock protein 70-like protein
13_00092	similar to sulfate adenylyltransferase	11_00238	similar to 40s ribosomal protein s26	2_00370	similar to methionine synthase	10_00188	hypothetical protein
13_00137	similar to 60s ribosomal protein l37	11_00255	predicted protein	2_00381	hypothetical protein	10_00189	predicted protein
13_00149	similar to 40s ribosomal protein s4	11_00257	similar to protein disulfide isomerase	2_00392	similar to SDA1 domain-containing protein	10_00207	similar to nitrate reductase
13_00160	similar to metallopeptidase MepB	11_00273	similar to ochratoxin A non-ribosomal peptide synthetase	2_00439	hypothetical protein	10_00208	similar to nitrite reductase
13_00167	hypothetical protein	11_00275	similar to oxidation resistance protein 1	2_00454	similar to cell division control protein 48	10_00209	hypothetical protein
13_00177	hypothetical protein	11_00277	similar to inorganic phosphate transporter pho84	2_00468	similar to swr1-complex protein 5	10_00223	similar to 3-ketoacyl-coA thiolase
13_00179	similar to pyridoxamine phosphate oxidase	11_00287	hypothetical protein	2_00478	similar to adenosine deaminase	10_00231	similar to general amino acid permease agp3
13_00184	hypothetical protein	11_00298	hypothetical protein	2_00522	similar to U3 small nucleolar RNA-associated protein	10_00244	similar to aspartic-type endopeptidase
13_00269	predicted protein	11_00317	hypothetical protein	2_00562	hypothetical protein	10_00252	similar to nuclear protein es2
13_00287	similar to 40s ribosomal protein s9	11_00318	predicted protein	2_00563	hypothetical protein	10_00254	hypothetical protein
13_00297	similar to 40s ribosomal protein s27	11_00340	hypothetical protein	2_00583	similar to malate dehydrogenase	10_00258	predicted protein
13_00318	similar to 3-ketoacyl-acyl carrier protein reductase	11_00372	predicted protein	2_00609	predicted protein	10_00260	similar to bicyclomycin resistance protein
13_00335	similar to lipoic acid synthetase	11_00373	hypothetical protein	2_00632	similar to ERG25	10_00276	hypothetical protein
13_00337	hypothetical protein	11_00375	similar to mitochondrial rna-splicing protein mrs3	2_00669	similar to 40s ribosomal protein s14	10_00278	similar to ribosome biogenesis protein BMS1
13_00368	hypothetical protein	11_00390	similar to nitrate transporter	2_00670	similar to ubiquitin-conjugating enzyme E2	10_00284	similar to FAD dependent oxidoreductase
14_00098	predicted protein	11_00406	predicted protein	2_00685	hypothetical protein	10_00291	predicted protein
16_00077	predicted protein	11_00408	similar to glutamate decarboxylase	2_00686	similar to protein arginine N-methyltransferase	10_00292	similar to xenobiotic compound monooxygenase
17_00068	hypothetical protein	11_00415	similar to F-box domain-containing protein	2_00712	similar to urea transporter	10_00379	hypothetical protein
18_00044	predicted protein	11_00417	similar to glucose-repressible protein Grg1	2_00720	hypothetical protein	10_00385	hypothetical protein
18_00069	predicted protein	11_00434	hypothetical protein	2_00727	similar to ubiquitin/metalloprotease fusion protein	10_00392	hypothetical protein
18_00071	predicted protein	11_00440	similar to beta-1,3-glucanosyltransferase	2_00757	similar to elongation factor 3	10_00419	predicted protein
2_00006	similar to flavin-containing superfamily Amine oxidase	11_00476	similar to sec14 cytosolic factor	2_00770	hypothetical protein	10_00423	similar to 66S preribosome component MAK16
2_00012	similar to 3-oxoacyl-(acyl-carrier-protein) reductase	12_00020	similar to MFS general substrate transporter	2_00771	similar to 60s ribosomal protein l17	10_00426	similar to heat shock protein hsp88
2_00041	similar to cytochrome c heme lyase	12_00029	similar to glycoside hydrolase family 35 protein	2_00807	hypothetical protein	10_00435	similar to formate dehydrogenase
2_00078	similar to phosphoglucomutase	12_00034	hypothetical protein	2_00811	similar to rRNA processing protein Bystin	10_00452	similar to short chain dehydrogenase/reductase family protein
2_00079	hypothetical protein	12_00048	similar to er membrane protein	2_00815	similar to rRNA biogenesis protein RRP5	10_00472	similar to translation regulator
2_00105	hypothetical protein	12_00082	similar to oxidoreductase	2_00867	similar to stress response RCI peptide	10_00487	similar to siroheme synthase Met8
2_00113	similar to ribosome biogenesis protein ssf2	12_00104	similar to NADH-ubiquinone oxidoreductase 19.3 kDa subunit	2_00884	similar to eukaryotic translation initiation factor 6	10_00542	similar to mitochondrial carrier protein
2_00115	similar to L-ornithine N5-oxygenase sida	12_00109	similar to DUF1761-domain-containing protein	2_00959	hypothetical protein	11_00011	hypothetical protein
2_00137	predicted protein	12_00113	similar to DUF1680 domain protein	2_00978	similar to chitin synthase export chaperone	11_00012	similar to pre-rRNA processing protein utp22
2_00165	hypothetical protein	12_00131	similar to amino acid adenylation protein	2_00986	similar to oxidoreductase	11_00024	hypothetical protein
2_00186	similar to ATP-dependent RNA helicase dbp2	12_00140	predicted protein	2_00996	similar to serine palmitoyltransferase 2	11_00030	predicted protein
2_00187	similar to transcription factor C2H2 Con7	12_00148	similar to ATP-dependent DNA helicase recq	2_01008	hypothetical protein	11_00031	predicted protein
2_00190	similar to 40s ribosomal protein s16	12_00165	similar to KH domain protein	2_01030	similar to ATP-dependent rna helicase drs1	11_00044	hypothetical protein
2_00197	hypothetical protein	12_00195	similar to esterase/lipase	2_01048	similar to RING finger protein	11_00045	similar to cp2 transcription factor
2_00199	hypothetical protein	12_00206	similar to dihydroceramide delta(4)-desaturase	2_01053	hypothetical protein	11_00068	similar to glycoside hydrolase family 18
2_00201	hypothetical protein	12_00210	similar to eukaryotic translation initiation factor 3 subunit f	2_01073	similar to deah-box rna helicase	11_00086	similar to cytochrome p450
2_00204	similar to ATP-dependent protease La domain-containing protein	12_00235	predicted protein	2_01097	similar to phosphoglycerate dehydrogenase	11_00088	similar to exosome component 3'-5' exonuclease
2_00212	similar to cytochrome p450	12_00250	similar to DnaJ-domain-containing protein	2_01138	similar to inositolphosphorylceramide-b c-26 hydroxylase	11_00090	hypothetical protein
2_00242	hypothetical protein	12_00264	similar to formate/nitrite transporter family protein	2_01148	hypothetical protein	11_00096	similar to mitochondrial acetate non-utilizing protein 9
2_00244	predicted protein	12_00282	similar to dna replication complex gins protein psf2	2_01181	similar to YdiU domain-containing protein	11_00099	similar to taurine catabolism dioxygenase TauD
2_00247	similar to protease s8 tripeptidyl peptidase	12_00286	hypothetical protein	2_01182	hypothetical protein	11_00101	hypothetical protein
2_00294	hypothetical protein	12_00287	similar to 40s ribosomal protein s23	2_01222	hypothetical protein	11_00110	predicted protein
2_00303	similar to transmembrane gtpase fzo1	12_00288	similar to nonspecific lipid-transfer protein	2_01226	similar to zinc knuckle domain-containing protein	11_00115	predicted protein
2_00307	similar to ran-specific GTPase-activating protein 1	12_00342	similar to 5-methyltetrahydropteroyltriglutamate-homocysteine S-methyltransferase	2_01234	similar to mitochondrial hypoxia responsive domain containing protein	11_00120	hypothetical protein
2_00356	hypothetical protein	13_00008	predicted protein	20_00072	hypothetical protein	11_00149	hypothetical protein
2_00370	similar to methionine synthase	13_00021	similar to NAD dependent epimerase/dehydratase	20_00084	predicted protein	11_00155	similar to carbohydrate-binding module family 50 protein
2_00381	hypothetical protein	13_00029	similar to Heat shock protein Hsp70	21_00044	predicted protein	11_00189	hypothetical protein
2_00385	predicted protein	13_00034	predicted protein	3_00015	similar to DASH complex subunit Duo1	11_00190	hypothetical protein
2_00437	similar to MYND-type zinc finger protein samB	13_00035	predicted protein	3_00025	hypothetical protein	11_00209	hypothetical protein
2_00439	hypothetical protein	13_00046	hypothetical protein	3_00087	hypothetical protein	11_00238	similar to 40s ribosomal protein s26
2_00440	similar to DNA polymerase gamma	13_00055	predicted protein	3_00116	similar to oligopeptide transporter	11_00273	similar to ochratoxin A non-ribosomal peptide synthetase
2_00447	hypothetical protein	13_00083	similar to cortical patch protein SUR7	3_00139	similar to rds1 protein	11_00277	similar to inorganic phosphate transporter pho84
2_00454	similar to cell division control protein 48	13_00085	similar to uroporphyrin-III C-methyltransferase/precorrin-2 dehydrogenase/sirohydrochlorin ferrochelatase	3_00156	similar to MFS peptide transporter Ptr2	11_00287	hypothetical protein
2_00477	hypothetical protein	13_00088	hypothetical protein	3_00162	hypothetical protein	11_00297	hypothetical protein
2_00491	similar to DNase I-like protein	13_00090	similar to dsdna-binding protein pdcd5	3_00187	similar to small nucleolar ribonucleoprotein complex subunit Utp14	11_00299	similar to metal homeostatis protein bsd2
2_00535	predicted protein	13_00091	similar to phosphoadenosine phosphosulfate reductase	3_00194	similar to transaldolase	11_00310	similar to TBPIP-domain-containing protein
2_00562	hypothetical protein	13_00092	similar to sulfate adenylyltransferase	3_00207	similar to ATP synthase protein 9 precursor	11_00318	predicted protein
2_00563	hypothetical protein	13_00130	hypothetical protein	3_00250	similar to rRNA processing protein Ebp2	11_00340	hypothetical protein
2_00570	similar to sphinganine hydroxylase Sur2	13_00134	hypothetical protein	3_00265	hypothetical protein	11_00350	similar to sam binding domain-containing protein containing protein
2_00610	predicted protein	13_00147	similar to RING finger domain containing protein	3_00269	similar to bola-like protein	11_00352	predicted protein
2_00633	similar to ATP synthase regulation protein nca2	13_00149	similar to 40s ribosomal protein s4	3_00272	hypothetical protein	11_00372	predicted protein
2_00669	similar to 40s ribosomal protein s14	13_00161	similar to 2,3-dihydroxyphenylpropionate/2,3-dihydroxicinnamic acid 1,2-dioxygenase	3_00393	similar to NADH-ubiquinone oxidoreductase 51 kDa subunit	11_00373	hypothetical protein
2_00670	similar to ubiquitin-conjugating enzyme E2	13_00164	similar to PA and RING finger domain-containing protein	3_00399	similar to sugar transporter family protein	11_00408	similar to glutamate decarboxylase
2_00685	hypothetical protein	13_00177	hypothetical protein	3_00405	similar to putative ras guanyl-nucleotide exchange factor protein	11_00415	similar to F-box domain-containing protein
2_00686	similar to protein arginine N-methyltransferase	13_00197	hypothetical protein	3_00418	similar to 60s ribosomal protein l8	11_00431	hypothetical protein
2_00702	similar to cytochrome p450	13_00237	similar to polyketide synthase	3_00467	predicted protein	11_00434	hypothetical protein
2_00712	similar to urea transporter	13_00287	similar to 40s ribosomal protein s9	3_00477	hypothetical protein	11_00435	predicted protein
2_00727	similar to ubiquitin/metalloprotease fusion protein	13_00297	similar to 40s ribosomal protein s27	3_00484	similar to squalene monooxygenase	11_00444	similar to serine hydroxymethyltransferase
2_00757	similar to elongation factor 3	13_00303	hypothetical protein	3_00485	similar to putative pre-mrna splicing factor cwc24 protein	11_00485	similar to sulfate permease
2_00770	hypothetical protein	13_00314	predicted protein	3_00498	similar to 3-ketoacyl-CoA thiolase	11_00495	hypothetical protein
2_00771	similar to 60s ribosomal protein l17	13_00318	similar to 3-ketoacyl-acyl carrier protein reductase	3_00510	similar to voltage-gated potassium channel beta-2 subunit	11_00497	similar to U3 small nucleolar RNA-associated protein 6
2_00775	hypothetical protein	13_00335	similar to lipoic acid synthetase	3_00539	similar to siderophore iron transporter mirC	11_00518	similar to mitochondrial carrier protein
2_00788	similar to 40s ribosomal protein s5	13_00354	hypothetical protein	3_00549	similar to 60s ribosomal protein l43	11_00519	similar to fibronectin type III domain-containing protein
2_00809	similar to Na+/H+ antiporter nha1	13_00363	hypothetical protein	3_00565	similar to carbamoyl-phosphate synthase arginine-specific small chain	11_00523	similar to hydantoinase
2_00815	similar to rRNA biogenesis protein RRP5	13_00368	hypothetical protein	3_00569	similar to homoserine o-acetyltransferase	12_00009	similar to cytochrome c1 heme lyase
2_00867	similar to stress response RCI peptide	14_00094	predicted protein	3_00597	similar to d-arabinitol dehydrogenase	12_00012	predicted protein
2_00875	hypothetical protein	15_00003	predicted protein	3_00600	hypothetical protein	12_00019	similar to aldo/keto reductase
2_00892	similar to 40s ribosomal protein s18	15_00038	predicted protein	3_00604	similar to NAD(P)H-dependent D-xylose reductase	12_00029	similar to glycoside hydrolase family 35 protein
2_00931	similar to elongation factor 2	18_00064	predicted protein	3_00610	similar to guanyl-specific ribonuclease	12_00030	similar to hexose transporter protein
2_00955	similar to translation elongation factor Tu	2_00006	similar to flavin-containing superfamily Amine oxidase	3_00624	similar to rnp domain protein	12_00049	similar to short chain dehydrogenase/reductase
2_00978	similar to chitin synthase export chaperone	2_00012	similar to 3-oxoacyl-(acyl-carrier-protein) reductase	3_00625	hypothetical protein	12_00050	hypothetical protein
2_00985	similar to mitochondrial oxaloacetate transport protein	2_00031	similar to o-methyltransferase	3_00656	similar to 3-amino-3-carboxypropyl transferase	12_00062	hypothetical protein
2_00986	similar to oxidoreductase	2_00032	similar to polyketide synthase	3_00679	similar to 3-ketoacyl-CoA thiolase	12_00067	similar to protein msf1
2_01008	hypothetical protein	2_00034	similar to FAD/NAD-binding domain-containing protein	3_00691	similar to eukaryotic translation initiation factor subunit eIF-4F	12_00086	predicted protein
2_01013	similar to sexual development activator VeA	2_00035	hypothetical protein	3_00733	similar to 60s ribosomal protein l13	12_00087	similar to peroxisomal d3,d2-enoyl-CoA isomerase
2_01024	predicted protein	2_00036	hypothetical protein	3_00742	similar to ribosome associated DnaJ chaperone Zuotin	12_00104	similar to NADH-ubiquinone oxidoreductase 19.3 kDa subunit
2_01028	similar to long chain fatty alcohol oxidase	2_00037	similar to conidial pigment biosynthesis oxidase arb2 brown2	3_00775	hypothetical protein	12_00109	similar to DUF1761-domain-containing protein
2_01034	hypothetical protein	2_00038	hypothetical protein	3_00786	similar to major royal jelly protein	12_00113	similar to DUF1680 domain protein
2_01060	similar to adenosine kinase	2_00041	similar to cytochrome c heme lyase	3_00839	similar to glycoside hydrolase family 76 protein	12_00127	similar to ras guanine-nucleotide exchange protein
2_01064	similar to elongation factor 1 gamma domain-containing protein	2_00085	predicted protein	3_00840	similar to intermembrane space aaa protease iap-1	12_00152	similar to regulatory protein cys-3/bZIP transcription factor (MetR)
2_01070	similar to 40s ribosomal protein s22	2_00089	hypothetical protein	3_00894	similar to serine/threonine-protein kinase RIO1	12_00193	predicted protein
2_01073	similar to deah-box rna helicase	2_00115	similar to L-ornithine N5-oxygenase sida	3_00897	similar to catalase	12_00206	similar to dihydroceramide delta(4)-desaturase
2_01093	similar to thioredoxin peroxidase/alkyl hydroperoxide reductase	2_00137	predicted protein	3_00900	predicted protein	12_00208	similar to tyrosinase precursor
2_01097	similar to phosphoglycerate dehydrogenase	2_00165	hypothetical protein	3_00962	similar to duf914 domain membrane protein	12_00210	similar to eukaryotic translation initiation factor 3 subunit f
2_01111	hypothetical protein	2_00177	hypothetical protein	3_01022	similar to pre-mRNA-splicing factor syf2	12_00250	similar to DnaJ-domain-containing protein
2_01112	hypothetical protein	2_00190	similar to 40s ribosomal protein s16	3_01043	similar to 40s ribosomal protein s24	12_00270	hypothetical protein
2_01145	similar to mitochondrial-processing peptidase subunit alpha	2_00194	similar to thiamin biosynthesis protein (thi-4)	3_01046	similar to 60S ribosome biogenesis protein Sqt1	12_00283	similar to U3 small nucleolar ribonucleoprotein protein Mpp10
2_01181	similar to YdiU domain-containing protein	2_00197	hypothetical protein	3_01075	similar to zinc-binding alcohol dehydrogenase	12_00286	hypothetical protein
2_01222	hypothetical protein	2_00199	hypothetical protein	3_01134	similar to atp-dependent rna helicase dbp9	12_00288	similar to nonspecific lipid-transfer protein
2_01226	similar to zinc knuckle domain-containing protein	2_00201	hypothetical protein	4_00009	similar to MFS amine transporter	12_00292	similar to putative cwf18 pre-mrna splicing factor protein
20_00016	predicted protein	2_00204	similar to ATP-dependent protease La domain-containing protein	4_00018	similar to glycoside hydrolase family 43 protein	12_00324	similar to elongator complex protein 1
20_00072	hypothetical protein	2_00241	similar to ubiquitin-conjugating enzyme	4_00029	predicted protein	12_00342	similar to 5-methyltetrahydropteroyltriglutamate-homocysteine S-methyltransferase
20_00084	predicted protein	2_00242	hypothetical protein	4_00038	similar to flavin-binding monooxygenase-like family protein	12_00377	similar to 60s ribosomal protein l31
21_00044	predicted protein	2_00244	predicted protein	4_00066	hypothetical protein	12_00378	predicted protein
3_00018	hypothetical protein	2_00295	hypothetical protein	4_00067	hypothetical protein	12_00430	hypothetical protein
3_00066	similar to acetolactate synthase	2_00307	similar to ran-specific GTPase-activating protein 1	4_00152	predicted protein	12_00432	hypothetical protein
3_00081	hypothetical protein	2_00337	similar to sin3-associated polypeptide sap18	4_00164	similar to methionine-R-sulfoxide reductase SelR	12_00442	similar to potassium uptake protein
3_00084	similar to mitochondrial f1f0 atp synthase subunit atp14	2_00356	hypothetical protein	4_00166	predicted protein	12_00443	predicted protein
3_00085	hypothetical protein	2_00370	similar to methionine synthase	4_00167	similar to cytochrome p450 monooxygenase	13_00008	predicted protein
3_00086	similar to lipase/esterase	2_00381	hypothetical protein	4_00168	similar to cytochrome-b5 reductase	13_00012	hypothetical protein
3_00090	predicted protein	2_00385	predicted protein	4_00169	similar to 3-hydroxyacyl-CoA dehydrogenase	13_00029	similar to Heat shock protein Hsp70
3_00139	similar to rds1 protein	2_00392	similar to SDA1 domain-containing protein	4_00195	similar to vesicle mediated transport protein Bfr2/Che 1	13_00034	predicted protein
3_00147	similar to YggS family pyridoxal phosphate enzyme	2_00397	similar to 40s ribosomal protein s25	4_00196	similar to nadh-dependent flavin oxidoreductase	13_00035	predicted protein
3_00187	similar to small nucleolar ribonucleoprotein complex subunit Utp14	2_00404	similar to benzoate 4-monooxygenase cytochrome p450	4_00232	similar to multiple RNA-binding domain-containing protein 1	13_00090	similar to dsdna-binding protein pdcd5
3_00194	similar to transaldolase	2_00434	similar to DnaJ-domain-containing protein	4_00277	similar to 2-dehydropantoate 2-reductase	13_00091	similar to phosphoadenosine phosphosulfate reductase
3_00207	similar to ATP synthase protein 9 precursor	2_00439	hypothetical protein	4_00312	similar to acyl-CoA dehydrogenase	13_00092	similar to sulfate adenylyltransferase
3_00230	predicted protein	2_00447	hypothetical protein	4_00361	similar to ph domain-containing protein	13_00099	similar to lactose permease
3_00250	similar to rRNA processing protein Ebp2	2_00454	similar to cell division control protein 48	4_00375	hypothetical protein	13_00130	hypothetical protein
3_00265	hypothetical protein	2_00475	hypothetical protein	4_00385	hypothetical protein	13_00134	hypothetical protein
3_00307	hypothetical protein	2_00478	similar to adenosine deaminase	4_00386	similar to C2H2 type zinc finger domain-containing protein	13_00137	similar to 60s ribosomal protein l37
3_00393	similar to NADH-ubiquinone oxidoreductase 51 kDa subunit	2_00522	similar to U3 small nucleolar RNA-associated protein	4_00387	hypothetical protein	13_00147	similar to RING finger domain containing protein
3_00418	similar to 60s ribosomal protein l8	2_00524	hypothetical protein	4_00433	hypothetical protein	13_00160	similar to metallopeptidase MepB
3_00435	hypothetical protein	2_00545	hypothetical protein	4_00464	hypothetical protein	13_00161	similar to 2,3-dihydroxyphenylpropionate/2,3-dihydroxicinnamic acid 1,2-dioxygenase
3_00437	similar to short chain dehydrogenase/reductase	2_00563	hypothetical protein	4_00532	similar to dhh family protein	13_00167	hypothetical protein
3_00498	similar to 3-ketoacyl-CoA thiolase	2_00570	similar to sphinganine hydroxylase Sur2	4_00541	hypothetical protein	13_00170	similar to pre-mRNA splicing factor
3_00510	similar to voltage-gated potassium channel beta-2 subunit	2_00580	hypothetical protein	4_00547	similar to glycoside hydrolase family 3 protein	13_00171	similar to leucine-rich repeat family protein
3_00532	hypothetical protein	2_00610	predicted protein	4_00550	similar to heme/steroid binding protein	13_00192	hypothetical protein
3_00539	similar to siderophore iron transporter mirC	2_00615	similar to ferric reductase like transmembrane component	4_00559	predicted protein	13_00197	hypothetical protein
3_00549	similar to 60s ribosomal protein l43	2_00646	similar to l-aminoadipate-semialdehyde dehydrogenase large subunit	4_00561	similar to BTB domain and ankyrin repeat containing protein	13_00203	similar to deoxyribodipyrimidine photo-lyase
3_00568	similar to signal recognition particle protein	2_00669	similar to 40s ribosomal protein s14	4_00569	similar to importin subunit beta-4	13_00240	similar to alpha-glucosidase
3_00569	similar to homoserine o-acetyltransferase	2_00677	hypothetical protein	4_00598	similar to short-chain dehydrogenase	13_00241	similar to EF-hand calcium-binding domain protein
3_00597	similar to d-arabinitol dehydrogenase	2_00685	hypothetical protein	4_00623	similar to mitochondrial peroxiredoxin prx1	13_00242	similar to cell polarity protein (Tea1)
3_00604	similar to NAD(P)H-dependent D-xylose reductase	2_00686	similar to protein arginine N-methyltransferase	4_00629	similar to HhH-GPD family base excision DNA repair protein	13_00269	predicted protein
3_00624	similar to rnp domain protein	2_00709	similar to Na/H antiporter	4_00630	similar to putative mitochondrial inner membrane aaa protease yta12 protein	13_00286	hypothetical protein
3_00627	hypothetical protein	2_00712	similar to urea transporter	4_00631	similar to cdk-activating kinase assembly factor mat1	13_00287	similar to 40s ribosomal protein s9
3_00691	similar to eukaryotic translation initiation factor subunit eIF-4F	2_00730	similar to long-chain fatty-acid-CoA ligase	4_00743	similar to rRNA processing protein Pwp1	13_00290	predicted protein
3_00733	similar to 60s ribosomal protein l13	2_00742	similar to vacuolar protein sorting 55 superfamily	4_00752	similar to minor allergen alt a 7	13_00297	similar to 40s ribosomal protein s27
3_00742	similar to ribosome associated DnaJ chaperone Zuotin	2_00757	similar to elongation factor 3	4_00769	similar to acyl-CoA desaturase	13_00328	predicted protein
3_00756	similar to 60s ribosomal protein l7	2_00770	hypothetical protein	4_00814	similar to mandelate racemase muconate lactonizing enzyme family protein	13_00335	similar to lipoic acid synthetase
3_00787	hypothetical protein	2_00771	similar to 60s ribosomal protein l17	4_00865	hypothetical protein	13_00337	hypothetical protein
3_00812	similar to initiation-specific alpha-1,6-mannosyltransferase	2_00775	hypothetical protein	4_00866	hypothetical protein	13_00360	similar to MFS general substrate transporter
3_00830	similar to aminotransferase class i and ii	2_00788	similar to 40s ribosomal protein s5	5_00002	predicted protein	13_00365	similar to related to carotenoid cleavage dioxygenase 1
3_00840	similar to intermembrane space aaa protease iap-1	2_00823	hypothetical protein	5_00022	similar to lysophospholipase	13_00368	hypothetical protein
3_00894	similar to serine/threonine-protein kinase RIO1	2_00863	similar to DEAD box ATP-dependent RNA helicase	5_00047	hypothetical protein	16_00107	predicted protein
3_00897	similar to catalase	2_00867	similar to stress response RCI peptide	5_00061	similar to MFS transporter	17_00011	predicted protein
3_00911	similar to autophagy-related protein 3	2_00882	similar to adenylate kinase	5_00085	similar to integral membrane protein	17_00012	predicted protein
3_00929	hypothetical protein	2_00884	similar to eukaryotic translation initiation factor 6	5_00100	similar to 40s ribosomal protein s3	17_00013	predicted protein
3_00949	similar to mfs allantoate transporter	2_00892	similar to 40s ribosomal protein s18	5_00109	similar to mRNA-nucleus export ATPase (Elf1)/ABC Transporter	17_00024	predicted protein
3_00985	predicted protein	2_00927	similar to amino acid transporter	5_00119	similar to anthranilate synthase component I	17_00044	predicted protein
3_01043	similar to 40s ribosomal protein s24	2_00931	similar to elongation factor 2	5_00141	similar to putative phytochrome-like histidine kinase phy1p protein	19_00012	hypothetical protein
3_01046	similar to 60S ribosome biogenesis protein Sqt1	2_00939	similar to short-chain dehydrogenase	5_00142	similar to phosphopentothenoylcysteine decarboxylase	19_00028	predicted protein
3_01126	predicted protein	2_00978	similar to chitin synthase export chaperone	5_00153	predicted protein	2_00001	predicted protein
3_01134	similar to atp-dependent rna helicase dbp9	2_00984	hypothetical protein	5_00180	predicted protein	2_00009	similar to sugar transporter
4_00025	hypothetical protein	2_00986	similar to oxidoreductase	5_00223	similar to WD repeat-containing protein jip5	2_00010	similar to flavin-binding monooxygenase
4_00038	similar to flavin-binding monooxygenase-like family protein	2_00996	similar to serine palmitoyltransferase 2	5_00225	similar to pescadillo protein	2_00012	similar to 3-oxoacyl-(acyl-carrier-protein) reductase
4_00066	hypothetical protein	2_01008	hypothetical protein	5_00239	similar to nucleolar GTP-binding protein	2_00020	hypothetical protein
4_00067	hypothetical protein	2_01010	similar to short chain dehydrogenase reductase	5_00243	similar to similar to chaperone/heat shock protein Hsp12	2_00032	similar to polyketide synthase
4_00078	similar to fasciclin domain family protein	2_01030	similar to ATP-dependent rna helicase drs1	5_00282	similar to glutaredoxin	2_00033	similar to conidial pigment biosynthesis scytalone dehydratase Arp1
4_00082	hypothetical protein	2_01034	hypothetical protein	5_00283	similar to potassium/sodium efflux P-type ATPase	2_00034	similar to FAD/NAD-binding domain-containing protein
4_00093	hypothetical protein	2_01053	hypothetical protein	5_00325	similar to cystathionine beta-synthase	2_00036	hypothetical protein
4_00112	similar to 40s ribosomal protein s7	2_01060	similar to adenosine kinase	5_00347	similar to thioredoxin reductase	2_00037	similar to conidial pigment biosynthesis oxidase arb2 brown2
4_00164	similar to methionine-R-sulfoxide reductase SelR	2_01094	hypothetical protein	5_00373	similar to cytoplasmic protein required for cell viability	2_00039	hypothetical protein
4_00167	similar to cytochrome p450 monooxygenase	2_01097	similar to phosphoglycerate dehydrogenase	5_00374	hypothetical protein	2_00041	similar to cytochrome c heme lyase
4_00170	predicted protein	2_01102	hypothetical protein	5_00382	similar to eukaryotic translation initiation factor 3 subunit G	2_00074	predicted protein
4_00185	hypothetical protein	2_01112	hypothetical protein	5_00416	predicted protein	2_00079	hypothetical protein
4_00193	similar to 40S ribosomal protein S10	2_01181	similar to YdiU domain-containing protein	5_00425	hypothetical protein	2_00095	hypothetical protein
4_00203	predicted protein	2_01226	similar to zinc knuckle domain-containing protein	5_00431	hypothetical protein	2_00105	hypothetical protein
4_00212	similar to Phosphoenolpyruvate/pyruvate domain-containing protein	2_01227	similar to F-box domain containing protein	5_00440	similar to C2H2 transcription factor	2_00113	similar to ribosome biogenesis protein ssf2
4_00213	similar to lipid transfer protein	2_01228	similar to SAE2-domain-containing protein	5_00524	similar to nucleolar gtp-binding protein	2_00114	similar to ATP-dependent rrna helicase rrp3
4_00253	similar to acyl-CoA dehydrogenase	2_01232	similar to histone-lysine N-methyltransferase	5_00527	similar to gamma-carboxymuconolactone decarboxylase	2_00115	similar to L-ornithine N5-oxygenase sida
4_00335	hypothetical protein	2_01233	hypothetical protein	5_00602	hypothetical protein	2_00129	hypothetical protein
4_00361	similar to ph domain-containing protein	20_00072	hypothetical protein	5_00606	similar to heat shock protein	2_00138	hypothetical protein
4_00385	hypothetical protein	20_00084	predicted protein	5_00637	similar to sulfate permease	2_00140	hypothetical protein
4_00416	predicted protein	21_00035	predicted protein	5_00648	similar to cystathionine beta-lyase	2_00165	hypothetical protein
4_00420	similar to 40s ribosomal protein s6	21_00048	predicted protein	5_00654	similar to Heat shock protein Hsp70	2_00171	similar to quinate permease
4_00422	similar to choline dehydrogenase	3_00011	hypothetical protein	5_00655	similar to phosphotransferase enzyme family protein	2_00176	predicted protein
4_00453	similar to Protein STB3 like protein	3_00016	hypothetical protein	5_00656	similar to zinc-binding alcohol dehydrogenase	2_00177	hypothetical protein
4_00469	predicted protein	3_00027	hypothetical protein	5_00728	similar to orotate phosphoribosyltransferase	2_00178	similar to protein-tyrosine phosphatase
4_00503	hypothetical protein	3_00066	similar to acetolactate synthase	5_00742	similar to ATP-dependent protease la	2_00186	similar to ATP-dependent RNA helicase dbp2
4_00528	similar to 40s ribosomal protein s11	3_00081	hypothetical protein	5_00783	similar to mitochondrial protein import protein Mas5	2_00190	similar to 40s ribosomal protein s16
4_00532	similar to dhh family protein	3_00082	similar to oligopeptide transporter	5_00804	similar to 40s ribosomal protein s13	2_00199	hypothetical protein
4_00550	similar to heme/steroid binding protein	3_00089	hypothetical protein	5_00850	hypothetical protein	2_00200	similar to pre-rrna-processing protein tsr2
4_00561	similar to BTB domain and ankyrin repeat containing protein	3_00090	predicted protein	5_00851	similar to rRNA processing protein Rrp8	2_00201	hypothetical protein
4_00567	hypothetical protein	3_00139	similar to rds1 protein	6_00053	similar to kelch repeat protein	2_00204	similar to ATP-dependent protease La domain-containing protein
4_00569	similar to importin subunit beta-4	3_00147	similar to YggS family pyridoxal phosphate enzyme	6_00071	similar to thiazole biosynthetic enzyme	2_00209	predicted protein
4_00598	similar to short-chain dehydrogenase	3_00158	predicted protein	6_00095	hypothetical protein	2_00210	hypothetical protein
4_00605	similar to translation elongation factor 1-alpha	3_00159	similar to choline oxidase	6_00109	similar to stomatin family protein	2_00212	similar to cytochrome p450
4_00623	similar to mitochondrial peroxiredoxin prx1	3_00184	similar to putative tetratricopeptide-like helical protein	6_00128	similar to duf250 domain membrane protein	2_00213	similar to SAM dependent methyltransferase
4_00631	similar to cdk-activating kinase assembly factor mat1	3_00194	similar to transaldolase	6_00153	similar to serine carboxypeptidase	2_00242	hypothetical protein
4_00643	similar to alpha-ketoglutarate-dependent taurine dioxygenase	3_00200	similar to protease s8 tripeptidyl peptidase	6_00203	hypothetical protein	2_00244	predicted protein
4_00649	hypothetical protein	3_00207	similar to ATP synthase protein 9 precursor	6_00208	similar to 60S ribosomal protein L28	2_00247	similar to protease s8 tripeptidyl peptidase
4_00704	hypothetical protein	3_00230	predicted protein	6_00223	similar to Peptidyl-prolyl cis-trans isomerase	2_00265	similar to putative pre-mrna-splicing factor cwc26 protein
4_00720	hypothetical protein	3_00265	hypothetical protein	6_00298	similar to 26s proteasome non-atpase regulatory subunit 3	2_00266	similar to MFS transporter
4_00738	similar to histidyl-trna synthetase	3_00298	hypothetical protein	6_00303	hypothetical protein	2_00276	hypothetical protein
4_00742	similar to pre-mRNA splicing helicase	3_00304	similar to thioesterase family protein	6_00329	similar to 60s ribosomal protein l27	2_00311	predicted protein
4_00752	similar to minor allergen alt a 7	3_00323	similar to purine nucleoside permease	6_00348	hypothetical protein	2_00335	hypothetical protein
4_00769	similar to acyl-CoA desaturase	3_00353	hypothetical protein	6_00360	similar to ammonium transporter	2_00353	similar to carboxypeptidase s1
4_00794	similar to oxidoreductase	3_00362	similar to U3 small nucleolar RNA-associated protein Utp11	6_00379	similar to DNA repair and recombination protein rad54	2_00356	hypothetical protein
4_00816	similar to rRNA maturation protein/Nop14	3_00393	similar to NADH-ubiquinone oxidoreductase 51 kDa subunit	6_00404	predicted protein	2_00370	similar to methionine synthase
4_00866	hypothetical protein	3_00407	hypothetical protein	6_00406	similar to fatty acid desaturase	2_00392	similar to SDA1 domain-containing protein
4_00872	similar to amino acid permease	3_00418	similar to 60s ribosomal protein l8	6_00415	hypothetical protein	2_00414	predicted protein
4_00882	similar to YjeF protein	3_00436	similar to GTPase-binding protein rid1	6_00424	hypothetical protein	2_00423	similar to C6 transcription factor
5_00002	predicted protein	3_00467	predicted protein	6_00443	similar to frequency clock protein	2_00434	similar to DnaJ-domain-containing protein
5_00011	similar to ribosome biogenesis protein kri1	3_00468	predicted protein	6_00452	hypothetical protein	2_00437	similar to MYND-type zinc finger protein samB
5_00026	similar to Transcription factor MADS-box	3_00485	similar to putative pre-mrna splicing factor cwc24 protein	6_00458	similar to cora family metal ion transporter	2_00446	similar to mRNA turnover protein
5_00061	similar to MFS transporter	3_00498	similar to 3-ketoacyl-CoA thiolase	6_00484	similar to metallophosphoesterase	2_00447	hypothetical protein
5_00076	predicted protein	3_00533	hypothetical protein	6_00487	similar to 60s ribosomal protein l10	2_00454	similar to cell division control protein 48
5_00085	similar to integral membrane protein	3_00549	similar to 60s ribosomal protein l43	6_00488	similar to 60s ribosomal protein l30	2_00455	hypothetical protein
5_00093	similar to elongation factor G	3_00569	similar to homoserine o-acetyltransferase	6_00531	similar to heat repeat protein	2_00478	similar to adenosine deaminase
5_00096	similar to 40s ribosomal protein s2	3_00579	similar to cop9 signalosome subunit 6	6_00558	similar to nadh-ubiquinone oxidoreductase 23 kda subunit	2_00522	similar to U3 small nucleolar RNA-associated protein
5_00100	similar to 40s ribosomal protein s3	3_00593	hypothetical protein	6_00593	hypothetical protein	2_00538	similar to high-affinity iron transporter
5_00108	similar to 60s ribosomal protein l24	3_00597	similar to d-arabinitol dehydrogenase	6_00605	similar to putative serologically defined colon cancer antigen 1 protein	2_00562	hypothetical protein
5_00109	similar to mRNA-nucleus export ATPase (Elf1)/ABC Transporter	3_00604	similar to NAD(P)H-dependent D-xylose reductase	6_00640	similar to beta-glucosidase g	2_00563	hypothetical protein
5_00120	predicted protein	3_00624	similar to rnp domain protein	6_00645	similar to glutaryl-CoA dehydrogenase	2_00570	similar to sphinganine hydroxylase Sur2
5_00141	similar to putative phytochrome-like histidine kinase phy1p protein	3_00648	hypothetical protein	6_00646	similar to ubiquitin-conjugating enzyme e2	2_00578	predicted protein
5_00142	similar to phosphopentothenoylcysteine decarboxylase	3_00672	similar to major facilitator superfamily transporter	6_00684	similar to 60S ribosome biogenesis protein Rrp14	2_00579	similar to phosphotransferase enzyme family protein
5_00180	predicted protein	3_00691	similar to eukaryotic translation initiation factor subunit eIF-4F	6_00696	similar to putative pre-mrna splicing factor protein	2_00580	hypothetical protein
5_00184	similar to major facilitator superfamily transporter	3_00733	similar to 60s ribosomal protein l13	6_00697	similar to U3 small nucleolar RNA associated protein	2_00601	hypothetical protein
5_00190	predicted protein	3_00742	similar to ribosome associated DnaJ chaperone Zuotin	6_00705	similar to sugar transporter	2_00610	predicted protein
5_00203	hypothetical protein	3_00751	similar to glutamyl-tRNA(Gln) amidotransferase subunit A	7_00006	similar to norsolorinic acid reductase	2_00615	similar to ferric reductase like transmembrane component
5_00215	predicted protein	3_00756	similar to 60s ribosomal protein l7	7_00015	similar to putative sugar transporter stl1 protein	2_00620	similar to xanthine-guanine phosphoribosyl transferase
5_00223	similar to WD repeat-containing protein jip5	3_00775	hypothetical protein	7_00016	hypothetical protein	2_00632	similar to ERG25
5_00271	predicted protein	3_00830	similar to aminotransferase class i and ii	7_00022	similar to l-asparaginase	2_00641	hypothetical protein
5_00282	similar to glutaredoxin	3_00838	hypothetical protein	7_00029	similar to rrna-processing protein fcf1	2_00669	similar to 40s ribosomal protein s14
5_00287	similar to kh domain rna-binding protein	3_00839	similar to glycoside hydrolase family 76 protein	7_00030	hypothetical protein	2_00670	similar to ubiquitin-conjugating enzyme E2
5_00335	similar to ribonuclease P complex subunit Pop2	3_00840	similar to intermembrane space aaa protease iap-1	7_00040	predicted protein	2_00677	hypothetical protein
5_00347	similar to thioredoxin reductase	3_00881	hypothetical protein	7_00056	hypothetical protein	2_00680	similar to protease S8 tripeptidyl peptidase I
5_00364	hypothetical protein	3_00897	similar to catalase	7_00064	similar to ornithine decarboxylase	2_00685	hypothetical protein
5_00374	hypothetical protein	3_00900	predicted protein	7_00097	hypothetical protein	2_00686	similar to protein arginine N-methyltransferase
5_00382	similar to eukaryotic translation initiation factor 3 subunit G	3_00911	similar to autophagy-related protein 3	7_00115	hypothetical protein	2_00702	similar to cytochrome p450
5_00440	similar to C2H2 transcription factor	3_00961	hypothetical protein	7_00116	predicted protein	2_00707	predicted protein
5_00473	similar to fumarate reductase	3_00985	predicted protein	7_00125	similar to ABC transporter family protein	2_00709	similar to Na/H antiporter
5_00474	hypothetical protein	3_00990	similar to Mitochondrial carrier protein	7_00142	similar to WD repeat-containing protein	2_00712	similar to urea transporter
5_00496	similar to trna dihydrouridine synthase	3_01028	similar to histidine acid phosphatase	7_00144	hypothetical protein	2_00726	hypothetical protein
5_00536	similar to oxidase	3_01043	similar to 40s ribosomal protein s24	7_00152	similar to YqcI_YcgG-domain-containing protein	2_00727	similar to ubiquitin/metalloprotease fusion protein
5_00553	similar to tyrosinase central domain containing protein	3_01046	similar to 60S ribosome biogenesis protein Sqt1	7_00155	similar to G-patch domain protein	2_00742	similar to vacuolar protein sorting 55 superfamily
5_00564	similar to phosphotransferase enzyme family protein	3_01071	predicted protein	7_00206	similar to FK506 suppressor Sfk1	2_00757	similar to elongation factor 3
5_00606	similar to heat shock protein	3_01079	hypothetical protein	7_00223	similar to 14-3-3 protein	2_00770	hypothetical protein
5_00620	similar to TOS1 protein	3_01108	similar to MFS multidrug transporter	7_00258	predicted protein	2_00771	similar to 60s ribosomal protein l17
5_00634	similar to metallopeptidase MepB	3_01134	similar to atp-dependent rna helicase dbp9	7_00266	similar to atp-dependent rna helicase ded1	2_00784	similar to peroxin 11C
5_00637	similar to sulfate permease	4_00003	similar to Putative lysine N-acyltransferase C17G9.06c	7_00274	similar to izh family channel protein	2_00811	similar to rRNA processing protein Bystin
5_00645	similar to beta glucosidase	4_00023	similar to aspartic endopeptidase	7_00299	hypothetical protein	2_00815	similar to rRNA biogenesis protein RRP5
5_00646	hypothetical protein	4_00041	similar to duf887 domain containing protein	7_00345	hypothetical protein	2_00823	hypothetical protein
5_00648	similar to cystathionine beta-lyase	4_00045	similar to t-complex protein 1	7_00378	similar to 60s ribosomal protein l11	2_00855	predicted protein
5_00653	similar to 40s ribosomal protein s17	4_00066	hypothetical protein	7_00424	similar to FK506-binding protein/peptidyl-prolyl cis-trans isomerase	2_00919	similar to DUF255 domain-containing protein
5_00654	similar to Heat shock protein Hsp70	4_00067	hypothetical protein	7_00432	similar to cytochrome p450 oxidoreductase	2_00972	similar to mapkkk cascade protein kinase regulator ste50
5_00656	similar to zinc-binding alcohol dehydrogenase	4_00078	similar to fasciclin domain family protein	7_00449	similar to homocitrate synthase	2_00978	similar to chitin synthase export chaperone
5_00659	predicted protein	4_00082	hypothetical protein	7_00458	similar to bifunctional P-450:NADPH-P450 reductase	2_00986	similar to oxidoreductase
5_00670	predicted protein	4_00112	similar to 40s ribosomal protein s7	7_00463	similar to putative mitochondrial succinate dehydrogenase iron-sulfur subunit protein	2_00988	similar to phosphoribulokinase/uridine kinase family protein
5_00681	similar to C2H2 finger domain protein	4_00152	predicted protein	7_00558	predicted protein	2_00996	similar to serine palmitoyltransferase 2
5_00692	similar to integral membrane protein	4_00167	similar to cytochrome p450 monooxygenase	7_00576	similar to prolyl 4-hydroxylase	2_01001	predicted protein
5_00768	similar to serine carboxypeptidase	4_00168	similar to cytochrome-b5 reductase	7_00845	similar to alpha-ketoglutarate-dependent taurine dioxygenase	2_01007	hypothetical protein
5_00770	hypothetical protein	4_00185	hypothetical protein	8_00018	similar to MFS transporter of unkown specificity	2_01010	similar to short chain dehydrogenase reductase
5_00780	similar to 60s acidic ribosomal protein p0	4_00212	similar to Phosphoenolpyruvate/pyruvate domain-containing protein	8_00040	similar to S-adenosylmethionine-dependent methyltransferase superfamily domain-containing protein	2_01034	hypothetical protein
5_00783	similar to mitochondrial protein import protein Mas5	4_00223	hypothetical protein	8_00042	similar to altered inheritance of mitochondria protein	2_01038	hypothetical protein
5_00835	similar to zinc/cadmium resistance protein	4_00270	similar to RTA1 domain protein	8_00064	hypothetical protein	2_01042	predicted protein
6_00053	similar to kelch repeat protein	4_00277	similar to 2-dehydropantoate 2-reductase	8_00067	similar to pyridoxine biosynthesis protein PDX1	2_01043	hypothetical protein
6_00054	similar to glycoside hydrolase family 2 sugar binding protein	4_00307	hypothetical protein	8_00087	similar to 60S ribosomal protein L28e	2_01053	hypothetical protein
6_00059	similar to vacuolar import and degradation protein	4_00366	similar to Aromatic peroxygenase Short=AaP	8_00104	similar to ribosome biogenesis protein brx1	2_01059	predicted protein
6_00086	similar to 2-isopropylmalate synthase	4_00375	hypothetical protein	8_00115	similar to tRNA uridine 5-carboxymethylaminomethyl modification enzyme gidA	2_01068	similar to monosaccharide transporter
6_00095	hypothetical protein	4_00385	hypothetical protein	8_00175	similar to catechol dioxygenase	2_01070	similar to 40s ribosomal protein s22
6_00111	predicted protein	4_00416	predicted protein	8_00212	similar to 60s ribosomal protein l25	2_01073	similar to deah-box rna helicase
6_00128	similar to duf250 domain membrane protein	4_00422	similar to choline dehydrogenase	8_00269	similar to peroxidase/catalase	2_01084	predicted protein
6_00129	similar to udp-galactopyranose mutase	4_00430	similar to short-chain dehydrogenase/reductase	8_00311	hypothetical protein	2_01094	hypothetical protein
6_00162	predicted protein	4_00437	similar to uridine nucleosidase	8_00313	similar to pre-mRNA-processing protein	2_01097	similar to phosphoglycerate dehydrogenase
6_00190	similar to nuclear polyadenylated rna-binding protein nab2	4_00466	similar to NADH:ubiquinone oxidoreductase 20.1kD subunit	8_00328	similar to ribosome biogenesis GTPase Lsg1	2_01102	hypothetical protein
6_00208	similar to 60S ribosomal protein L28	4_00528	similar to 40s ribosomal protein s11	8_00341	similar to zinc finger protein rts2	2_01111	hypothetical protein
6_00210	similar to FAD binding domain containing protein	4_00541	hypothetical protein	8_00347	similar to centromere/microtubule-binding protein cbf5	2_01112	hypothetical protein
6_00212	predicted protein	4_00547	similar to glycoside hydrolase family 3 protein	8_00360	similar to E3 ubiquitin ligase complex SCF subunit sconC	2_01137	hypothetical protein
6_00225	similar to mitochondrial carnitine:acyl carnitine carrier	4_00550	similar to heme/steroid binding protein	8_00362	similar to 60s ribosomal protein l2	2_01138	similar to inositolphosphorylceramide-b c-26 hydroxylase
6_00233	similar to xenobiotic compound monooxygenase	4_00559	predicted protein	8_00368	similar to 60s ribosomal protein l4	2_01170	predicted protein
6_00254	similar to ras-2 protein	4_00561	similar to BTB domain and ankyrin repeat containing protein	8_00381	similar to tetracycline transporter	2_01183	hypothetical protein
6_00303	hypothetical protein	4_00567	hypothetical protein	8_00382	similar to saccharopine dehydrogenase	2_01201	hypothetical protein
6_00317	hypothetical protein	4_00569	similar to importin subunit beta-4	8_00416	similar to histone H2A.Z	2_01202	hypothetical protein
6_00329	similar to 60s ribosomal protein l27	4_00593	similar to ATP-dependent rna helicase mak5	8_00421	similar to cora family metal ion transporter	2_01226	similar to zinc knuckle domain-containing protein
6_00348	hypothetical protein	4_00598	similar to short-chain dehydrogenase	8_00423	similar to ring-box protein 1	2_01231	similar to mRNA cleavage factor complex component Pcf11
6_00353	predicted protein	4_00605	similar to translation elongation factor 1-alpha	8_00493	similar to lccl domain containing protein	2_01232	similar to histone-lysine N-methyltransferase
6_00360	similar to ammonium transporter	4_00607	hypothetical protein	8_00495	similar to mitochondrial chaperone bcs1	2_01233	hypothetical protein
6_00379	similar to DNA repair and recombination protein rad54	4_00623	similar to mitochondrial peroxiredoxin prx1	8_00515	similar to WSC domain containing protein	20_00069	hypothetical protein
6_00406	similar to fatty acid desaturase	4_00629	similar to HhH-GPD family base excision DNA repair protein	8_00527	similar to atp-binding cassette sub-family f member 2	20_00072	hypothetical protein
6_00415	hypothetical protein	4_00630	similar to putative mitochondrial inner membrane aaa protease yta12 protein	8_00570	similar to deoxyhypusine synthase	20_00084	predicted protein
6_00424	hypothetical protein	4_00631	similar to cdk-activating kinase assembly factor mat1	8_00579	similar to indoleamine 2,3-dioxygenase	3_00001	similar to caleosin domain-containing protein
6_00448	similar to mitochondrial 54S ribosomal protein YmL19	4_00634	hypothetical protein	8_00580	similar to kynureninase	3_00014	hypothetical protein
6_00452	hypothetical protein	4_00665	similar to ankyrin repeat and BTB/POZ domain-containing protein	8_00589	hypothetical protein	3_00015	similar to DASH complex subunit Duo1
6_00455	similar to 2-haloalkanoic acid dehalogenase	4_00712	similar to succinate dehydrogenase flavoprotein subunit	8_00591	similar to DNA excision repair protein Rad16	3_00018	hypothetical protein
6_00458	similar to cora family metal ion transporter	4_00714	similar to short chain dehydrogenase	8_00607	similar to nap family protein	3_00040	similar to related to NPL3-nucleolar protein
6_00462	hypothetical protein	4_00752	similar to minor allergen alt a 7	8_00659	hypothetical protein	3_00064	hypothetical protein
6_00487	similar to 60s ribosomal protein l10	4_00764	similar to short-chain dehydrogenase	8_00673	similar to 5-aminolevulinate synthase	3_00066	similar to acetolactate synthase
6_00488	similar to 60s ribosomal protein l30	4_00769	similar to acyl-CoA desaturase	8_00682	similar to pre-mrna-splicing factor cwc2	3_00081	hypothetical protein
6_00502	hypothetical protein	4_00794	similar to oxidoreductase	8_00695	hypothetical protein	3_00084	similar to mitochondrial f1f0 atp synthase subunit atp14
6_00531	similar to heat repeat protein	4_00814	similar to mandelate racemase muconate lactonizing enzyme family protein	8_00700	similar to ABC transporter	3_00086	similar to lipase/esterase
6_00593	hypothetical protein	4_00816	similar to rRNA maturation protein/Nop14	8_00724	similar to ankyrin repeat containing protein YAR1	3_00087	hypothetical protein
6_00599	hypothetical protein	4_00865	hypothetical protein	8_00744	similar to Cdc48 dependent protein degradation adaptor protein Shp1	3_00089	hypothetical protein
6_00607	similar to zn 2cys6 transcription factor	4_00866	hypothetical protein	9_00018	hypothetical protein	3_00090	predicted protein
6_00613	predicted protein	4_00883	hypothetical protein	9_00027	similar to aldehyde dehydrogenase	3_00093	hypothetical protein
6_00616	predicted protein	5_00002	predicted protein	9_00028	similar to NADH-ubiquinone oxidoreductase 64 kDa subunit	3_00100	similar to L-galactose dehydrogenase (L-GalDH)
6_00635	similar to l-ascorbate oxidase	5_00003	predicted protein	9_00081	similar to serine/threonine protein phosphatase	3_00116	similar to oligopeptide transporter
6_00645	similar to glutaryl-CoA dehydrogenase	5_00004	similar to eukaryotic translation initiation factor 1a	9_00105	similar to DNA-directed RNA polymerase iii complex subunit rpc37	3_00117	similar to WD repeat-containing protein 36
6_00684	similar to 60S ribosome biogenesis protein Rrp14	5_00009	similar to short-chain dehydrogenase	9_00111	similar to deoxyhypusine hydroxylase	3_00139	similar to rds1 protein
6_00696	similar to putative pre-mrna splicing factor protein	5_00011	similar to ribosome biogenesis protein kri1	9_00118	similar to ncs1 nucleoside transporter family	3_00146	similar to bacterial alpha-L-rhamnosidase domain protein
6_00697	similar to U3 small nucleolar RNA associated protein	5_00017	hypothetical protein	9_00123	hypothetical protein	3_00159	similar to choline oxidase
6_00705	similar to sugar transporter	5_00026	similar to Transcription factor MADS-box	9_00144	hypothetical protein	3_00194	similar to transaldolase
6_00706	hypothetical protein	5_00061	similar to MFS transporter	9_00157	similar to zinc finger protein zpr1	3_00200	similar to protease s8 tripeptidyl peptidase
6_00718	similar to dna-directed rna polymerase i subunit rpa1	5_00090	similar to DnaJ-domain-containing protein	9_00198	similar to 3-ketoacyl-ACP reductase	3_00220	similar to NADH:flavin oxidoreductase/NADH oxidase
7_00014	similar to aspergillopepsin-2 precursor	5_00093	similar to elongation factor G	9_00228	similar to glutathione S-transferase	3_00224	similar to tetracycline-efflux transporter
7_00015	similar to putative sugar transporter stl1 protein	5_00096	similar to 40s ribosomal protein s2	9_00233	hypothetical protein	3_00225	similar to putative pre-mrna splicing factor ini1 protein
7_00029	similar to rrna-processing protein fcf1	5_00100	similar to 40s ribosomal protein s3	9_00252	similar to thioredoxin	3_00230	predicted protein
7_00030	hypothetical protein	5_00108	similar to 60s ribosomal protein l24	9_00253	similar to 3' exoribonuclease family protein	3_00246	similar to Cwf15/Cwc15 cell cycle control protein
7_00056	hypothetical protein	5_00109	similar to mRNA-nucleus export ATPase (Elf1)/ABC Transporter	9_00254	similar to stress response rci peptide	3_00262	similar to von Willebrand RING finger domain-containing protein
7_00064	similar to ornithine decarboxylase	5_00142	similar to phosphopentothenoylcysteine decarboxylase	9_00267	similar to pre-mRNA-splicing factor ATP-dependent RNA helicase prp43	3_00265	hypothetical protein
7_00097	hypothetical protein	5_00153	predicted protein	9_00284	hypothetical protein	3_00277	similar to glycoside hydrolase family 3 protein
7_00125	similar to ABC transporter family protein	5_00180	predicted protein	9_00294	similar to ATP-dependent protease la 2	3_00287	hypothetical protein
7_00134	similar to 60s ribosomal protein l38	5_00184	similar to major facilitator superfamily transporter	9_00303	similar to ATP-dependent rna helicase dbp10	3_00289	hypothetical protein
7_00144	hypothetical protein	5_00200	hypothetical protein	9_00334	similar to zinc-containing alcohol dehydrogenase	3_00290	predicted protein
7_00173	similar to pachytene checkpoint component Pch2	5_00207	similar to respiratory complex assembly protein Rmp1	9_00343	hypothetical protein	3_00304	similar to thioesterase family protein
7_00209	similar to 60s ribosomal protein l36	5_00239	similar to nucleolar GTP-binding protein	9_00370	similar to DNA-directed RNA polymerases i	3_00307	hypothetical protein
7_00214	similar to thioredoxin	5_00261	similar to AFG1-like ATPase family protein isoform 1	9_00375	similar to DUF1753-domain-containing protein	3_00313	hypothetical protein
7_00217	similar to 40s ribosomal protein s28	5_00282	similar to glutaredoxin	9_00425	similar to Monooxygenase FAD-binding protein	3_00316	hypothetical protein
7_00232	predicted protein	5_00287	similar to kh domain rna-binding protein	9_00440	similar to mitochondrial DNA-directed RNA polymerase	3_00393	similar to NADH-ubiquinone oxidoreductase 51 kDa subunit
7_00258	predicted protein	5_00290	similar to DUF803 domain protein	9_00493	hypothetical protein	3_00407	hypothetical protein
7_00266	similar to atp-dependent rna helicase ded1	5_00317	similar to nadh-ubiquinone oxidoreductase 49 kda subunit	9_00512	similar to pi31 proteasome regulator	3_00418	similar to 60s ribosomal protein l8
7_00322	similar to branched-chain-amino-acid aminotransferase	5_00342	similar to inorganic pyrophosphatase	9_00516	hypothetical protein	3_00419	similar to EH domain binding protein epsin 2
7_00334	predicted protein	5_00347	similar to thioredoxin reductase	9_00527	hypothetical protein	3_00420	hypothetical protein
7_00349	hypothetical protein	5_00373	similar to cytoplasmic protein required for cell viability	9_00531	similar to vesicle-associated membrane protein 7	3_00436	similar to GTPase-binding protein rid1
7_00366	similar to oxidoreductase	5_00374	hypothetical protein	9_00550	similar to RNA annealing protein	3_00440	similar to CBF/NF-Y family transcription factor
7_00367	similar to high-affinity nicotinic acid transporter	5_00382	similar to eukaryotic translation initiation factor 3 subunit G	9_00586	similar to aspartic-type endopeptidase (OpsB)	3_00461	hypothetical protein
7_00377	hypothetical protein	5_00391	hypothetical protein	9_00587	similar to pre-mRNA splicing factor cef-1	3_00467	predicted protein
7_00378	similar to 60s ribosomal protein l11	5_00414	similar to phd finger and set domain-containing protein	9_00604	similar to nonsense-mediated mRNA decay protein 3	3_00468	predicted protein
7_00391	predicted protein	5_00431	hypothetical protein	9_00610	similar to tpr domain-containing protein	3_00475	similar to histone-lysine N-methyltransferase SUV420H
7_00424	similar to FK506-binding protein/peptidyl-prolyl cis-trans isomerase	5_00437	similar to alpha-hydroxyacid dehydrogenase	9_00626	similar to sulfite reductase subunit beta	3_00482	similar to alpha-l-fucosidase
7_00449	similar to homocitrate synthase	5_00440	similar to C2H2 transcription factor			3_00484	similar to squalene monooxygenase
7_00462	hypothetical protein	5_00458	similar to 3-isopropylmalate dehydratase			3_00485	similar to putative pre-mrna splicing factor cwc24 protein
7_00463	similar to putative mitochondrial succinate dehydrogenase iron-sulfur subunit protein	5_00492	hypothetical protein			3_00514	hypothetical protein
7_00464	hypothetical protein	5_00494	hypothetical protein			3_00534	similar to fad binding domain-containing protein
7_00511	predicted protein	5_00524	similar to nucleolar gtp-binding protein			3_00548	similar to PHD and RING finger domain-containing protein
7_00519	similar to tRNA methyltransferase subunit GCD14	5_00587	hypothetical protein			3_00549	similar to 60s ribosomal protein l43
7_00575	similar to alpha-galactosidase 2	5_00592	similar to nuclear pore protein Seh1			3_00569	similar to homoserine o-acetyltransferase
7_00576	similar to prolyl 4-hydroxylase	5_00601	similar to golgi apparatus membrane protein tvp38			3_00597	similar to d-arabinitol dehydrogenase
7_00636	hypothetical protein	5_00602	hypothetical protein			3_00602	hypothetical protein
7_00839	hypothetical protein	5_00606	similar to heat shock protein			3_00604	similar to NAD(P)H-dependent D-xylose reductase
8_00018	similar to MFS transporter of unkown specificity	5_00615	hypothetical protein			3_00612	similar to high osmolarity signaling protein sho1
8_00064	hypothetical protein	5_00632	similar to chlorogenic acid esterase precursor			3_00624	similar to rnp domain protein
8_00067	similar to pyridoxine biosynthesis protein PDX1	5_00637	similar to sulfate permease			3_00644	hypothetical protein
8_00074	similar to 1,2-dihydroxy-3-keto-5-methylthiopentene dioxygenase 2	5_00648	similar to cystathionine beta-lyase			3_00648	hypothetical protein
8_00087	similar to 60S ribosomal protein L28e	5_00653	similar to 40s ribosomal protein s17			3_00667	hypothetical protein
8_00103	similar to 60S ribosomal protein L33	5_00656	similar to zinc-binding alcohol dehydrogenase			3_00668	hypothetical protein
8_00115	similar to tRNA uridine 5-carboxymethylaminomethyl modification enzyme gidA	5_00665	similar to inositol monophosphatase			3_00674	hypothetical protein
8_00178	similar to splicing factor 3a subunit 3	5_00681	similar to C2H2 finger domain protein			3_00679	similar to 3-ketoacyl-CoA thiolase
8_00212	similar to 60s ribosomal protein l25	5_00716	similar to methylenetetrahydrofolate reductase			3_00691	similar to eukaryotic translation initiation factor subunit eIF-4F
8_00262	similar to nucleoside diphosphate kinase	5_00728	similar to orotate phosphoribosyltransferase			3_00720	similar to RNA recognition domain-containing protein
8_00269	similar to peroxidase/catalase	5_00731	predicted protein			3_00733	similar to 60s ribosomal protein l13
8_00320	predicted protein	5_00743	predicted protein			3_00738	similar to pre-mRNA-splicing factor slt11
8_00321	similar to acyl-CoA dehydrogenase family protein	5_00753	similar to zinc finger protein			3_00742	similar to ribosome associated DnaJ chaperone Zuotin
8_00328	similar to ribosome biogenesis GTPase Lsg1	5_00758	similar to beta-galactosidase			3_00775	hypothetical protein
8_00347	similar to centromere/microtubule-binding protein cbf5	5_00768	similar to serine carboxypeptidase			3_00787	hypothetical protein
8_00362	similar to 60s ribosomal protein l2	5_00783	similar to mitochondrial protein import protein Mas5			3_00798	similar to annexin
8_00368	similar to 60s ribosomal protein l4	5_00804	similar to 40s ribosomal protein s13			3_00812	similar to initiation-specific alpha-1,6-mannosyltransferase
8_00402	hypothetical protein	5_00809	similar to small nuclear ribonucleoprotein			3_00814	hypothetical protein
8_00409	similar to transcription factor C6	5_00853	hypothetical protein			3_00815	hypothetical protein
8_00412	hypothetical protein	6_00053	similar to kelch repeat protein			3_00830	similar to aminotransferase class i and ii
8_00418	similar to eukaryotic peptide chain release factor subunit 1	6_00059	similar to vacuolar import and degradation protein			3_00840	similar to intermembrane space aaa protease iap-1
8_00456	similar to lin1 family protein	6_00102	similar to nuclear migration protein			3_00867	predicted protein
8_00473	similar to mfs transporter	6_00129	similar to udp-galactopyranose mutase			3_00893	similar to FAD binding domain-containing protein
8_00493	similar to lccl domain containing protein	6_00189	hypothetical protein			3_00894	similar to serine/threonine-protein kinase RIO1
8_00527	similar to atp-binding cassette sub-family f member 2	6_00190	similar to nuclear polyadenylated rna-binding protein nab2			3_00897	similar to catalase
8_00557	similar to 40s ribosomal protein s1	6_00191	similar to small nucleolar ribonucleoprotein complex subunit			3_00900	predicted protein
8_00563	hypothetical protein	6_00193	similar to s-adenosylmethionine synthetase			3_00911	similar to autophagy-related protein 3
8_00568	hypothetical protein	6_00208	similar to 60S ribosomal protein L28			3_00936	hypothetical protein
8_00591	similar to DNA excision repair protein Rad16	6_00210	similar to FAD binding domain containing protein			3_00949	similar to mfs allantoate transporter
8_00607	similar to nap family protein	6_00212	predicted protein			3_00957	similar to DUF625-domain-containing protein
8_00640	similar to major facilitator superfamily transporter	6_00222	similar to DNA damage repair protein Mus42			3_00965	similar to putative class ii aldolase adducin protein
8_00654	hypothetical protein	6_00233	similar to xenobiotic compound monooxygenase			3_00979	similar to RNA-binding domain-containing protein
8_00659	hypothetical protein	6_00254	similar to ras-2 protein			3_00990	similar to Mitochondrial carrier protein
8_00673	similar to 5-aminolevulinate synthase	6_00286	hypothetical protein			3_01010	similar to protein kinase activator Atg17
8_00675	predicted protein	6_00303	hypothetical protein			3_01046	similar to 60S ribosome biogenesis protein Sqt1
8_00682	similar to pre-mrna-splicing factor cwc2	6_00317	hypothetical protein			3_01058	hypothetical protein
8_00695	hypothetical protein	6_00329	similar to 60s ribosomal protein l27			3_01060	predicted protein
8_00730	similar to putative amp-dependent synthetase ligase protein	6_00348	hypothetical protein			3_01086	similar to FAD binding domain-containing protein
8_00737	hypothetical protein	6_00355	hypothetical protein			3_01118	hypothetical protein
8_00744	similar to Cdc48 dependent protein degradation adaptor protein Shp1	6_00358	hypothetical protein			3_01134	similar to atp-dependent rna helicase dbp9
8_00750	similar to beta-lactamase family protein	6_00360	similar to ammonium transporter			4_00040	hypothetical protein
9_00018	hypothetical protein	6_00379	similar to DNA repair and recombination protein rad54			4_00041	similar to duf887 domain containing protein
9_00027	similar to aldehyde dehydrogenase	6_00402	similar to heat shock protein 30			4_00046	similar to thioesterase family protein
9_00028	similar to NADH-ubiquinone oxidoreductase 64 kDa subunit	6_00406	similar to fatty acid desaturase			4_00056	hypothetical protein
9_00078	similar to 60s ribosomal protein l26	6_00415	hypothetical protein			4_00066	hypothetical protein
9_00081	similar to serine/threonine protein phosphatase	6_00452	hypothetical protein			4_00067	hypothetical protein
9_00144	hypothetical protein	6_00455	similar to 2-haloalkanoic acid dehalogenase			4_00076	similar to cryptochrome dash
9_00161	predicted protein	6_00460	similar to 60s ribosomal protein l18			4_00077	similar to glutamate decarboxylase
9_00192	predicted protein	6_00462	hypothetical protein			4_00078	similar to fasciclin domain family protein
9_00239	similar to 1,3-beta-glucanosyltransferase gel2	6_00484	similar to metallophosphoesterase			4_00080	hypothetical protein
9_00240	similar to serine peptidase	6_00487	similar to 60s ribosomal protein l10			4_00082	hypothetical protein
9_00252	similar to thioredoxin	6_00488	similar to 60s ribosomal protein l30			4_00096	hypothetical protein
9_00254	similar to stress response rci peptide	6_00520	hypothetical protein			4_00098	hypothetical protein
9_00267	similar to pre-mRNA-splicing factor ATP-dependent RNA helicase prp43	6_00531	similar to heat repeat protein			4_00110	similar to ankyrin
9_00269	similar to alpha-1,2-mannosidase family protein	6_00536	hypothetical protein			4_00164	similar to methionine-R-sulfoxide reductase SelR
9_00270	similar to GMP synthase	6_00539	hypothetical protein			4_00165	predicted protein
9_00272	similar to fad binding domain-containing protein	6_00558	similar to nadh-ubiquinone oxidoreductase 23 kda subunit			4_00188	hypothetical protein
9_00294	similar to ATP-dependent protease la 2	6_00581	similar to transcription factor C2H2			4_00194	similar to beta-alanine synthase
9_00298	hypothetical protein	6_00594	predicted protein			4_00203	predicted protein
9_00303	similar to ATP-dependent rna helicase dbp10	6_00605	similar to putative serologically defined colon cancer antigen 1 protein			4_00215	predicted protein
9_00334	similar to zinc-containing alcohol dehydrogenase	6_00607	similar to zn 2cys6 transcription factor			4_00223	hypothetical protein
9_00375	similar to DUF1753-domain-containing protein	6_00617	predicted protein			4_00266	predicted protein
9_00376	hypothetical protein	6_00644	hypothetical protein			4_00269	similar to c6 zinc finger domain-containing protein
9_00391	hypothetical protein	6_00646	similar to ubiquitin-conjugating enzyme e2			4_00270	similar to RTA1 domain protein
9_00394	similar to small nucleolar ribonucleoprotein SNU13	6_00651	hypothetical protein			4_00272	similar to riboflavin aldehyde-forming enzyme
9_00396	similar to 3-hydroxyisobutyrate dehydrogenase	6_00664	hypothetical protein			4_00277	similar to 2-dehydropantoate 2-reductase
9_00425	similar to Monooxygenase FAD-binding protein	6_00684	similar to 60S ribosome biogenesis protein Rrp14			4_00279	predicted protein
9_00426	hypothetical protein	6_00696	similar to putative pre-mrna splicing factor protein			4_00300	hypothetical protein
9_00431	similar to aspartic endopeptidase pep1	6_00697	similar to U3 small nucleolar RNA associated protein			4_00312	similar to acyl-CoA dehydrogenase
9_00440	similar to mitochondrial DNA-directed RNA polymerase	6_00700	predicted protein			4_00361	similar to ph domain-containing protein
9_00493	hypothetical protein	6_00705	similar to sugar transporter			4_00387	hypothetical protein
9_00512	similar to pi31 proteasome regulator	6_00706	hypothetical protein			4_00416	predicted protein
9_00550	similar to RNA annealing protein	7_00006	similar to norsolorinic acid reductase			4_00420	similar to 40s ribosomal protein s6
9_00586	similar to aspartic-type endopeptidase (OpsB)	7_00015	similar to putative sugar transporter stl1 protein			4_00422	similar to choline dehydrogenase
9_00592	similar to siderophore iron transporter	7_00016	hypothetical protein			4_00424	similar to ste ste11 protein kinase
9_00620	similar to beta-galactosidase	7_00030	hypothetical protein			4_00436	similar to homoisocitrate dehydrogenase
9_00626	similar to sulfite reductase subunit beta	7_00040	predicted protein			4_00437	similar to uridine nucleosidase
		7_00056	hypothetical protein			4_00439	similar to MIND kinetochore complex component Nnf1
		7_00064	similar to ornithine decarboxylase			4_00458	similar to 2-dehydropantoate 2-reductase
		7_00068	predicted protein			4_00459	similar to aquaporin-like protein
		7_00079	similar to DUF396 domain protein			4_00490	hypothetical protein
		7_00116	predicted protein			4_00492	hypothetical protein
		7_00123	similar to peroxisome biosynthesis protein (pas1 peroxin-1)			4_00496	similar to sam-dependent methyltransferase
		7_00125	similar to ABC transporter family protein			4_00517	hypothetical protein
		7_00129	similar to putative ribonuclease p complex subunit pop4 protein			4_00541	hypothetical protein
		7_00134	similar to 60s ribosomal protein l38			4_00547	similar to glycoside hydrolase family 3 protein
		7_00144	hypothetical protein			4_00550	similar to heme/steroid binding protein
		7_00155	similar to G-patch domain protein			4_00561	similar to BTB domain and ankyrin repeat containing protein
		7_00168	predicted protein			4_00565	similar to ABC transporter
		7_00171	similar to 60S ribosome biogenesis protein Mak11			4_00567	hypothetical protein
		7_00209	similar to 60s ribosomal protein l36			4_00569	similar to importin subunit beta-4
		7_00214	similar to thioredoxin			4_00585	hypothetical protein
		7_00217	similar to 40s ribosomal protein s28			4_00593	similar to ATP-dependent rna helicase mak5
		7_00229	hypothetical protein			4_00598	similar to short-chain dehydrogenase
		7_00232	predicted protein			4_00607	hypothetical protein
		7_00258	predicted protein			4_00621	similar to MFS multidrug transporter
		7_00266	similar to atp-dependent rna helicase ded1			4_00623	similar to mitochondrial peroxiredoxin prx1
		7_00274	similar to izh family channel protein			4_00629	similar to HhH-GPD family base excision DNA repair protein
		7_00299	hypothetical protein			4_00630	similar to putative mitochondrial inner membrane aaa protease yta12 protein
		7_00334	predicted protein			4_00631	similar to cdk-activating kinase assembly factor mat1
		7_00345	hypothetical protein			4_00633	hypothetical protein
		7_00363	similar to phosphoglycerate mutase family protein			4_00652	predicted protein
		7_00373	similar to flavin-binding monooxygenase			4_00665	similar to ankyrin repeat and BTB/POZ domain-containing protein
		7_00377	hypothetical protein			4_00690	similar to bud emergence protein 1
		7_00378	similar to 60s ribosomal protein l11			4_00699	similar to WD40/YVTN repeat-like-containing domain
		7_00424	similar to FK506-binding protein/peptidyl-prolyl cis-trans isomerase			4_00712	similar to succinate dehydrogenase flavoprotein subunit
		7_00449	similar to homocitrate synthase			4_00743	similar to rRNA processing protein Pwp1
		7_00463	similar to putative mitochondrial succinate dehydrogenase iron-sulfur subunit protein			4_00751	similar to g-patch domain-containing protein
		7_00464	hypothetical protein			4_00752	similar to minor allergen alt a 7
		7_00509	hypothetical protein			4_00769	similar to acyl-CoA desaturase
		7_00519	similar to tRNA methyltransferase subunit GCD14			4_00781	hypothetical protein
		7_00532	similar to MFS multidrug transporter			4_00784	similar to amino acid permease
		7_00535	similar to c6 zinc finger domain containing protein			4_00814	similar to mandelate racemase muconate lactonizing enzyme family protein
		7_00546	hypothetical protein			4_00816	similar to rRNA maturation protein/Nop14
		7_00549	similar to COP9 signalosome complex subunit 1			4_00818	hypothetical protein
		7_00575	similar to alpha-galactosidase 2			4_00836	predicted protein
		7_00576	similar to prolyl 4-hydroxylase			4_00862	similar to carboxylic acid transport protein
		7_00827	similar to endo-1,4-beta-xylanase			4_00865	hypothetical protein
		7_00845	similar to alpha-ketoglutarate-dependent taurine dioxygenase			4_00866	hypothetical protein
		7_00847	similar to epoxide hydrolase			4_00872	similar to amino acid permease
		7_00848	similar to putative abc transporter protein			4_00874	similar to 2-hydroxyacid dehydrogenase
		7_00851	similar to peptidase s15			4_00883	hypothetical protein
		8_00013	hypothetical protein			4_00888	similar to glycoside hydrolase family 5 protein
		8_00014	predicted protein			5_00011	similar to ribosome biogenesis protein kri1
		8_00031	similar to MFS transporter of unkown specificity			5_00026	similar to Transcription factor MADS-box
		8_00056	similar to 1,3-beta-glucan biosynthesis protein			5_00061	similar to MFS transporter
		8_00064	hypothetical protein			5_00085	similar to integral membrane protein
		8_00067	similar to pyridoxine biosynthesis protein PDX1			5_00088	hypothetical protein
		8_00074	similar to 1,2-dihydroxy-3-keto-5-methylthiopentene dioxygenase 2			5_00090	similar to DnaJ-domain-containing protein
		8_00087	similar to 60S ribosomal protein L28e			5_00095	predicted protein
		8_00103	similar to 60S ribosomal protein L33			5_00100	similar to 40s ribosomal protein s3
		8_00115	similar to tRNA uridine 5-carboxymethylaminomethyl modification enzyme gidA			5_00109	similar to mRNA-nucleus export ATPase (Elf1)/ABC Transporter
		8_00189	similar to integral membrane protein YTP1			5_00120	predicted protein
		8_00212	similar to 60s ribosomal protein l25			5_00140	hypothetical protein
		8_00261	hypothetical protein			5_00141	similar to putative phytochrome-like histidine kinase phy1p protein
		8_00262	similar to nucleoside diphosphate kinase			5_00142	similar to phosphopentothenoylcysteine decarboxylase
		8_00269	similar to peroxidase/catalase			5_00153	predicted protein
		8_00298	hypothetical protein			5_00180	predicted protein
		8_00311	hypothetical protein			5_00184	similar to major facilitator superfamily transporter
		8_00313	similar to pre-mRNA-processing protein			5_00190	predicted protein
		8_00316	similar to 5'-3' exoribonuclease 1			5_00200	hypothetical protein
		8_00321	similar to acyl-CoA dehydrogenase family protein			5_00203	hypothetical protein
		8_00341	similar to zinc finger protein rts2			5_00215	predicted protein
		8_00347	similar to centromere/microtubule-binding protein cbf5			5_00223	similar to WD repeat-containing protein jip5
		8_00362	similar to 60s ribosomal protein l2			5_00225	similar to pescadillo protein
		8_00368	similar to 60s ribosomal protein l4			5_00235	hypothetical protein
		8_00381	similar to tetracycline transporter			5_00239	similar to nucleolar GTP-binding protein
		8_00388	similar to thioredoxin-like protein			5_00241	hypothetical protein
		8_00394	similar to cipc-like antibiotic response protein			5_00243	similar to similar to chaperone/heat shock protein Hsp12
		8_00418	similar to eukaryotic peptide chain release factor subunit 1			5_00268	hypothetical protein
		8_00423	similar to ring-box protein 1			5_00271	predicted protein
		8_00443	hypothetical protein			5_00279	hypothetical protein
		8_00457	similar to plasma membrane proteolipid 3			5_00282	similar to glutaredoxin
		8_00493	similar to lccl domain containing protein			5_00301	similar to acid phosphatase
		8_00515	similar to WSC domain containing protein			5_00347	similar to thioredoxin reductase
		8_00550	hypothetical protein			5_00364	hypothetical protein
		8_00553	predicted protein			5_00373	similar to cytoplasmic protein required for cell viability
		8_00554	hypothetical protein			5_00382	similar to eukaryotic translation initiation factor 3 subunit G
		8_00557	similar to 40s ribosomal protein s1			5_00391	hypothetical protein
		8_00568	hypothetical protein			5_00414	similar to phd finger and set domain-containing protein
		8_00591	similar to DNA excision repair protein Rad16			5_00416	predicted protein
		8_00607	similar to nap family protein			5_00425	hypothetical protein
		8_00640	similar to major facilitator superfamily transporter			5_00431	hypothetical protein
		8_00659	hypothetical protein			5_00440	similar to C2H2 transcription factor
		8_00667	similar to transcription elongation factor			5_00465	hypothetical protein
		8_00673	similar to 5-aminolevulinate synthase			5_00492	hypothetical protein
		8_00675	predicted protein			5_00496	similar to trna dihydrouridine synthase
		8_00728	predicted protein			5_00497	similar to fas1 domain containing protein
		8_00744	similar to Cdc48 dependent protein degradation adaptor protein Shp1			5_00514	predicted protein
		9_00018	hypothetical protein			5_00524	similar to nucleolar gtp-binding protein
		9_00027	similar to aldehyde dehydrogenase			5_00536	similar to oxidase
		9_00028	similar to NADH-ubiquinone oxidoreductase 64 kDa subunit			5_00585	similar to umta methyltransferase
		9_00030	similar to lysyl oxidase-like protein 2/3/4			5_00601	similar to golgi apparatus membrane protein tvp38
		9_00078	similar to 60s ribosomal protein l26			5_00613	similar to high-affinity glucose transporter
		9_00108	similar to aldehyde dehydrogenase (NAD+)			5_00620	similar to TOS1 protein
		9_00123	hypothetical protein			5_00637	similar to sulfate permease
		9_00144	hypothetical protein			5_00645	similar to beta glucosidase
		9_00201	similar to flavin-containing superfamily Amine oxidase			5_00648	similar to cystathionine beta-lyase
		9_00233	hypothetical protein			5_00654	similar to Heat shock protein Hsp70
		9_00252	similar to thioredoxin			5_00655	similar to phosphotransferase enzyme family protein
		9_00253	similar to 3' exoribonuclease family protein			5_00656	similar to zinc-binding alcohol dehydrogenase
		9_00254	similar to stress response rci peptide			5_00658	predicted protein
		9_00267	similar to pre-mRNA-splicing factor ATP-dependent RNA helicase prp43			5_00668	predicted protein
		9_00269	similar to alpha-1,2-mannosidase family protein			5_00670	predicted protein
		9_00272	similar to fad binding domain-containing protein			5_00728	similar to orotate phosphoribosyltransferase
		9_00284	hypothetical protein			5_00768	similar to serine carboxypeptidase
		9_00294	similar to ATP-dependent protease la 2			5_00783	similar to mitochondrial protein import protein Mas5
		9_00303	similar to ATP-dependent rna helicase dbp10			5_00796	similar to oxalate decarboxylase
		9_00324	hypothetical protein			5_00807	similar to alpha-1,3-glucan synthase
		9_00333	predicted protein			5_00818	predicted protein
		9_00334	similar to zinc-containing alcohol dehydrogenase			5_00827	hypothetical protein
		9_00354	similar to F-box and WD domain-containing protein			5_00851	similar to rRNA processing protein Rrp8
		9_00375	similar to DUF1753-domain-containing protein			6_00040	hypothetical protein
		9_00394	similar to small nucleolar ribonucleoprotein SNU13			6_00053	similar to kelch repeat protein
		9_00396	similar to 3-hydroxyisobutyrate dehydrogenase			6_00054	similar to glycoside hydrolase family 2 sugar binding protein
		9_00409	similar to tRNA-splicing endonuclease subunit sen34			6_00071	similar to thiazole biosynthetic enzyme
		9_00425	similar to Monooxygenase FAD-binding protein			6_00075	hypothetical protein
		9_00440	similar to mitochondrial DNA-directed RNA polymerase			6_00079	similar to aconitase family protein
		9_00490	hypothetical protein			6_00080	similar to 3-isopropylmalate dehydrogenase
		9_00492	hypothetical protein			6_00081	similar to branched-chain amino acid aminotransferase
		9_00493	hypothetical protein			6_00083	similar to putative mfs multidrug transporter protein
		9_00512	similar to pi31 proteasome regulator			6_00095	hypothetical protein
		9_00516	hypothetical protein			6_00102	similar to nuclear migration protein
		9_00520	similar to mitochondrial carrier protein			6_00109	similar to stomatin family protein
		9_00549	similar to aldehyde dehydrogenase			6_00111	predicted protein
		9_00550	similar to RNA annealing protein			6_00141	hypothetical protein
		9_00586	similar to aspartic-type endopeptidase (OpsB)			6_00188	similar to acyltransferase-domain-containing protein
		9_00604	similar to nonsense-mediated mRNA decay protein 3			6_00189	hypothetical protein
		9_00609	hypothetical protein			6_00190	similar to nuclear polyadenylated rna-binding protein nab2
		9_00626	similar to sulfite reductase subunit beta			6_00191	similar to small nucleolar ribonucleoprotein complex subunit
						6_00208	similar to 60S ribosomal protein L28
						6_00210	similar to FAD binding domain containing protein
						6_00212	predicted protein
						6_00222	similar to DNA damage repair protein Mus42
						6_00223	similar to Peptidyl-prolyl cis-trans isomerase
						6_00224	predicted protein
						6_00228	hypothetical protein
						6_00232	similar to duf895 domain membrane protein
						6_00233	similar to xenobiotic compound monooxygenase
						6_00244	hypothetical protein
						6_00252	hypothetical protein
						6_00286	hypothetical protein
						6_00312	similar to RNA binding protein pym
						6_00317	hypothetical protein
						6_00324	hypothetical protein
						6_00328	predicted protein
						6_00348	hypothetical protein
						6_00351	similar to zinc knuckle domain-containing protein
						6_00353	predicted protein
						6_00360	similar to ammonium transporter
						6_00362	hypothetical protein
						6_00366	similar to allantoinase
						6_00379	similar to DNA repair and recombination protein rad54
						6_00405	hypothetical protein
						6_00406	similar to fatty acid desaturase
						6_00424	hypothetical protein
						6_00428	predicted protein
						6_00438	hypothetical protein
						6_00441	hypothetical protein
						6_00442	similar to fungal specific transcription factor domain protein
						6_00445	similar to endo-beta-1,4-xylanase
						6_00448	similar to mitochondrial 54S ribosomal protein YmL19
						6_00458	similar to cora family metal ion transporter
						6_00462	hypothetical protein
						6_00469	predicted protein
						6_00487	similar to 60s ribosomal protein l10
						6_00516	similar to C6 transcription factor OefC
						6_00531	similar to heat repeat protein
						6_00536	hypothetical protein
						6_00558	similar to nadh-ubiquinone oxidoreductase 23 kda subunit
						6_00599	hypothetical protein
						6_00605	similar to putative serologically defined colon cancer antigen 1 protein
						6_00606	predicted protein
						6_00607	similar to zn 2cys6 transcription factor
						6_00613	predicted protein
						6_00614	predicted protein
						6_00616	predicted protein
						6_00617	predicted protein
						6_00618	similar to putative Arylsulfotransferase protein
						6_00629	predicted protein
						6_00644	hypothetical protein
						6_00646	similar to ubiquitin-conjugating enzyme e2
						6_00664	hypothetical protein
						6_00682	similar to methyltransferase domain-containing protein
						6_00684	similar to 60S ribosome biogenesis protein Rrp14
						6_00690	similar to major facilitator superfamily transporter
						6_00696	similar to putative pre-mrna splicing factor protein
						6_00700	predicted protein
						6_00704	hypothetical protein
						6_00705	similar to sugar transporter
						6_00706	hypothetical protein
						6_00716	hypothetical protein
						7_00002	similar to peptidyl-prolyl cis-trans isomerase
						7_00015	similar to putative sugar transporter stl1 protein
						7_00029	similar to rrna-processing protein fcf1
						7_00030	hypothetical protein
						7_00051	similar to WD repeat domain-containing protein
						7_00056	hypothetical protein
						7_00064	similar to ornithine decarboxylase
						7_00069	predicted protein
						7_00097	hypothetical protein
						7_00125	similar to ABC transporter family protein
						7_00126	predicted protein
						7_00129	similar to putative ribonuclease p complex subunit pop4 protein
						7_00144	hypothetical protein
						7_00151	hypothetical protein
						7_00155	similar to G-patch domain protein
						7_00160	hypothetical protein
						7_00161	similar to oxidoreductase 2 nitropropane dioxygenase
						7_00170	hypothetical protein
						7_00174	similar to duf221 domain-containing protein
						7_00203	similar to transcription factor C2H2 Seb1
						7_00208	similar to pre-rRNA-processing protein pno1
						7_00209	similar to 60s ribosomal protein l36
						7_00217	similar to 40s ribosomal protein s28
						7_00229	hypothetical protein
						7_00234	similar to FAD/FMN-containing isoamyl alcohol oxidase MreA
						7_00249	similar to UBX domain-containing protein
						7_00258	predicted protein
						7_00263	hypothetical protein
						7_00266	similar to atp-dependent rna helicase ded1
						7_00309	similar to aldo-keto reductase
						7_00313	predicted protein
						7_00345	hypothetical protein
						7_00349	hypothetical protein
						7_00354	similar to secretory component protein shr3
						7_00367	similar to high-affinity nicotinic acid transporter
						7_00389	similar to sodium/calcium exchanger protein
						7_00415	hypothetical protein
						7_00424	similar to FK506-binding protein/peptidyl-prolyl cis-trans isomerase
						7_00428	predicted protein
						7_00449	similar to homocitrate synthase
						7_00463	similar to putative mitochondrial succinate dehydrogenase iron-sulfur subunit protein
						7_00509	hypothetical protein
						7_00511	predicted protein
						7_00519	similar to tRNA methyltransferase subunit GCD14
						7_00530	predicted protein
						7_00535	similar to c6 zinc finger domain containing protein
						7_00543	predicted protein
						7_00544	predicted protein
						7_00546	hypothetical protein
						7_00549	similar to COP9 signalosome complex subunit 1
						7_00552	similar to lipoate-protein ligase
						7_00576	similar to prolyl 4-hydroxylase
						7_00584	similar to alcohol dehydrogenase
						7_00636	hypothetical protein
						7_00839	hypothetical protein
						7_00843	similar to high-affinity methionine permease
						7_00845	similar to alpha-ketoglutarate-dependent taurine dioxygenase
						7_00846	similar to short chain dehydrogenase reductase
						7_00847	similar to epoxide hydrolase
						7_00850	similar to short chain dehydrogenase
						8_00001	hypothetical protein
						8_00004	predicted protein
						8_00005	hypothetical protein
						8_00016	hypothetical protein
						8_00018	similar to MFS transporter of unkown specificity
						8_00019	hypothetical protein
						8_00026	similar to MFS quinate transporter
						8_00040	similar to S-adenosylmethionine-dependent methyltransferase superfamily domain-containing protein
						8_00056	similar to 1,3-beta-glucan biosynthesis protein
						8_00064	hypothetical protein
						8_00074	similar to 1,2-dihydroxy-3-keto-5-methylthiopentene dioxygenase 2
						8_00075	similar to methylated-DNA-
						8_00103	similar to 60S ribosomal protein L33
						8_00115	similar to tRNA uridine 5-carboxymethylaminomethyl modification enzyme gidA
						8_00121	hypothetical protein
						8_00178	similar to splicing factor 3a subunit 3
						8_00186	hypothetical protein
						8_00189	similar to integral membrane protein YTP1
						8_00244	predicted protein
						8_00269	similar to peroxidase/catalase
						8_00279	predicted protein
						8_00284	similar to o-sialoglycoprotein endopeptidase
						8_00286	hypothetical protein
						8_00287	similar to mfs transporter
						8_00311	hypothetical protein
						8_00313	similar to pre-mRNA-processing protein
						8_00315	predicted protein
						8_00320	predicted protein
						8_00321	similar to acyl-CoA dehydrogenase family protein
						8_00328	similar to ribosome biogenesis GTPase Lsg1
						8_00341	similar to zinc finger protein rts2
						8_00342	similar to DUF1183 domain protein
						8_00345	similar to PIG-P-domain-containing protein
						8_00346	similar to alpha-1,2-mannosidase family protein
						8_00347	similar to centromere/microtubule-binding protein cbf5
						8_00350	similar to ATP dependent DNA ligase domain-containing protein
						8_00357	hypothetical protein
						8_00368	similar to 60s ribosomal protein l4
						8_00402	hypothetical protein
						8_00408	hypothetical protein
						8_00409	similar to transcription factor C6
						8_00410	similar to alpha/beta-hydrolase
						8_00412	hypothetical protein
						8_00414	hypothetical protein
						8_00421	similar to cora family metal ion transporter
						8_00426	predicted protein
						8_00493	similar to lccl domain containing protein
						8_00494	similar to aromatic amino acid aminotransferase
						8_00515	similar to WSC domain containing protein
						8_00534	hypothetical protein
						8_00550	hypothetical protein
						8_00568	hypothetical protein
						8_00591	similar to DNA excision repair protein Rad16
						8_00593	predicted protein
						8_00600	similar to putative 20s-pre-rrna d-site endonuclease nob1 protein
						8_00605	similar to serine carboxypeptidase
						8_00607	similar to nap family protein
						8_00640	similar to major facilitator superfamily transporter
						8_00654	hypothetical protein
						8_00659	hypothetical protein
						8_00667	similar to transcription elongation factor
						8_00670	hypothetical protein
						8_00682	similar to pre-mrna-splicing factor cwc2
						8_00683	similar to feruloyl esterase b
						8_00720	similar to cytosolic fe-s cluster assembling factor cfd1
						8_00724	similar to ankyrin repeat containing protein YAR1
						8_00728	predicted protein
						8_00747	similar to non-ribosomal peptide synthetase
						8_00750	similar to beta-lactamase family protein
						9_00016	predicted protein
						9_00018	hypothetical protein
						9_00030	similar to lysyl oxidase-like protein 2/3/4
						9_00077	predicted protein
						9_00078	similar to 60s ribosomal protein l26
						9_00081	similar to serine/threonine protein phosphatase
						9_00091	similar to MFS transporter
						9_00104	similar to pre-rRNA-processing protein esf2
						9_00117	similar to glutamyl-trna amidotransferase subunit a
						9_00122	predicted protein
						9_00123	hypothetical protein
						9_00144	hypothetical protein
						9_00157	similar to zinc finger protein zpr1
						9_00183	hypothetical protein
						9_00203	similar to putative glutathione-dependent formaldehyde-activating enzyme protein
						9_00208	similar to ATP-dependent RNA helicase dbp7
						9_00228	similar to glutathione S-transferase
						9_00232	similar to sh3 domain-containing protein
						9_00233	hypothetical protein
						9_00239	similar to 1,3-beta-glucanosyltransferase gel2
						9_00253	similar to 3' exoribonuclease family protein
						9_00254	similar to stress response rci peptide
						9_00267	similar to pre-mRNA-splicing factor ATP-dependent RNA helicase prp43
						9_00269	similar to alpha-1,2-mannosidase family protein
						9_00272	similar to fad binding domain-containing protein
						9_00285	hypothetical protein
						9_00294	similar to ATP-dependent protease la 2
						9_00303	similar to ATP-dependent rna helicase dbp10
						9_00354	similar to F-box and WD domain-containing protein
						9_00375	similar to DUF1753-domain-containing protein
						9_00387	hypothetical protein
						9_00394	similar to small nucleolar ribonucleoprotein SNU13
						9_00396	similar to 3-hydroxyisobutyrate dehydrogenase
						9_00409	similar to tRNA-splicing endonuclease subunit sen34
						9_00440	similar to mitochondrial DNA-directed RNA polymerase
						9_00459	hypothetical protein
						9_00492	hypothetical protein
						9_00520	similar to mitochondrial carrier protein
						9_00550	similar to RNA annealing protein
						9_00567	hypothetical protein
						9_00570	similar to mitochondrial carrier protein Leu5
						9_00586	similar to aspartic-type endopeptidase (OpsB)
						9_00587	similar to pre-mRNA splicing factor cef-1
						9_00604	similar to nonsense-mediated mRNA decay protein 3
						9_00626	similar to sulfite reductase subunit beta
