# Supplementary material for: Morphological changes in response to environmental stresses in the fungal plant pathogen Zymoseptoria tritici
Source: Sci Rep. 2019 Jul 3;9:9642. doi: 10.1038/s41598-019-45994-3 (PMC6610121; doi:10.1038/s41598-019-45994-3)
Supplement: Supplementary file 7 — Table S6 [file 41598_2019_45994_MOESM7_ESM.xlsx]

## Sheet: Sheet1
Table S6. The common 134 genes overexpressed during blastospore growth phase among four Zymoseptoria tritici strains.
Gene ID	Annotation	InterPro Scan description	Secreted	% Cysteine
1_00329	similar to udp-n-acetylglucosamine pyrophosphorylase	UTP--glucose-1-phosphate uridylyltransferase	NO	1.167
1_00520	similar to tryptophanyl-trna synthetase	Tryptophanyl-tRNA synthetase signature;trpS: tryptophan--tRNA ligase;tRNA synthetases class I (W and Y);NA;NA;Aminoacyl-transfer RNA synthetases class-I signature	NO	0.977
1_00679	similar to xylulose-5-phosphate phosphoketolase	XFP N-terminal domain;XFP C-terminal domain;Phosphoketolase signature	NO	0.98
1_00722	similar to ferric-chelate reductase	Ferric reductase DNA binding domain	NO	1.284
1_00757	similar to acyl-protein thioesterase	Phospholipase/Carboxylesterase	NO	0.581
1_00984	hypothetical protein	Chalcone-flavanone isomerase	NO	0.444
1_00999	similar to succinate-semialdehyde dehydrogenase	Aldehyde dehydrogenase family;SSADH: succinate-semialdehyde dehydrogenase;Aldehyde dehydrogenases glutamic acid active site	NO	0.943
1_01032	similar to aldehyde reductase	Aldo/keto reductase family	NO	0.949
1_01129	similar to glutathione s-transferase	Glutathione S-transferase; C-terminal domain	NO	0
1_01219	similar to phenylalanyl-tRNA synthetase	Ferredoxin-fold anticodon binding domain;tRNA synthetases class II core domain (F);Aminoacyl-transfer RNA synthetases class-II family profile	NO	0.604
1_01307	similar to mitochondrion protein	Mitochondrial inner membrane protein	NO	0.301
1_01367	similar to agmatinase/arginase 1	Arginase signature	YES	0.779
1_01403	hypothetical protein	F-box-like	NO	3.425
1_01508	similar to fad binding domain-containing protein	FAD binding domain	NO	0.929
1_01655	similar to MGS207 protein	Protein of unknown function (DUF4243)	NO	0.475
1_01687	similar to glycine cleavage system t protein	Glycine cleavage T-protein C-terminal barrel domain	NO	1.247
1_01812	hypothetical protein	Stress responsive A/B Barrel Domain	NO	1.439
1_01855	similar to delta 1-pyrroline-5-carboxylate dehydrogenase	Aldehyde dehydrogenase cysteine active site	NO	1.031
1_01899	similar to inosine-uridine preferring nucleoside hydrolase	Inosine-uridine preferring nucleoside hydrolase	NO	1.119
1_01987	similar to homogentisate 1,2-dioxygenase	Homogentisate 1,2-dioxygenase	NO	0.633
1_01988	similar to fumarylacetoacetase	Fumarylacetoacetate (FAA) hydrolase family	NO	1.609
1_01989	similar to cytochrome P450 phenylacetate 2-hydroxylase	P450 superfamily signature;Cytochrome P450	NO	1.493
1_01995	similar to LIM domain-containing protein	LIM zinc-binding domain signature	NO	2.761
10_00054	hypothetical protein	Complement component-related sushi domain;Metalloproteases	YES	2.251
10_00115	similar to MAPEG domain-like	MAPEG family	NO	0.719
10_00147	similar to tartrate dehydrogenase	Isocitrate/isopropylmalate dehydrogenase signature	NO	0.273
10_00190	similar to glycogen phosphorylase	Carbohydrate phosphorylase	NO	0.566
10_00215	hypothetical protein	NAa	NO	0.709
10_00517	hypothetical protein	Glycosyl hydrolases family 18 (based on CAZyme)	YES	1.046
11_00009	hypothetical protein	Glycosyl hydrolases family 18 (based on CAZyme)	NO	0.799
11_00028	hypothetical protein	NA	YES	0
11_00150	similar to hit family protein 1	Histidine triad family signature	NO	1.481
11_00183	similar to prefoldin subunit 3	Prefoldin 3	NO	0.51
11_00187	hypothetical protein	NA	NO	1.546
11_00290	similar to exonuclease	Xeroderma pigmentosum group G/yeast RAD superfamily signature	NO	1.093
11_00414	hypothetical protein	Phosphatidylinositol transfer protein (Sec14p); Domain in homologues of a S. cerevisiae	NO	0.451
11_00486	similar to oxalate decarboxylase oxdc	Cupin;bicupin oxalic: bicupin	YES	0.216
12_00053	similar to acyl-CoA thioester hydrolase	acyl-CoA thioester hydrolase	NO	1.296
12_00084	hypothetical protein	NA	YES	0.963
12_00119	hypothetical protein	NA	NO	0.189
12_00171	hypothetical protein	A domain in the BMP inhibitor chordin and in microbial proteins	YES	2.101
12_00289	similar to iron/copper transporter Atx1	Heavy-metal-associated domain	NO	2.564
13_00227	similar to nadh-cytochrome b5 reductase	Cytochrome B5 reductase signature;Oxidoreductase FAD-binding domain	YES	0.971
2_00083	similar to vacuolar protein sorting-associated protein 35	Vacuolar sorting protein	NO	1.124
2_00154	similar to hydroxymethylglutaryl-CoA synthase	Hydroxymethylglutaryl-coenzyme A synthase C terminal	NO	2.826
2_00170	similar to quinate dehydrogenase	Shikimate dehydrogenase substrate binding domain	NO	1.282
2_00277	hypothetical protein	NA	NO	0.587
2_00278	hypothetical protein	NA	NO	0.283
2_00290	similar to aldo/keto reductase	Aldo-keto reductase signature	NO	0.676
2_00506	hypothetical protein	Gelsolin homology domain;Domain of unknown function (DUF4045)	NO	0.394
2_00542	similar to NAD binding Rossmann fold oxidoreductase	Oxidoreductase family; NAD-binding Rossmann fold	NO	0.554
2_00745	hypothetical protein	NA	NO	0
2_00748	hypothetical protein	NA	NO	1.183
2_00877	similar to 4-aminobutyrate aminotransferase	4-aminobutyrate aminotransferase;Aminotransferase class-III	NO	0.386
20_00060	hypothetical protein	NA	NO	0
3_00028	hypothetical protein	NA	YES	2.885
3_00047	similar to fatty acid synthase subunit alpha	Beta-ketoacyl synthase;N-terminal domain;Enoyl-(Acyl carrier protein) reductase;4'-phosphopantetheinyl transferase superfamily	NO	0.861
3_00048	similar to fatty acid synthase subunit beta dehydratase	Fatty acid synthase signature;Acyl transferase domain in polyketide synthase (PKS) enzymes	NO	0.66
3_00078	hypothetical protein	Trypsin	YES	1.117
3_00106	similar to guanine deaminase	Amidohydrolase family	NO	2.165
3_00119	hypothetical protein	Subunit 17 of Mediator complex	NO	0.309
3_00120	similar to imp-specific 5 -nucleotidase 1	HAD-like	NO	1.222
3_00154	hypothetical protein	NA	YES	1.087
3_00293	similar to 3-methylcrotonyl-CoA carboxylase	Carboxyl transferase domain;Acetyl-coenzyme A carboxyltransferase domain N-terminal region profile	NO	1.406
3_00321	hypothetical protein	NA	YES	4.11
3_00429	similar to aromatic-l-amino-acid decarboxylase	Aromatic-L-amino-acid decarboxylase signature;Pyridoxal-dependent decarboxylase conserved domain	NO	1.081
3_00584	similar to alpha-1,3-glucan synthase	Alpha-amylase domain;Glycosyl transferases group 1	NO	1.168
3_00677	similar to succinyl-CoA ligase subunit beta	succinate-CoA ligase, beta subunit	NO	1.136
3_00697	similar to cytochrome p450 pisatin	P450 superfamily signature;Cytochrome P450	YES	1.188
3_00804	similar to acetyl-CoA carboxylase	Biotin carboxylase C-terminal domain;Acetyl-coenzyme A carboxyltransferase domain C-terminal region profile	NO	0.702
3_00855	hypothetical protein	NA	YES	2.976
3_00856	hypothetical protein	NA	NO	2.564
3_01095	similar to 3-methylcrotonyl-CoA carboxylase subunit alpha	Biotin carboxylase C-terminal domain;Biotin-requiring enzyme	NO	1.255
4_00039	similar to eliciting plant response-like protein	Cerato-platanin	YES	2.685
4_00100	similar to mitochondrial hypoxia responsive domain protein	Hypoxia induced protein conserved region	NO	0.985
4_00230	hypothetical protein	NA	NO	4.511
4_00256	hypothetical protein	Antibiotic biosynthesis monooxygenase	NO	0
4_00368	similar to putative aldose 1-epimerase protein	Aldose 1-epimerase	NO	0.317
4_00384	similar to f-actin-capping protein subunit alpha	F-actin capping protein alpha subunit signature	NO	0.37
4_00432	similar to mannose-1-phosphate guanyltransferase	Bacterial transferase hexapeptide (six repeats);Nucleotidyl transferase	NO	2.252
4_00441	similar to structural maintenance of chromosomes protein 1	SMC proteins Flexible Hinge Domain	NO	0.632
4_00472	similar to nitrilase family protein (Nit3)	Carbon-nitrogen hydrolase domain	NO	1.01
4_00481	similar to oxalate decarboxylase	Oxalate decarboxylase family;Cupin domain	YES	0
4_00595	similar to oxidoreductase	Short-chain dehydrogenase/reductase (SDR) superfamily signature;Glucose/ribitol dehydrogenase family signature;Enoyl-(Acyl carrier protein) reductase	NO	1.329
4_00642	similar to v-type proton ATPase subunit B	ATP synthase alpha/beta family, beta-barrel domain;V-ATPase_V1_B: V-type ATPase, B subunit	NO	0.391
4_00644	similar to Frataxin	Frataxin-like domain	NO	0
4_00790	similar to p53-like transcription factor	NDT80 / PhoG like DNA-binding family	NO	1.007
5_00038	similar to GNAT family acetyltransferase	Acetyltransferase (GNAT) domain	NO	1.058
5_00105	hypothetical protein	GAL4-like Fungal Zn(II)2Cys6 (or C6 zinc) binuclear cluster DNA-binding domain	NO	3.109
5_00167	similar to serine/threonine protein kinase	Serine/Threonine protein kinases	NO	0.443
5_00314	hypothetical protein	Iron-containing alcohol dehydrogenase	NO	1.451
5_00357	hypothetical protein	Fumarylacetoacetate (FAA) hydrolase family	NO	0.717
5_00384	hypothetical protein	NA	YES	1.896
5_00439	similar to oxidoreductase	NAD binding domain of 6-phosphogluconate dehydrogenase;NAD-binding of NADP-dependent 3-hydroxyisobutyrate dehydrogenase	NO	2.278
5_00543	similar to dipeptidyl-peptidase 5 precursor	Prolyl oligopeptidase family	NO	0.881
5_00590	similar to glycoside hydrolase family 71 protein	Glycosyl hydrolase family 71	YES	1.078
5_00614	similar to arp2 3 complex 34 kda subunit	Arp2/3 complex, 34 kD subunit p34-Arc	NO	0.314
5_00671	similar to ABC transporter	ATPases associated with a variety of cellular activities;ABC-2 type transporter	NO	1.473
5_00694	similar to an1 zinc finger protein	Zinc finger AN1-type profile	NO	3.797
6_00041	hypothetical protein	NA	NO	0
6_00127	similar to CAP20-like protein	Melanoma-associated antigen;Apolipoprotein A-I	NO	0
6_00132	similar to prostaglandin-endoperoxide synthase 1	Cytochrome P450	NO	0.673
6_00146	hypothetical protein	NA	YES	0.778
6_00198	hypothetical protein	Alternative oxidase;Acylphosphatase-like domain profile	NO	0.871
6_00242	similar to copper amine oxidase	Copper amine oxidase, enzyme domain	NO	1.171
6_00337	similar to 5-oxoprolinase	Hydantoinase B/oxoprolinase	NO	1.386
6_00369	similar to NAD-specific glutamate dehydrogenase	Bacterial NAD-glutamate dehydrogenase	NO	0.744
6_00450	similar to dopa 4,5-dioxygenase	Dopa 4,5-dioxygenase family	NO	0
6_00451	hypothetical protein	Zinc finger C2H2 type domain signature	NO	1.252
6_00500	similar to succinyl-CoA:3-ketoacid-coenzyme A transferase	Coenzyme A transferase signature	NO	0.963
6_00501	similar to FAD-binding domain-containing protein	PCMH-type FAD-binding domain profile	YES	0.567
6_00566	hypothetical protein	NA	YES	2.564
6_00600	hypothetical protein	Major Facilitator Superfamily	NO	1.943
6_00628	similar to short chain dehydrogenase	Short-chain dehydrogenase/reductase (SDR) superfamily signature	YES	1.181
6_00666	similar to polysaccharide deacetylase family protein	Polysaccharide deacetylase	NO	2.201
6_00709	similar to DNA polymerase epsilon subunit b	DNA polymerase alpha/epsilon subunit B	NO	0.512
7_00096	similar to meiotically up-regulated gene 190 protein	Protein kinase C conserved region 2 (CalB)	NO	0.987
7_00128	hypothetical protein	Protein kinase C conserved region 2 (CalB)	NO	0.94
7_00153	similar to putative sugar transporter stl1 protein	Major facilitator superfamily (MFS); Sugar transporter signature	NO	1.927
7_00282	similar to aminopeptidase 2	Membrane alanyl dipeptidase (M1) family signature	NO	0.791
8_00227	similar to DUF1688-domain-containing protein	Protein of unknown function (DUF1688)	NO	0.198
8_00247	hypothetical protein	NA	NO	1.602
8_00253	hypothetical protein	PAN domain	YES	3.354
8_00257	similar to purine-nucleoside phosphorylase	Phosphorylase superfamily;PNPH-PUNA-XAPA: inosine/guanosine/xanthosine phosphorylase family	NO	1.17
8_00391	hypothetical protein	NA	NO	0
8_00464	similar to v-type proton ATPase catalytic subunit A	ATP synthase alpha/beta chain	NO	0.986
8_00478	hypothetical protein	NA	NO	0
8_00615	hypothetical protein	Myc-type, basic helix-loop-helix (bHLH) domain profile	NO	2.767
8_00725	similar to lanosterol synthase	Prenyltransferase-like;Terpene synthases signature	NO	1.56
9_00107	hypothetical protein	NA	YES	2.198
9_00149	hypothetical protein	Vacuole effluxer Atg22 like	NO	1.508
9_00248	similar to leucine carboxyl methyltransferase 2	A domain family that is part of the cupin metalloenzyme superfamily	NO	1.262
9_00435	similar to ATP citrate lyase subunit	ATP-grasp domain	NO	0.411
9_00481	similar to glucose-1-dehydrogenase	Short-chain dehydrogenase/reductase (SDR) superfamily signature; Glucose/ribitol dehydrogenase family signature	NO	0.797
a Not available
