# Supplementary material for: Morphological changes in response to environmental stresses in the fungal plant pathogen Zymoseptoria tritici
Source: Sci Rep. 2019 Jul 3;9:9642. doi: 10.1038/s41598-019-45994-3 (PMC6610121; doi:10.1038/s41598-019-45994-3)
Supplement: Supplementary file 8 — Table S7 [file 41598_2019_45994_MOESM8_ESM.xlsx]

## Sheet: Sheet1
Table S7. The common 134 genes overexpressed during mycelial growth phase among four Zymoseptoria tritici strains.
Gene ID	Annotation	InterPro Scan description	Secreted	% Cysteine
1_00072	hypothetical protein	Luciferase-like monooxygenase	NO	0.452
1_00158	similar to aldose 1-epimerase	Aldose 1-epimerase	YES	1.279
1_00165	hypothetical protein	Myb-like DNA-binding domain	NO	0.532
1_00256	similar to alpha/beta-hydrolase	Alpha/beta hydrolase family	YES	0.356
1_00264	similar to GTP-binding protein EsdC	E set domain	NO	2.622
1_00394	hypothetical protein	GAL4-like Fungal Zn(II)2Cys6 (or C6 zinc) binuclear cluster DNA-binding domain	NO	2.174
1_00541	similar to phthalate transporter	Major Facilitator Superfamily (MSF)	NO	2.761
1_00600	similar to RING finger domain-containing protein	Zinc finger RING-type domain	NO	1.661
1_00693	hypothetical protein	NAa	YES	1.236
1_00774	hypothetical protein	NA	NO	0.445
1_00854	hypothetical protein	NA	NO	0.364
1_01246	similar to mismatched base pair and/cruciform DNA recognition protein	NA	NO	0
1_01285	similar to U3 small nucleolar RNA-associated protein 7	WD40 repeats;Trp-Asp (WD) repeats circular profile	NO	0.539
1_01462	hypothetical protein	Subtilisin serine protease family (S8) signature	YES	0.92
1_01487	similar to RNA-processing protein	Cgr1 family	NO	0
1_01589	similar to membrane protein	Calcium-dependent phosphotriesterase	YES	0.542
1_01590	hypothetical proteinb	NA	YES	7.018
1_01591	similar to tripeptidyl peptidase-like protein	Pro-kumamolisin, activation domain;Serine proteases	YES	1.18
1_01625	hypothetical protein	Peroxidase, family 2;Heme haloperoxidase family profile	YES	0.337
1_01639	hypothetical protein	Hydrophobic surface binding protein	YES	0.906
1_01747	hypothetical proteinb	NA	YES	0
1_01857	similar to thermoresistant gluconokinase	Thermoresistant glucokinase family	NO	0.909
1_02038	similar to carbonic anhydrase	Carbonic anhydrase	NO	1.205
10_00087	hypothetical proteinb	NA	YES	0
10_00200	similar to sugar transporter family protein	Sugar transporter;Major facilitator superfamily (MFS)	NO	1.504
10_00226	similar to peptidase s41 family protein	Peptidase family S41	NO	1.02
10_00253	hypothetical proteinb	NA	YES	2.649
10_00293	similar to glutathione s-transferase	Glutathione S-transferase N-terminal domain	YES	0.304
10_00331	similar to MFS transporter	Major Facilitator Superfamily (MSF)	NO	1.431
10_00428	hypothetical protein	Glutathione S-transferase C-terminal domain	NO	0.997
10_00477	hypothetical proteinb	NA	YES	0
11_00121	similar to similar to oxidase	Peroxidase, family 2;Heme haloperoxidase family profile	YES	1.556
11_00127	hypothetical protein	Fungal hydrophobin	YES	5.594
11_00134	hypothetical protein	Prokaryotic membrane lipoprotein lipid attachment site profile	NO	1.758
11_00214	similar to small oligopeptide transporter	Oligopeptide transporter protein	NO	0.715
11_00289	similar to oxidase-like protein	Peroxidase, family 2;Heme haloperoxidase family profile	YES	0.703
11_00419	similar to antigenic cell wall galactomannoprotein	Hydrophobic surface binding protein	YES	0
12_00196	hypothetical proteinb	NA	YES	0
12_00222	hypothetical protein	NA	NO	1.342
12_00448	hypothetical protein	Cupredoxins	YES	1.115
13_00026	similar to alpha/beta-hydrolase	Epoxide hydrolase signature;Alpha/beta hydrolase family	NO	1.007
13_00042	similar to carboxypeptidase s1	Carboxypeptidase C serine protease (S10) family signature	YES	1.27
13_00119	similar to GPR1/FUN34/YaaH-class plasma membrane protein	;GPR1/FUN34/yaaH family	NO	0.746
13_00204	hypothetical protein	;Pepsin (A1) aspartic protease family signature	YES	0.853
13_00229	similar to necrosis- and ethylene-inducing protein 2 precursor	Necrosis inducing protein (NPP1)	YES	0.844
2_00088	similar to transcription initiation factor TFIID/TATA-box-binding protein	Transcription factor TFIID (or TATA-binding protein, TBP)	NO	0.766
2_00112	hypothetical protein	NA	YES	0.434
2_00126	hypothetical protein	NA	YES	2.574
2_00142	similar to metallopeptidase MepB	Peptidase family M3	YES	0.394
2_00387	hypothetical protein	Hsp20/alpha crystallin family	NO	0.346
2_00448	hypothetical protein	Alb1	NO	0
2_00598	similar to electron transfer flavoprotein-ubiquinone oxidoreductase	Electron transfer flavoprotein-ubiquinone oxidoreductase;NAD(P)-binding Rossmann-like domain	NO	1.708
2_00647	similar to autophagy protein Atg22	Vacuole effluxer Atg22 like	NO	0.551
2_00694	hypothetical protein	NA	NO	0.971
2_00940	similar to glycoside hydrolase family 125 protein	Protein of unknown function (DUF1237)	YES	1.167
2_01058	hypothetical protein	NA	NO	0
2_01069	similar to alpha/beta hydrolase	Alpha/beta hydrolase	NO	1.737
3_00032	similar to alpha/beta-hydrolase	Alpha/beta hydrolase	NO	1.2
3_00042	hypothetical protein	Eukaryotic aspartyl protease	YES	1.304
3_00149	hypothetical protein	NA	YES	4.167
3_00186	similar to ubiquitin-conjugating enzyme family protein	Ubiquitin-conjugating enzymes family profile;F-box domain profile	NO	1.642
3_00195	similar to superoxide dismutase	Cu-Zn-superoxide dismutase family signature	NO	1.299
3_00337	hypothetical protein	Fasciclin domain	YES	0.857
3_00395	similar to MSF transporter	Major Facilitator Superfamily (MSF)	NO	0.195
3_00483	hypothetical protein	NA	YES	1.954
3_00516	similar to protease S8 tripeptidyl peptidase I	Pro-kumamolisin, activation domain	YES	1.498
3_00522	similar to metallopeptidase MepB	Peptidase family M3	YES	0.392
3_00525	hypothetical protein	White colar protein (WC2)	NO	0.849
3_00605	similar to Nip7/60S ribosome subunit biogenesis protein	Putative RNA-binding Domain in PseudoUridine synthase and Archaeosine transglycosylase	NO	0.526
3_00971	similar to alpha-L-arabinofuranosidase	Alpha-L-arabinofuranosidase B	YES	2.417
3_00997	similar to glycoside hydrolase family 5 protein	Glycosyl hydrolase family 5	YES	2.479
3_01083	hypothetical protein	Major intrinsic protein family signature	NO	0.394
3_01102	similar to fatty acid hydroxylase superfamily protein	Fatty acid hydroxylase superfamily	NO	1.156
4_00222	similar to guanine nucleotide-binding protein subunit beta-like protein	Trp-Asp (WD) repeats circular profile;G protein beta WD-40 repeat signature	NO	2.215
4_00273	hypothetical protein	NA	NO	2.402
4_00345	similar to WD repeat protein	NUC153 domain	NO	0.527
4_00505	hypothetical protein	Major intrinsic protein family signature;MIP: MIP family channel proteins	NO	1.202
4_00520	similar to acid protease	Pepsin (A1) aspartic protease family signature	YES	0.928
4_00526	hypothetical proteinb	NA	YES	7.792
4_00530	hypothetical protein	Eukaryotic aspartyl protease	YES	0.857
4_00622	hypothetical proteinb	NA	NO	6.383
4_00645	similar to MFS transporter	Sugar transporter signature;MFS transporter, sugar porter (SP) family	NO	0.916
5_00080	similar to gpr fun34 family protein	GPR1/FUN34/yaaH family	NO	0.341
5_00179	similar to amino-acid permease	Amino acid permease	NO	1.217
5_00202	similar to ribosome biogenesis protein rlp24	Metallochaperone-like domain;Ribosomal protein L24e	NO	2.439
5_00334	hypothetical proteinb	NA	YES	6.452
5_00355	similar to atp-dependent rna helicase eif4a	Helicase conserved C-terminal domain	NO	1.01
5_00356	similar to F-box and JmjC domain-containing protein	A domain family that is part of the cupin metalloenzyme superfamily	NO	1.397
5_00404	hypothetical proteinb	NA	YES	8.219
5_00409	hypothetical protein	Fcf1	NO	1.329
5_00537	similar to cfem domain containing protein	Cfem domain	NO	2.778
5_00698	hypothetical protein	Ferredoxin reductase-type FAD binding domain profile	NO	2.131
5_00763	similar to fatty acid hydroxylase superfamily protein	Fatty acid hydroxylase superfamily	NO	0.287
6_00032	hypothetical protein	Secreted glycosidase (based on CAZyme)	YES	0.687
6_00136	similar to glycoside hydrolase family 18	Glycosyl hydrolases family 18	YES	0
6_00192	hypothetical proteinb	NA	YES	7.339
6_00239	similar to lipase 1 precursor	Secretory lipase	YES	0.471
6_00248	hypothetical protein	Ankyrin repeats	NO	1.099
6_00263	hypothetical protein	Gar1/Naf1 RNA binding region	NO	0.133
6_00408	similar to oxidase-like protein	Peroxidase, family 2;Heme haloperoxidase family profile	YES	1.185
6_00611	hypothetical proteinb	NA	YES	0
6_00632	similar to dimethyladenosine transferase dimethyltransferase	Ribosomal RNA adenine dimethylases;ksgA: dimethyladenosine transferase	NO	2.073
6_00678	similar to arginine n-methyltransferase 2	Ankyrin repeats	NO	1.342
6_00679	similar to ATP-dependent rna helicase dbp3	Helicase conserved C-terminal domain	NO	0.707
7_00076	similar to transcriptional regulatory protein pro-1	GAL4-like Fungal Zn(II)2Cys6 (or C6 zinc) binuclear cluster DNA-binding domain	NO	2.485
7_00211	similar to oxidase-like protein	Peroxidase, family 2;Heme haloperoxidase family profile	YES	0.708
7_00235	hypothetical proteinb	NA	YES	0.599
7_00236	hypothetical protein	Domain of unknown function (DUF3328)	NO	1.176
7_00285	hypothetical protein	NA	YES	0.571
7_00337	similar to FAD-binding domain-containing protein	FAD binding domain;Berberine and berberine like	YES	0.936
7_00528	hypothetical protein	SRP40, C-terminal domain;Calcineurin-like phosphoesterase	YES	0.866
7_00580	similar to MFS transporter	Fungal trichothecene efflux pump (TRI12);Sugar transport proteins signature;Major facilitator superfamily (MFS)	NO	1.345
7_00581	Avirulence factorb,c	NA	NO	3.093
7_00761	similar to heme-thiolate peroxidase aromatic peroxygenase	Peroxidase, family 2;Heme haloperoxidase family profile	YES	1.225
8_00002	similar to sugar transporter	Major facilitator superfamily (MFS)	NO	1.351
8_00069	hypothetical proteinb	NA	YES	6.742
8_00081	hypothetical proteinb	NA	YES	6.593
8_00256	similar to rRNA-processing protein fcf2	Fcf2 pre-rRNA processing	NO	0
8_00327	similar to low-temperature viability protein ltv1	Low temperature viability protein	NO	0
8_00577	similar to acid phosphatase	PLC-like phosphodiesterases	NO	1.683
8_00676	similar to carboxylesterase	Cholinesterase signature;Carboxylesterase family type-B serine active site	YES	1.128
8_00723	hypothetical protein	NA	NO	3.597
8_00729	similar to MFS transporter	Major facilitator superfamily (MFS)	NO	1.287
8_00731	hypothetical protein	NA	YES	2.521
8_00736	similar to decarboxylase	S-adenosylmethionine decarboxylase signature	NO	1.338
8_00748	similar to MSF transporter	Major Facilitator Superfamily (MSF)	NO	2.929
9_00090	hypothetical protein	Ferritin-like domain	YES	1.288
9_00167	similar to MFS transporter	Fungal trichothecene efflux pump (TRI12);Sugar transport proteins signature 1;Major facilitator superfamily (MFS)	NO	1.757
9_00369	similar to putative heme-thiolate peroxidase aromatic peroxygenase protein	Peroxidase, family 2;Heme haloperoxidase family profile	YES	1.08
9_00373	similar to 60S ribosome subunit biogenesis protein NOP53	Nop53 (60S ribosomal biogenesis)	NO	0
9_00446	similar to glycerophosphocholine phosphodiesterase Gde1	Ankyrin repeats	NO	0.594
9_00495	similar to MFS transporter	Major Facilitator Superfamily (MSF)	NO	1.761
9_00572	hypothetical proteinb	NA	YES	7.792
9_00591	similar to Lipase B	NA	YES	0.889
a Not available.
b Candidate effectors were identified based upon on the software EfectorP v.1.0 (Sperschneider et al., 2015)
c Avirulence factor characterized in the 3D1 Zymoseptoria tritici strain (Avr3D1) (Meile et al., 2018)
