# Supplementary material for: Morphological changes in response to environmental stresses in the fungal plant pathogen Zymoseptoria tritici
Source: Sci Rep. 2019 Jul 3;9:9642. doi: 10.1038/s41598-019-45994-3 (PMC6610121; doi:10.1038/s41598-019-45994-3)
Supplement: Supplementary file 9 — Table S8 [file 41598_2019_45994_MOESM9_ESM.xlsx]

## Sheet: Sheet1
Table S8. Expression values of seven genes overexpressed in blastospore growth phase and associated with blastosporulation.
		Gene ID
Strain	Growth Condition	11_00009	1_01995	4_00384	11_00414	2_00877	6_00337	5_00105	Average
1A5	Plant - 7 dpia	0	0	51.653	45.196	497.16	64.566	6.457	95.0046
	Plant - 7 dpi	2.65854	0	45.716	101.592	165.087	43.176	7.619	52.2641
	Plant - 7 dpi	0	0	64.466	80.582	220.258	48.349	37.605	64.4657
	Plant - 12 dpi	0	9.27903	32.5964	32.2119	60.7875	6.43851	0	20.1876
	Plant - 12 dpi	2.68077	22.2346	92.9861	42.3771	145.66	8.08138	41.5657	50.798
	Plant - 12 dpi	0	12.8388	48.3233	34.0827	70.6508	10.8176	0	25.2447
	Plant - 14 dpi	0	18.3673	127.509	58.1356	76.2061	11.5309	2.14601	41.985
	Plant - 14 dpi	0.0665232	44.8758	155.799	33.7259	166.559	15.9338	85.8684	71.8325
	Plant - 14 dpi	0.295171	53.0441	148.252	54.4924	171.716	14.9651	46.3389	69.872
	Plant - 28 dpi	0.306957	82.561	136.345	31.6143	162.274	16.488	14.2782	63.4097
	Plant - 28 dpi	0.268319	78.0399	138.29	31.5086	191.824	15.8735	19.4842	67.8983
	Plant - 28 dpi	0.202992	109.793	163.198	37.0268	192.49	16.0923	17.3823	76.5981
	MMb	3.637	0.077	109.89	134.654	62.993	75.143	193.855	82.8927
	MM	3.573	0	108.665	132.46	57.175	60.099	210.507	81.7827
	MM	4.221	0	121.797	115.23	73.25	59.022	225.692	85.6017
	YSBc	39.114	0.077	241.114	262.546	849.716	170.387	642.817	315.11
	YSB	35.064	0.248	242.306	274.31	957.647	166.968	605.931	326.068
	YSB	36.103	0.363	226.352	338.875	844.972	160.829	607.505	316.428
1E4	Plant - 7 dpi	1.5489	13.301	58.526	231.445	135.675	45.225	23.943	72.8091
	Plant - 7 dpi	0.800501	22.406	84.024	254.873	148.442	109.231	36.41	93.7409
	Plant - 7 dpi	0	13.172	123.488	151.478	72.446	41.163	37.87	62.8024
	Plant - 12 dpi	0	71.6269	167.02	57.9151	127.783	11.3314	89.267	74.9919
	Plant - 12 dpi	0.946238	41.8571	123.409	47.0107	109.683	9.85412	3.66789	48.0612
	Plant - 12 dpi	0	49.4382	85.8819	61.3495	68.7607	10.5551	2.66598	39.8074
	Plant - 14 dpi	0.924218	38.8389	146.696	59.0656	195.782	11.4484	96.7285	78.4977
	Plant - 14 dpi	0.490098	45.1659	108.798	49.4356	111.726	9.49142	36.0955	51.6004
	Plant - 14 dpi	1.02334	20.2088	103.851	38.1309	83.6698	11.1378	31.1674	41.3127
	Plant - 28 dpi	0.148312	106.883	179.985	61.8312	133.76	11.2	114.852	86.9515
	Plant - 28 dpi	0.166252	100.844	180.842	47.8685	139.619	12.6115	83.3904	80.7632
	Plant - 28 dpi	0.137955	104.844	208.377	64.2113	169.083	23.8519	77.4202	92.5607
	MM	10.147	25.005	96.576	143.596	51.368	51.64	306.761	97.8704
	MM	11.083	27.006	111.069	131.284	67.515	66.267	345.694	108.56
	MM	9.432	21.646	134.355	112.302	61.071	57.474	432.583	118.409
	YSB	27.209	114.192	319.848	458.627	828.741	237.454	1344.41	475.783
	YSB	25.784	124.106	288.761	495.033	888.749	191.188	1146.38	451.428
	YSB	26.76	121.328	307.622	492.1	857.031	192.846	1237.28	462.138
3D1	Plant - 7 dpi	0	23.41	23.41	245.805	175.575	35.115	93.64	85.2793
	Plant - 7 dpi	0	0	12.068	84.474	193.084	60.339	24.135	53.4429
	Plant - 7 dpi	0	22.911	45.823	103.101	343.669	0	11.456	75.28
	Plant - 12 dpi	0	0	13.5047	24.7283	70.5161	5.33497	9.43244	17.6452
	Plant - 12 dpi	0	64.5683	0	112.074	67.6785	3.20018	0	35.3601
	Plant - 12 dpi	0	50.4645	55.7158	18.5491	92.5669	8.0037	0	32.1857
	Plant - 14 dpi	0	61.562	148.294	27.6567	100.017	14.6457	8.63137	51.5439
	Plant - 14 dpi	0	56.0452	118.129	32.0451	96.9291	13.8888	11.7868	46.9749
	Plant - 14 dpi	0	28.1682	98.9525	28.7603	103.338	10.238	0	38.4938
	Plant - 28 dpi	0.108044	106.34	174.79	24.8382	173.55	16.8064	18.5113	73.5635
	Plant - 28 dpi	0.0963723	79.5326	167.274	42.5201	201.358	18.8179	22.1338	75.9617
	Plant - 28 dpi	0.254202	90.5431	174.818	25.952	186.157	16.2202	20.6925	73.5195
	MM	3.164	32.428	119.995	119.317	132.085	69.828	56.156	76.139
	MM	2.674	31.973	108.953	124.884	178.58	45.119	44.339	76.646
	MM	1.766	35.427	108.268	118.532	144.909	60.038	50.547	74.2124
	YSB	49.946	139.653	301.732	401.625	541.546	212.294	788.596	347.913
	YSB	36.848	126.608	298.473	354.218	614.614	219.674	976.013	375.207
	YSB	40.98	126.467	310.121	333.55	626.12	190.204	963.449	370.127
3D7	Plant - 7 dpi	0	35.009	43.246	224.469	109.145	37.068	45.306	70.6061
	Plant - 7 dpi	0	10.438	34.792	172.223	109.596	26.094	31.313	54.9223
	Plant - 7 dpi	0	9.266	37.063	155.203	57.912	57.912	41.696	51.2931
	Plant - 12 dpi	0	33.583	35.5796	33.527	38.1341	3.69881	15.6952	22.8883
	Plant - 12 dpi	0	10.5622	116.613	71.1759	121.781	11.5168	44.4266	53.725
	Plant - 12 dpi	0	41.7827	78.2821	29.0095	105.839	15.1863	11.7164	40.2594
	Plant - 14 dpi	0.343263	25.8824	183.49	41.5776	167.748	14.4871	120.962	79.2131
	Plant - 14 dpi	0.396758	34.3701	159.273	55.8495	140.845	13.0479	58.442	66.0321
	Plant - 14 dpi	0.248256	28.8269	257.644	55.9625	235.146	21.0131	149.364	106.886
	Plant - 28 dpi	0.12428	58.8698	150.189	40.7887	143.279	9.18465	61.5831	66.2884
	Plant - 28 dpi	0.0777002	86.4643	195.182	44.3274	177.74	17.4504	82.0738	86.1879
	Plant - 28 dpi	0.112619	85.5614	165.317	44.0488	159.719	13.9997	69.9344	76.9561
	MM	1.77	8.998	89.099	143.015	35.256	57.604	34.961	52.9576
	MM	2.643	8.81	86.58	124.464	44.852	61.511	47.095	53.7079
	MM	3.68	9.287	88.756	141.238	44.685	69.305	41.968	56.9884
	YSB	44.694	118.451	283.638	532.873	265.808	161.26	414.029	260.108
	YSB	40.662	102.966	288.91	508.074	276.505	150.934	419.719	255.396
	YSB	40.743	115.127	243.052	590.71	198.154	165.385	296.729	235.7
a Days post infection (dpi)
b Minimal medium (MM) without addition of carbon source - a nutrient-poor medium used to induce mycelial growth in the Zymoseptoria tritici strains
c Yeast Sucrose Broth (YSB) - a nutrient-rich medium used to induce blastosporulation in the Zymoseptoria tritici strains
