# Supplementary material for: Morphological changes in response to environmental stresses in the fungal plant pathogen Zymoseptoria tritici
Source: Sci Rep. 2019 Jul 3;9:9642. doi: 10.1038/s41598-019-45994-3 (PMC6610121; doi:10.1038/s41598-019-45994-3)
Supplement: Supplementary file 10 — Table S9 [file 41598_2019_45994_MOESM10_ESM.xlsx]

## Sheet: Sheet1
Table S9. Expression values of 39 genes overexpressed in mycelium growth phase and associated with virulence factors.
		Gene ID
Strain	Growth Condition	1_01462	1_01590	1_01591	1_01625	1_01747	10_00087	10_00253	10_00477	11_00121	11_00289	12_00196	13_00042	13_00204	2_00142	2_00940	3_00042	3_00516	3_00522	3_00971	3_00997	4_00520	4_00526	4_00530	4_00622	5_00334	5_00404	6_00032	6_00136	6_00192	6_00408	6_00611	7_00211	7_00235	7_00581	7_00761	8_00069	8_00081	9_00369	9_00572	Average
1A5	Plant - 7 dpia	29.3774	17180.2	8.08622	161.182	72.7759	7017.26	705.735	162.134	461.506	52.3715	5405.6	1288.98	160.107	98.7537	220.73	312.573	58.5109	79.4265	144.675	206.732	59.2989	780.009	526.848	2612.27	8397.11	1427.98	45.196	39.8607	946.087	162.757	210.31	143.155	6213.68	93.64	31.3168	409.163	139.224	110.419	7184.29	148.621
	Plant - 7 dpi	76.4228	2978.55	124.531	333.203	536.587	243.714	0	65.3753	811.214	140.132	145.158	28.515	4.25366	2.62365	53.0537	0	5.53494	5.2199	18.0652	25.631	63.2469	76.8931	21.3592	28.0592	113.431	432.264	5.08	160.38	36.3495	482.081	208.958	492.357	162.635	555.116	50.51	125.877	0	354.747	119.611	312.255
	Plant - 7 dpi	42.9106	9296.41	89.9905	340.816	277.685	1763.99	105.502	135.327	711.144	71.8137	1005.58	232.963	42.6498	24.5525	90.8205	46.3812	11.0993	5.23378	112.705	110.139	37.1211	239.859	91.375	492.343	1961.89	595.944	21.489	49.9055	413.056	262.217	390.715	248.406	1169.31	1145.56	65.3476	222.726	116.205	227.527	1096.5	622.56
	Plant - 12 dpi	14.4719	31724.3	21.2449	80.4597	81.9446	4232.93	224.162	31.948	156.694	56.021	4385.58	483.98	75.1799	36.4342	151.924	147.82	54.5027	37.8914	133.037	194.146	20.4482	711.868	266.95	1168.96	3356.24	682.134	34.5739	26.1815	1296.36	101.433	42.7779	59.3858	3214.96	2912.89	12.3418	532.822	41.1505	48.9549	2184.14	2816.77
	Plant - 12 dpi	16.183	81741.9	27.1507	60.884	65.4525	8553.34	185.679	15.9489	176.562	9.42027	6237.43	662.927	64.3384	41.0066	260.31	194.597	28.4642	90.7962	674.003	362.758	13.9996	1059.66	312.298	1549.09	5822.63	1471.09	120.818	48.0981	3738.65	45.2752	42.7106	21.3452	6833.79	1568.09	19.7158	1411.16	120.518	17.3788	3398.66	1498.43
	Plant - 12 dpi	16.0191	80107.2	13.2279	67.3824	45.3528	14442.6	298.672	0	166.478	12.2389	12300.4	896.562	105.879	85.9293	364.474	232.937	55.1089	96.878	383.928	364.567	26.2721	2048.29	470.099	2095.3	8182.44	1474.73	131.554	14.4903	3230.25	53.6621	96.1825	59.5722	13610.1	5070.34	6.40373	1134.95	47.4479	39.5127	5417.33	4049.29
	Plant - 14 dpi	13.3683	86516.1	29.4372	47.5003	16.2205	7305.92	24.6509	19.7623	111.697	16.5363	1001.66	475.707	40.7468	46.4405	240.095	55.9918	35.2701	132.072	978.115	136.107	20.2381	731.239	159.236	1135.04	2958.57	635.741	135.448	8.63746	6108.63	43.3058	8.82046	35.2652	1613.26	4015.35	2.03582	1239.73	76.9298	27.8149	1942.85	2926.87
	Plant - 14 dpi	27.3075	16071.7	24.339	24.1734	5.19745	717.222	12.8355	10.765	30.1706	1.2857	285.294	122.804	10.8566	11.6857	60.7105	10.3089	3.82254	41.6661	129.283	26.9368	1.158	226.397	32.8158	330.695	554.005	130.472	48.6549	3.42498	813.596	19.0404	5.51128	7.53324	387.102	5039.95	0	434.666	39.6941	9.70321	450.229	4712.82
	Plant - 14 dpi	17.055	18876	22.4211	27.1875	7.20678	2445.46	28.4763	8.4292	35.6824	2.5931	729.641	231.643	17.0019	27.0907	80.5984	31.2971	17.8829	63.7509	62.8466	76.8354	0.513817	469.55	83.0012	761.704	1220.83	370.448	84.3786	9.21033	2206.57	28.8612	5.17301	11.229	679.78	3674.51	0	697.969	66.3494	8.37167	704.325	3267.76
	Plant - 28 dpi	21.6688	74.4108	244.155	9.40588	17.2374	1.60169	3.36267	0.834833	31.0017	0.654895	0.979482	2.48234	1.54355	0.822234	25.8365	0.178828	0.164332	7.53366	1.04291	2.17424	0.839664	6.5529	0.52846	3.81826	1.57863	4.67901	36.5897	1.23147	2.69803	3.89786	2.30552	3.02602	60.7503	9.28558	0.120939	101.493	80.6476	2.3808	8.03259	23.9121
	Plant - 28 dpi	36.2518	170.662	242.811	13.0906	12.4909	0.999273	8.23035	0.297982	41.8167	0.220005	1.8646	4.09308	0.973105	0.529596	29.5416	0.204257	0.134071	10.1678	1.45862	2.84556	2.11741	13.4518	0.229944	8.49584	1.43104	12.7246	60.7171	1.95357	4.2801	5.37434	1.76697	2.08898	79.9899	2.77316	0.0328894	81.6073	65.5042	4.81248	7.41571	26.492
	Plant - 28 dpi	24.6671	100.761	328.779	8.94104	39.2888	1.26878	3.9258	0.834391	32.77	0.259388	0.961789	4.00263	1.26962	0.874157	33.2515	0.421435	0.322727	8.18866	1.54656	1.86809	1.41342	5.69323	0.504088	4.38229	1.91919	9.37652	53.703	0.950102	3.40623	3.80558	2.05807	2.44893	85.3285	6.82713	0	112.097	68.3303	2.96088	8.36193	19.9728
	MMb	19.502	176.443	49.528	222.875	1.238	1.703	8.203	26.544	104.705	99.597	6.114	35.908	25.538	88.841	77.155	15.555	6.965	31.729	8.667	52.855	4.953	15.942	20.43	8.048	3.869	386.549	2.863	31.961	3.095	115.384	27.627	530.954	231.697	319.422	204.38	2.399	15.632	683.561	2.631	272.117
	MM	21.847	188.823	49.135	233.816	1.949	1.787	8.771	29.806	88.686	106.634	7.797	43.774	25.745	114.512	73.255	12.913	8.527	30.293	12.994	52.952	5.604	16.486	27.126	8.527	4.629	373.504	4.061	36.871	2.193	113.131	28.912	472.423	239.095	458.984	169.575	3.979	14.456	730.522	3.736	248.071
	MM	26.58	166.904	48.234	215.372	3.44	3.44	9.928	40.886	97.563	101.471	10.71	48.781	25.407	90.292	83.96	16.964	7.896	32.521	11.961	56.599	6.098	23.296	24.782	10.632	8.13	339.984	3.205	41.824	3.752	96.859	27.518	566.066	287.841	370.273	186.213	3.127	14.931	697.088	5.55	269.802
	YSBc	11.175	11.941	7.501	18.83	0.536	0.23	3.444	3.215	3.062	3.291	0.612	4.286	7.884	7.195	17.911	4.057	1.225	10.64	5.664	11.558	0.919	1.837	4.133	1.607	0.765	0.919	0.689	3.598	0.077	7.042	9.491	2.526	10.18	0.179	0.306	0.459	2.909	9.951	1.225	4.89823
	YSB	9.841	12.239	5.623	19.848	0.331	0.331	2.398	3.804	2.646	4.135	0.827	2.977	5.872	6.864	19.434	4.879	1.406	10.833	5.872	12.57	1.24	1.985	3.721	1.406	0.579	1.075	0.248	3.639	0	5.375	7.691	3.887	8.187	0.094	0.413	0.413	3.225	8.518	0.744	5.20862
	YSB	13.293	14.093	5.448	20.703	0.799	0.363	1.38	3.705	2.252	3.923	1.017	5.158	5.158	7.7	17.797	4.286	0.799	9.226	4.794	14.456	1.09	0.944	3.414	2.325	0.508	0.726	0.363	3.995	0	7.192	8.426	2.542	7.845	0.336	0.218	0.436	3.705	11.841	0.581	5.37454
1E4	Plant - 7 dpi	9.35022	10356.3	183.343	187.614	117.233	2795.45	409.968	62.6617	300.877	66.6749	1280.09	428.251	47.0865	45.0928	184.328	53.0589	14.5113	15.9662	270.142	604.784	37.7472	238.927	242.66	1078.94	3277.46	275.452	87.79	35.0398	1694.21	184.491	113.516	264.471	2041.81	1074.98	142.392	582.385	56.9725	277.386	2434.07	1522.42
	Plant - 7 dpi	17.9489	4245.25	110.464	294.928	97.7235	2115.52	249.504	30.4798	495.196	82.9828	810.583	276.661	29.4584	16.5899	101.693	52.2323	7.99969	15.7174	137.802	310.911	129.592	162.071	87.4667	538.611	1754.7	122.022	39.211	22.4805	1078.09	203.505	176.002	305.946	2157.08	711.506	197.225	207.348	32.7161	396.993	1211.67	737.501
	Plant - 7 dpi	10.4836	2159.56	365.514	351.506	319.069	502.794	117.78	4.82158	438.336	98.786	196.109	89.3405	22.6922	4.99875	24.4075	14.0464	0	5.46991	29.8299	99.4119	62.6024	92.7844	45.5783	152.362	737.496	20.5894	59.274	71.9135	228.543	224.22	61.3321	293.072	1188.06	252.494	75.4359	177.755	0	459.712	307.654	493.943
	Plant - 12 dpi	59.3539	17381.1	242.181	27.4057	12.1398	2931.65	121.701	1.55691	53.4527	2.52888	965.455	256.985	25.5412	28.4084	238.635	38.206	9.15317	53.0519	142.853	662.555	4.09986	309.066	92.7198	638.024	1515.73	583.731	91.994	4.08284	7799.27	21.6333	8.33869	7.87172	3613.14	844.069	5.5333	630.831	78.0755	10.8151	1041.99	1621.67
	Plant - 12 dpi	3.26409	39761.4	61.0945	81.186	27.7235	8559.18	547.722	18.0145	100.977	11.6378	5058.5	676.613	63.5872	67.2351	649.395	194.486	52.0085	76.1734	720.144	2072.16	19.7659	620.344	342.101	1730.24	5223.23	1317.37	82.8542	11.8103	13701	50.466	27.1362	70.32	7712.92	1949.48	66.1117	1154.33	15.4689	84.3457	3484.87	2806.94
	Plant - 12 dpi	17.7936	37791.6	60.9495	107.605	127.621	7893.95	571.642	26.1873	133.027	22.9598	3743.3	675.393	51.72	43.4394	562.392	121.166	15.4645	75.6219	1183.95	1781.78	27.5361	1690.85	229.867	1910.92	5843.26	1174.18	127.529	11.8033	9497.67	74.5844	43.8305	55.9793	8287.51	1677.67	59.4337	1051.64	39.3522	79.1405	4071.29	2856.46
	Plant - 14 dpi	15.9406	23734.4	16.6148	43.8464	4.51307	2803.88	157.292	4.83869	35.1359	2.2734	1157.44	309.066	33.4197	22.0726	245.076	47.6407	10.6214	74.5822	164.123	803.846	0	575.613	96.2324	867.668	2426.63	800.203	104.728	4.90257	10871.3	43.7052	5.88993	22.2404	3258.28	89.5566	6.45732	801.581	69.5012	32.9532	791.244	244.802
	Plant - 14 dpi	14.0884	22908	18.6138	30.0944	2.39321	2737.83	118.002	5.05401	32.6877	2.29628	638.583	410.802	24.0475	35.9525	301.284	43.1711	15.9176	99.115	242.742	804.271	4.55005	694.582	135.976	1214.29	2318.49	718.846	110.65	3.82317	12210.3	15.3927	14.055	20.8124	2736.36	573.383	12.9159	1135.69	54.7489	18.2688	1055.26	1368.02
	Plant - 14 dpi	9.32941	48430	33.3139	34.6777	17.8467	3842.1	67.2633	5.21847	66.059	3.08231	265.587	337.996	28.7704	25.392	382.534	32.9092	5.47853	83.8152	1144.39	638.473	4.07169	362.224	98.4254	911.888	2665.36	341.692	72.663	4.10548	16250.5	20.2718	6.05578	15.2617	1679.79	86.4046	4.03187	1184.86	43.0183	17.059	1364.33	116.24
	Plant - 28 dpi	91.322	303.342	391.171	23.9113	10.622	1.6287	14.6751	0.941186	58.7466	0.463263	2.45392	2.88695	2.18842	0.520411	28.9955	0.134407	0.123511	6.61677	1.15711	5.00458	3.01201	16.3642	0.979732	4.95691	2.24116	3.34927	47.1501	1.49119	4.16831	12.8317	2.41544	2.94499	145.831	35.6033	6.0598	51.4968	40.2749	6.00919	26.5322	31.5874
	Plant - 28 dpi	47.7145	362.126	330.191	18.879	2.84139	1.71458	11.8441	0.909964	45.0187	1.05158	1.23783	2.67478	1.30341	0.935198	34.132	0.244076	0.166141	9.43371	1.69456	3.46899	2.57567	14.4255	0.587706	9.08048	3.32503	4.56158	41.2741	1.86754	21.7082	5.46783	2.7547	2.26509	166.472	29.5134	1.46724	73.9014	31.2553	3.87997	18.7532	27.5942
	Plant - 28 dpi	65.4335	360.14	409.592	15.7431	1.9461	2.37124	20.7029	0.875459	45.7241	0.83489	2.85319	3.08723	2.7223	1.24042	37.0427	0.400065	0.268067	10.007	2.39565	4.33841	3.22859	13.3002	0.862052	7.64414	2.57515	8.25573	37.2255	1.41097	36.6764	7.41208	3.80973	2.46811	147.036	21.9502	3.07195	83.7619	27.6896	5.16722	16.1081	30.3845
	MM	20.475	1703.77	107.991	201.487	2.718	2.174	12.955	12.14	93.405	311.472	13.59	237.364	37.054	162.984	92.318	9.422	9.06	41.946	47.473	123.212	3.896	40.225	59.613	32.162	91.412	132.181	25.005	29.806	43.939	336.477	48.651	1409.14	443.562	23.16	1564.25	13.318	10.237	1242.36	22.74	305.87
	MM	20.372	1086.02	112.864	155.559	2.029	2.185	12.098	13.893	84.062	175.852	11.474	423.122	50.266	183.97	107.01	10.771	9.679	47.924	56.198	81.253	5.542	107.79	133.47	58.852	60.881	140.338	27.162	33.641	29.504	149.08	46.129	784.193	436.703	17.46	1056.67	8.898	12.879	858.733	18.42	224.863
	MM	19.068	1158.98	113.523	143.584	1.968	3.054	9.703	8.889	91.266	114.066	12.214	224.807	40.239	182.329	69.349	9.907	4.953	50.96	41.528	89.027	3.596	44.581	71.86	33.792	75.727	147.112	23.953	33.25	37.796	96.695	39.289	595.03	457.282	20.064	902.622	12.214	11.943	597.677	17.439	234.09
	YSB	3.934	24.915	27.209	14.424	0.437	0	0.656	2.295	1.202	7.431	0.546	5.682	5.901	19.014	7.321	1.748	1.639	7.212	5.245	17.375	1.093	0.656	4.808	6.229	0.546	0.109	3.169	2.295	0.328	6.775	2.732	0.983	10.709	6.048	0.109	0.546	2.95	7.868	1.421	9.33326
	YSB	4.28	19.472	36.483	12.09	0.107	0	1.391	2.675	0.642	6.419	0.428	5.991	5.456	21.505	6.847	1.177	1.605	9.843	4.493	23.323	1.07	0.963	3.852	5.135	0.856	0.214	4.28	3.317	0.107	6.847	3.424	0.749	10.164	9.787	0.107	1.712	2.782	10.164	1.819	10.8752
	YSB	6.552	21.866	22.339	12.472	0.316	0.316	0.395	1.895	0.632	7.657	1.105	5.526	7.183	15.393	5.447	3.947	1.026	8.289	5.605	26.602	0.868	0.789	3.631	6.473	0.632	0.474	4.263	4.263	0.474	4.736	3.71	0.868	11.525	7.371	0.079	0.789	3.394	6.947	1.184	10.2494
3D1	Plant - 7 dpi	30.827	1071.35	49.0257	120.274	29.0922	1100.85	58.95	7.08892	193.711	167.484	88.7168	63.9014	4.76617	5.87952	8.69941	24.2961	0	8.77323	67.4728	55.387	15.5562	258.473	19.1461	94.3199	405.124	90.8148	11.705	65.0651	244.374	90.0276	37.9678	73.7915	426.685	2227.53	284.805	24.89	0	144.834	258.473	1679.31
	Plant - 7 dpi	20.1147	1487.09	14.7644	14.7148	85.4223	2342.85	43.2732	6.93831	97.2287	66.5948	455.868	368.313	69.9736	8.63192	68.1167	23.7799	25.4943	0	46.2275	132.514	10.1505	477.854	149.915	392.343	1516.09	414.799	156.881	50.0365	418.569	31.0994	111.483	25.7942	1122.35	137.149	187.623	219.251	0	33.0766	927.599	222.276
	Plant - 7 dpi	24.3296	5257.72	26.7871	115.688	86.1014	4409.77	139.575	25.1765	111.722	105.333	603.903	306.799	56.4239	48.723	41.1949	63.278	13.2156	51.9306	103.84	218.565	24.5548	441.987	101.997	725.789	2510.86	788.409	45.823	66.023	506.276	94.0398	112.37	74.8778	3014.98	365.306	278.808	618.782	172.951	45.7228	1699.95	579.102
	Plant - 12 dpi	8.39401	46113.3	33.8869	18.4217	95.0594	20348.4	156.504	0	125.78	17.1018	5489.68	980.196	105.122	69.6416	206.085	222.286	57.7541	83.6113	248.028	1286.96	4.23586	938.407	351.903	1329.08	7085.97	2275	56.4008	79.7256	7535.83	25.9559	54.2765	38.7507	7450.28	772.621	8.94813	1118.27	59.6704	23.6624	2838.68	1458.95
	Plant - 12 dpi	20.1406	24014.9	103.483	73.6685	0	9634.33	144.429	0	48.6768	10.2585	3651.63	285.288	37.3672	11.524	102.306	85.7176	21.8803	17.1957	158.698	398.053	50.8176	1013.23	187.634	1109.22	3316.34	1957.99	60.1458	218.621	2714.22	10.3798	55.8133	20.6619	5122.42	2293.64	53.6754	780.559	0	28.3878	1350.97	3277.17
	Plant - 12 dpi	9.44473	71806.7	20.7975	27.6369	35.6528	21420.9	758.561	4.34378	54.7836	3.20709	9078.42	1524.91	140.184	97.2733	487.752	300.729	41.0422	84.2217	781.409	2601.97	0	1495.82	545.534	2282.91	8746.89	3209	117.52	2.84779	6214.29	22.715	5.81625	0	14036.8	1968.8	40.2729	1403.14	104.44	11.8331	5332.16	3850.34
	Plant - 14 dpi	26.884	43624	22.552	50.5717	21.7466	19663.3	209.311	0	44.554	15.6494	7327.95	963.294	163.886	74.7146	338.149	177.982	80.6646	98.3706	186.614	1324.87	3.87613	1309.53	457.979	1991.76	7944.9	2692.76	177.771	52.1106	7596.08	3.9586	14.1906	15.7599	9917.35	1172.51	81.882	1320.98	36.4019	18.044	2082.37	2956.38
	Plant - 14 dpi	36.7122	102594	30.7966	43.4821	64.3428	21250.6	366.064	4.82414	11.8304	12.4661	7622.15	974.814	136.226	108.03	386.288	183.527	51.9116	136.323	1189.24	1585.16	26.4658	1280.13	526.059	2134.2	7987.04	2770.75	154.009	1.58136	8308.14	10.8116	41.9864	34.0755	14727.1	320.571	70.817	1431.27	49.7097	32.8541	2384.36	549.835
	Plant - 14 dpi	8.78641	49501.6	17.1981	51.4211	41.4597	19679.7	327.641	0	22.6511	5.96709	10936.3	1250.65	182.034	107.251	292.585	235.448	82.7265	110.025	142.312	1950.52	23.6474	1129.62	744.892	1814.62	9251.15	4262.28	122.448	7.94787	4318.44	18.1129	16.2325	15.023	13066	631.932	37.4658	1461.41	180.44	27.5207	2324.72	791.009
	Plant - 28 dpi	26.4991	189.345	300.156	16.9041	4.32624	0.649991	11.0114	0	75.4119	1.7085	2.09155	2.1117	3.42282	0.362528	20.2886	0.422988	0.296923	4.3064	2.64304	1.56248	1.7303	11.8748	0.694435	12.3156	1.03722	12.7363	26.8233	1.61823	1.03408	2.68909	1.3771	4.47347	42.9458	1.00947	9.05855	67.1657	49.6325	2.97679	9.5832	19.7249
	Plant - 28 dpi	51.736	160.699	400.029	15.0173	9.29429	1.34591	16.0916	0.114671	35.6334	1.14296	0.358772	0.947533	3.6236	0.808414	18.0828	0.157206	0.150482	3.64252	1.20059	2.38918	2.05505	9.75584	0.348423	9.53578	0.192745	25.4631	22.3372	3.27026	1.15296	2.61276	1.22834	3.83675	90.2664	5.76504	2.96798	74.2837	49.6275	3.90474	5.1102	24.0626
	Plant - 28 dpi	15.6011	179.662	185.984	13.3641	1.96539	1.09234	8.5938	0.252056	46.9069	1.04215	0.473167	2.39833	1.5591	0.627164	27.4367	0.0691105	0.264617	4.53359	2.25515	1.22538	1.54875	12.8665	1.5998	10.061	0.508403	21.527	21.9855	1.78468	0.724089	2.10893	1.0125	3.71074	38.3078	3.39851	5.02436	83.0128	49.5214	2.9182	18.585	24.7267
	MM	28.247	473.653	14.237	123.611	4.407	9.604	11.525	15.48	57.173	85.42	14.237	3026.43	171.744	492.974	444.05	27.682	55.365	171.631	235.132	87.906	8.135	819.289	954.651	303.604	198.184	257.617	74.686	18.191	111.747	79.884	37.4	300.666	662.233	25.46	532.069	15.819	16.835	318.97	32.654	86.5923
	MM	26.068	328.975	7.575	69.962	3.342	12.366	8.021	15.485	40.885	56.036	17.602	2914.55	150.729	492.962	429.685	31.973	49.909	166.103	294.218	76.869	4.456	872.403	789.965	335.326	234.616	187.047	51.803	20.833	133.685	57.93	41.999	256.674	578.966	24.608	237.736	13.034	18.047	153.96	33.978	87.0116
	MM	30.571	382.965	13.354	108.82	7.063	16.003	15.23	14.458	63.239	53.748	18.652	3052.24	167.423	474.347	467.505	33.661	46.022	181.219	287.5	78.138	7.726	805.993	782.265	347.318	266.2	242.802	51.209	20.417	147.668	64.232	45.25	366.521	765.268	42.371	381.199	12.913	18.321	282.092	32.447	89.4404
	YSB	6.344	22.337	4.11	13.224	0.447	0.179	0.804	2.77	1.43	13.492	0.715	12.956	4.378	3.485	4.467	4.289	2.591	7.416	5.004	11.437	0.715	3.038	14.564	3.753	0.625	0.447	5.897	2.144	0.268	3.753	5.272	2.234	6.522	1.301	5.718	0.625	3.395	9.382	0.625	4.97926
	YSB	4.252	18.802	3.307	17.385	0.378	0.189	1.134	3.401	1.228	13.039	0.661	16.346	4.913	4.724	4.724	3.023	2.929	9.448	4.913	8.031	0.661	5.386	14.172	4.63	0.945	1.039	6.897	2.268	0	4.535	6.141	2.173	8.881	1.158	6.614	0.472	2.646	11.338	1.417	4.77523
	YSB	2.939	28.216	4.199	18.643	0.42	0.42	0.672	2.603	1.512	12.764	1.092	11.925	4.955	4.451	7.81	4.535	2.603	7.138	4.871	7.39	1.008	3.275	14.528	5.794	0.336	0.504	7.138	2.603	0	3.611	3.947	2.435	10.833	1.162	6.634	0.42	4.031	12.428	0.588	4.96572
3D7	Plant - 7 dpi	63.6893	25024.2	263.409	308.221	124.834	5648.3	969.65	8.44953	343.377	184.658	3790.94	726.118	102.257	54.6624	154.5	130.896	34.5953	63.4398	479.322	1249.94	35.8479	670.936	292.108	1236.65	3698.3	851.53	78.255	68.6901	2310.81	256.274	142.554	276.429	4090.9	739.56	295.076	1139.22	69.6535	308.437	2752.21	800.977
	Plant - 7 dpi	97.8695	10535	76.0626	238.653	92.3617	2120.41	258.713	82.0802	254.16	401.728	1064.5	309.615	99.6905	32.9405	79.6073	68.0603	21.5426	20.7534	103.326	495.347	43.5775	391.527	110.843	616.507	1766.84	1091.09	52.189	59.8875	1642.95	393.619	311.986	281.521	1245.07	613.375	775.318	618.22	104.586	451.704	1641.2	485.532
	Plant - 7 dpi	69.3629	7291.13	117.798	294.502	188.677	1335.06	136.543	46.9134	514.095	360.224	792.603	193.589	26.4951	10.8947	57.5713	36.0164	10.8353	7.74132	119.669	215.038	131.774	372.516	60.8189	380.759	946.252	144.24	44.013	47.9801	522.905	213.082	374.384	513.455	998.897	197.581	810.461	342.613	12.891	577.649	691.816	238.742
	Plant - 12 dpi	20.9509	33277.3	70.0558	110.691	13.1812	4317.91	270.432	3.21188	120.399	238.325	3793.52	489.784	63.7046	32.633	145.838	91.3679	23.6036	40.4127	453.978	775.157	16.446	644.106	160.484	763.887	2240.46	884.656	71.2554	146.347	5476.14	257.938	47.3072	150.452	3787.95	824.322	564.553	1014.95	110.321	149.837	1561.47	1039.36
	Plant - 12 dpi	16.4732	66002.2	84.6399	130.149	9.32766	5466.75	75.6031	18.183	178.363	117.467	2346.69	441.637	88.6326	45.2428	228.718	84.131	14.3169	123.768	242.294	1673.24	13.3006	626.149	184.161	1164.29	2781.23	951.169	147.581	17.8812	17106.9	112.064	30.4335	256.873	3026.83	2301.71	312.579	1931.24	124.91	167.174	1178.63	2482.53
	Plant - 12 dpi	12.1643	62711.1	56.1229	106.784	7.3798	6515.87	323.999	2.39766	110.877	130.997	6181.3	831.504	137.83	80.5386	330.281	153.668	42.1621	134.025	230.493	2359.36	11.4	981.072	339.975	1607.04	3006.46	1228.64	154.386	16.505	11692.1	93.1401	11.2365	102.507	6108.63	2021.3	275.091	1814.17	156.473	102.872	1563.89	2341.16
	Plant - 14 dpi	29.1181	7461.8	36.0297	68.5889	5.02858	130.207	25.6281	9.05993	31.896	16.2841	26.7195	16.4007	6.44086	3.78793	21.963	5.70124	1.48129	16.0836	11.0265	22.3707	5.70371	79.4257	6.86952	70.1531	116.085	28.5406	42.674	5.50153	575.574	21.0812	11.3356	29.5404	80.7366	1141.81	37.5811	299.591	19.3855	30.5977	51.7471	1323.27
	Plant - 14 dpi	14.3706	40207.9	35.4954	55.7343	23.249	1142.3	11.7774	5.6651	39.9139	18.1248	149.673	127.509	20.7372	7.30895	68.3625	19.4162	6.11262	58.9453	124.317	226.23	6.90653	255.01	41.6517	412.472	669.727	116.926	122.274	19.6019	6589.28	20.4551	14.3281	22.9329	203.644	1640.94	35.9882	1467.5	30.2686	25.2922	362.114	1348.74
	Plant - 14 dpi	43.9501	3373.03	33.0454	27.4305	4.32951	50.2916	22.4587	7.21603	9.49112	3.92569	16.2395	14.5817	5.5893	1.81998	29.0778	2.45871	0.68668	12.5515	10.3626	16.1924	1.97554	36.4145	4.10304	54.8836	61.993	11.8933	27.2634	1.43862	195.538	3.3416	3.95526	7.09102	76.4374	1166.67	2.64089	161.204	42.6136	13.5361	55.9039	2094.01
	Plant - 28 dpi	37.0119	396.861	252.448	21.7966	5.25958	1.24611	7.27584	0.837973	32.1199	3.31181	2.46755	12.3673	2.12105	0.981193	28.6727	1.18259	0.258745	5.47005	2.06435	3.72294	3.24509	22.9653	0.232981	9.67379	6.13115	0.84197	26.0852	1.97129	21.9486	0.920593	2.11206	6.30388	140.559	10.3691	5.40796	9.692	88.718	7.85536	24.1634	34.2405
	Plant - 28 dpi	32.1971	391.612	170.398	16.4213	2.75079	0.834722	7.59212	1.3868	28.5351	1.77476	0.86778	17.4782	2.92153	1.22689	42.4047	1.64772	0.121326	4.67215	2.02395	3.29073	4.05768	13.8585	0.780322	11.2248	4.04041	1.974	24.5128	1.00011	10.7565	1.00147	2.47587	6.18676	76.4292	5.61319	5.60733	11.6861	94.4733	6.73714	39.7028	33.0466
	Plant - 28 dpi	45.9188	455.704	189.881	19.0978	3.62955	0.0967881	7.80036	1.39363	31.9605	2.41405	0.838511	12.133	3.38758	0.866901	32.1656	1.06551	0.168816	4.46666	2.70394	3.95528	2.47011	26.0583	0.470498	12.3023	3.60381	4.12003	22.7966	2.17874	4.61943	1.24131	0.789479	5.42013	107.173	12.5855	3.35445	7.71616	103.837	8.10392	27.1441	36.1027
	MM	11.875	844.447	119.118	360.821	1.401	3.614	10.547	16.079	192.654	216.035	7.449	5.901	27.733	75.97	54.58	16.374	16.817	30.388	5.827	10.105	12.391	9.072	28.765	9.736	2.36	355.879	14.088	69.406	1.328	1478.69	303.069	1486.5	655.997	258.926	2913.19	14.014	19.546	2502.59	1.401	232.074
	MM	12.655	824.795	89.624	265.107	0.881	1.762	10.412	16.179	212.406	105.802	4.886	10.652	27.952	76.088	43.49	17.62	12.815	27.151	6.247	10.172	5.927	9.691	25.309	10.652	2.643	362.98	14.176	95.951	2.643	1017.74	293.139	955.266	626.645	157.9	2231.06	15.778	16.739	1287.89	1.281	173.677
	MM	13.405	825.176	97.342	276.168	1.752	2.19	11.39	14.194	176.373	105.053	7.272	6.834	31.104	64.486	36.361	13.931	12.617	33.557	6.308	7.185	8.148	10.426	25.584	11.04	1.84	386.303	11.916	72.985	2.015	1095.04	298.511	1030.2	615.07	233.9	2188.32	14.982	16.91	1575.61	1.84	149.363
	YSB	3.692	48.229	19.166	28.67	0.471	0.471	2.828	3.849	3.378	7.933	0.393	1.964	9.819	21.287	12.568	2.199	1.257	10.054	1.807	2.514	1.1	3.378	5.184	5.577	0.628	21.679	1.964	16.731	0.079	8.012	7.698	2.199	38.803	1.311	39.746	3.692	6.048	12.489	0.393	5.35444
	YSB	4.135	64.371	23.984	34.46	0.689	0.414	3.308	5.651	2.757	6.892	0.414	2.481	10.889	23.57	16.127	2.757	2.619	9.924	2.068	3.308	0.965	3.722	5.514	6.478	0.551	16.816	1.93	16.954	0.414	8.96	11.578	3.584	42.041	1.07	50.449	2.205	7.443	13.646	0.276	5.71433
	YSB	3.083	37.661	20.171	32.568	0.469	0.402	2.077	4.557	2.949	10.32	0.469	2.278	7.639	22.382	14.676	4.356	2.747	7.505	1.273	5.16	1.206	3.686	4.825	2.479	0.603	19.5	1.005	23.119	0.469	11.124	10.923	3.753	42.486	0.553	65.404	2.211	4.356	12.062	0.402	5.39013
a Days post infection (dpi)
b Minimal medium (MM) without addition of carbon source - a nutrient-poor medium used to induce mycelial growth in the Zymoseptoria tritici strains
c Yeast Sucrose Broth (YSB) - a nutrient-rich medium used to induce blastosporulation in the Zymoseptoria tritici strains
