# Supplementary material for: Morphological changes in response to environmental stresses in the fungal plant pathogen Zymoseptoria tritici
Source: Sci Rep. 2019 Jul 3;9:9642. doi: 10.1038/s41598-019-45994-3 (PMC6610121; doi:10.1038/s41598-019-45994-3)
Supplement: Supplementary file 11 — Table S10 [file 41598_2019_45994_MOESM11_ESM.xlsx]

## Sheet: Sheet1
Table S10. Expression values of six genes overexpressed in mycelium growth phase and associated with cellular morphogenesis.
		Gene ID
Strain	Growth Condition	1_00165	1_00264	1_00394	1_01246	1_01487	7_00076	Average
1A5	Plant - 7 dpia	1246.13	497.16	51.653	54.8939	32.283	45.196	321.219
	Plant - 7 dpi	4368.44	393.668	139.689	41.8884	63.495	55.875	843.843
	Plant - 7 dpi	2927.82	451.261	80.582	68.727	42.977	64.466	605.973
	Plant - 12 dpi	241.009	381.41	27.3346	36.0556	82.0779	12.8958	130.13
	Plant - 12 dpi	393.028	635.622	65.4998	103.677	32.7795	54.445	214.175
	Plant - 12 dpi	287.154	534.249	66.1873	39.9105	70.979	45.8825	174.06
	Plant - 14 dpi	100.492	761.193	39.0775	30.9271	74.4648	60.7775	177.822
	Plant - 14 dpi	15.5251	975.496	55.9852	91.1892	95.9838	70.0356	217.369
	Plant - 14 dpi	35.0322	581.012	62.5039	94.4954	126.324	62.7022	160.345
	Plant - 28 dpi	3.80491	478.151	33.6307	393.073	106.032	7.24507	170.323
	Plant - 28 dpi	2.53335	663.201	29.8658	409.164	109.145	10.8203	204.122
	Plant - 28 dpi	3.93863	502.273	33.0649	420.996	124.105	8.00221	182.063
	MMb	224.191	259.092	55.796	86.442	20.74	62.838	118.183
	MM	234.303	329.649	52.627	94.127	16.73	59.043	131.08
	MM	166.357	272.284	66.683	121.015	19.544	64.885	118.461
	YSBc	26.331	148.342	21.356	7.578	8.803	11.175	37.2642
	YSB	27.539	141.58	22.825	8.435	8.601	8.518	36.2497
	YSB	41.696	140.126	25.134	10.678	9.443	13.293	40.0617
1E4	Plant - 7 dpi	1508.38	369.78	210.163	39.935	39.904	87.79	375.992
	Plant - 7 dpi	767.42	425.722	126.036	20.6392	58.817	67.219	244.309
	Plant - 7 dpi	1266.16	131.72	130.074	43.5319	69.153	18.112	276.459
	Plant - 12 dpi	25.0559	994.246	68.5579	236.714	111.996	43.237	246.634
	Plant - 12 dpi	181.196	1239.94	77.0655	24.3967	138.843	74.7929	289.372
	Plant - 12 dpi	223.617	820.187	97.0917	41.376	138.761	64.9331	230.994
	Plant - 14 dpi	14.3796	608.395	62.7267	32.5663	101.709	100.65	153.404
	Plant - 14 dpi	8.79836	782.489	35.924	24.5702	142.827	94.5147	181.521
	Plant - 14 dpi	17.4964	501.684	34.9254	17.5897	67.034	66.6034	117.556
	Plant - 28 dpi	14.8905	875.459	63.3483	386.71	122.109	14.2556	246.129
	Plant - 28 dpi	6.20131	434.029	39.1312	381.707	103.066	16.8094	163.491
	Plant - 28 dpi	3.63846	1178.49	29.5454	421.62	82.7498	19.4695	289.253
	MM	41.04	691.164	70.213	121.037	26.907	53.996	167.393
	MM	53.466	753.518	60.725	90.229	26.304	80.16	177.4
	MM	25.242	546.106	64.463	105.245	30.264	65.617	139.489
	YSB	3.169	85.781	15.408	6.01	13.987	21.418	24.2955
	YSB	2.675	147.429	15.727	6.526	8.345	16.797	32.9165
	YSB	4.026	127.959	14.919	5.841	11.446	17.682	30.3122
3D1	Plant - 7 dpi	1907.91	409.674	655.479	25.6011	81.935	81.935	527.089
	Plant - 7 dpi	1556.74	711.997	470.642	62.643	60.339	144.813	501.196
	Plant - 7 dpi	2142.2	561.326	515.504	136.385	103.101	57.278	585.966
	Plant - 12 dpi	533.921	662.312	39.6367	62.7392	104.14	53.4275	242.696
	Plant - 12 dpi	931.702	245.745	110.955	75.2682	0	6.4097	228.347
	Plant - 12 dpi	120.151	1085.82	49.5536	0	89.277	38.0731	230.478
	Plant - 14 dpi	266.497	843.491	66.4959	38.274	68.0686	51.3346	222.36
	Plant - 14 dpi	82.8934	776.435	55.0336	47.9106	61.9687	37.8326	177.012
	Plant - 14 dpi	125.325	643.244	59.9294	36.4845	134.963	41.0118	173.493
	Plant - 28 dpi	201.894	540.487	27.5718	411.073	104.765	8.42142	215.702
	Plant - 28 dpi	259.659	1010.62	31.3304	493.948	111.507	7.16785	319.038
	Plant - 28 dpi	265.866	457.808	34.2178	417.365	99.2061	9.69751	214.027
	MM	444.615	1219.39	62.709	65.421	26.101	201.461	336.615
	MM	379.33	1332.39	73.081	63.612	26.737	204.649	346.633
	MM	427.773	1312.46	61.252	60.038	20.086	254.722	356.054
	YSB	125.536	239.009	149.213	12.33	7.595	37.527	95.2017
	YSB	89.57	161.85	184.715	12.566	11.244	11.055	78.5
	YSB	99.427	192.052	178.028	12.092	10.917	26.536	86.5087
3D7	Plant - 7 dpi	3832.44	413.928	228.587	67.1327	57.662	32.95	772.117
	Plant - 7 dpi	2513.76	584.514	111.336	162.557	41.751	36.532	575.074
	Plant - 7 dpi	3914.82	291.874	138.988	67.7697	37.063	27.798	746.385
	Plant - 12 dpi	853.423	299.184	120.915	57.9974	78.3908	17.0394	237.825
	Plant - 12 dpi	160.03	503.833	77.7866	57.4584	140.142	102.754	173.667
	Plant - 12 dpi	314.519	849.54	51.9694	10.8237	76.9979	53.6445	226.249
	Plant - 14 dpi	45.315	178.54	18.3837	83.5414	68.1106	71.0852	77.4959
	Plant - 14 dpi	73.0736	212.267	34.4678	42.0548	114.817	79.2728	92.6589
	Plant - 14 dpi	2.90043	282.57	19.4487	143.483	49.545	68.4848	94.4054
	Plant - 28 dpi	10.1226	429.398	35.4828	366.18	89.5328	7.91328	156.438
	Plant - 28 dpi	5.1921	667.427	27.475	318.864	93.8214	11.3449	187.354
	Plant - 28 dpi	12.49	593.775	30.6962	326.95	130.959	9.37149	184.04
	MM	329.769	72.872	43.738	47.647	21.021	30.831	90.9797
	MM	233.23	97.713	46.774	38.685	26.11	45.413	81.3208
	MM	255.228	70.181	40.391	32.769	28.125	27.775	75.7448
	YSB	24.036	35.818	14.217	4.634	12.882	6.755	16.3903
	YSB	20.676	36.665	14.887	6.203	10.889	6.892	16.0353
	YSB	27.274	29.217	19.836	6.299	8.913	7.438	16.4962
a Days post infection (dpi)
b Minimal medium (MM) without addition of carbon source - a nutrient-poor medium used to induce mycelial growth in the Zymoseptoria tritici strains
c Yeast Sucrose Broth (YSB) - a nutrient-rich medium used to induce blastosporulation in the Zymoseptoria tritici strains
